# Supplementary material for: DockStream: a docking wrapper to enhance de novo molecular design
Source: J Cheminform. 2021 Nov 17;13:89. doi: 10.1186/s13321-021-00563-7 (PMC8596819; doi:10.1186/s13321-021-00563-7)
Supplement: Supplementary file 1 — Additional file 1. Zipped archive of the JSON files used to generate the study. [file 13321_2021_563_MOESM1_ESM.zip]

Archive with 47 entries (42 files):
- DockStream_JSONs/AutoDockVina/
- DockStream_JSONs/AutoDockVina/1eve_ADV_Grid.pdbqt
- DockStream_JSONs/AutoDockVina/3dds_ADV_Grid.pdbqt
- DockStream_JSONs/AutoDockVina/3kc3_ADV_Grid.pdbqt
- DockStream_JSONs/AutoDockVina/ADV_CTE_ACHE_DockStream.json
- DockStream_JSONs/AutoDockVina/ADV_CTE_ACHE_REINVENT.json
- DockStream_JSONs/AutoDockVina/ADV_LigPrep_PYGL-out_DockStream.json
- DockStream_JSONs/AutoDockVina/ADV_LigPrep_PYGL-out_REINVENT.json
- DockStream_JSONs/AutoDockVina/ADV_RDkit_TE_MK2_DockStream.json
- DockStream_JSONs/AutoDockVina/ADV_RDkit_TE_MK2_REINVENT.json
- DockStream_JSONs/Glide/
- DockStream_JSONs/Glide/1cx2_GridGen.zip
- DockStream_JSONs/Glide/1w4r_GridGen.zip
- DockStream_JSONs/Glide/2xch_GridGen.zip
- DockStream_JSONs/Glide/Glide_CTE_TK_DockStream.json
- DockStream_JSONs/Glide/Glide_CTE_TK_REINVENT.json
- DockStream_JSONs/Glide/Glide_LigPrep_COX2_DockStream.json
- DockStream_JSONs/Glide/Glide_LigPrep_COX2_REINVENT.json
- DockStream_JSONs/Glide/Glide_RDkit_TE_PDK1_DockStream.json
- DockStream_JSONs/Glide/Glide_RDkit_TE_PDK1_REINVENT.json
- DockStream_JSONs/GOLD/
- DockStream_JSONs/GOLD/1a4g_GOLD_Grid.pkl
- DockStream_JSONs/GOLD/3k5e_GOLD_Grid.pkl
- DockStream_JSONs/GOLD/3max_GOLD_Grid.pkl
- DockStream_JSONs/GOLD/GOLD_CTE_KIF11_DockStream.json
- DockStream_JSONs/GOLD/GOLD_CTE_KIF11_REINVENT.json
- DockStream_JSONs/GOLD/GOLD_LigPrep_NA_DockStream.json
- DockStream_JSONs/GOLD/GOLD_LigPrep_NA_REINVENT.json
- DockStream_JSONs/GOLD/GOLD_RDkit_TE_HDAC2_DockStream.json
- DockStream_JSONs/GOLD/GOLD_RDkit_TE_HDAC2_REINVENT.json
- DockStream_JSONs/Hybrid/
- DockStream_JSONs/Hybrid/1uou_OpenEye_Grid.oeb
- DockStream_JSONs/Hybrid/2p1t_OpenEye_Grid.oeb
- DockStream_JSONs/Hybrid/3pp0_OpenEye_Grid.oeb
- DockStream_JSONs/Hybrid/Hybrid_CTE_ERBB2_DockStream.json
- DockStream_JSONs/Hybrid/Hybrid_CTE_ERBB2_REINVENT.json
- DockStream_JSONs/Hybrid/Hybrid_LigPrep_RXRa_DockStream.json
- DockStream_JSONs/Hybrid/Hybrid_LigPrep_RXRa_REINVENT.json
- DockStream_JSONs/Hybrid/Hybrid_RDkit_TE_TP_DockStream.json
- DockStream_JSONs/Hybrid/Hybrid_RDkit_TE_TP_REINVENT.json
- DockStream_JSONs/rDock/
- DockStream_JSONs/rDock/rDock_CTE_HSP90_DockStream.json
- DockStream_JSONs/rDock/rDock_CTE_HSP90_REINVENT.json
- DockStream_JSONs/rDock/rDock_LigPrep_PNP_DockStream.json
- DockStream_JSONs/rDock/rDock_LigPrep_PNP_REINVENT.json
- DockStream_JSONs/rDock/rDock_RDkit_TE_TS_DockStream.json
- DockStream_JSONs/rDock/rDock_RDkit_TE_TS_REINVENT.json
