# Supplementary material for: DockStream: a docking wrapper to enhance de novo molecular design
Source: J Cheminform. 2021 Nov 17;13:89. doi: 10.1186/s13321-021-00563-7 (PMC8596819; doi:10.1186/s13321-021-00563-7)
Supplement: Supplementary file 1 — Additional file 1. Zipped archive of the JSON files used to generate the study. [file 13321_2021_563_MOESM1_ESM.zip › DockStream_JSONs/AutoDockVina/1eve_ADV_Grid.pdbqt]

REMARK  Name = /tmp/tmpbyz01l4v.pdb
REMARK                            x       y       z     vdW  Elec       q    Type
REMARK                         _______ _______ _______ _____ _____    ______ ____
ATOM      1  N   ASP A   1     -15.406  83.928  29.132  0.00  0.00    +0.386 N 
ATOM      2  CA  ASP A   1     -14.671  84.265  30.386  0.00  0.00    +0.005 C 
ATOM      3  C   ASP A   1     -14.854  85.736  30.761  0.00  0.00    +0.200 C 
ATOM      4  O   ASP A   1     -15.210  86.561  29.914  0.00  0.00    -0.278 OA
ATOM      5  CB  ASP A   1     -13.190  83.937  30.230  0.00  0.00    +0.044 C 
ATOM      6  CG  ASP A   1     -12.671  84.219  28.665  0.00  0.00    +0.355 C 
ATOM      7  OD1 ASP A   1     -13.265  84.674  27.915  0.00  0.00    -0.246 OA
ATOM      8  OD2 ASP A   1     -11.572  83.689  28.586  0.00  0.00    -0.246 OA
ATOM      9  N   HIS A   2     -14.600  86.058  32.029  0.00  0.00    -0.305 N 
ATOM     10  CA  HIS A   2     -14.751  87.427  32.514  0.00  0.00    +0.105 C 
ATOM     11  C   HIS A   2     -13.567  87.966  33.330  0.00  0.00    +0.234 C 
ATOM     12  O   HIS A   2     -12.597  88.467  32.759  0.00  0.00    -0.274 OA
ATOM     13  CB  HIS A   2     -16.055  87.560  33.305  0.00  0.00    +0.016 C 
ATOM     14  CG  HIS A   2     -17.305  87.155  32.566  0.00  0.00    +0.038 A 
ATOM     15  ND1 HIS A   2     -18.036  86.343  33.459  0.00  0.00    -0.348 N 
ATOM     16  CE1 HIS A   2     -19.022  86.282  32.575  0.00  0.00    +0.094 A 
ATOM     17  NE2 HIS A   2     -18.960  87.323  31.603  0.00  0.00    -0.244 N 
ATOM     18  CD2 HIS A   2     -17.912  88.168  31.773  0.00  0.00    +0.048 A 
ATOM     19  N   SER A   3     -13.649  87.856  34.656  0.00  0.00    -0.301 N 
ATOM     20  CA  SER A   3     -12.607  88.358  35.560  0.00  0.00    +0.123 C 
ATOM     21  C   SER A   3     -11.444  87.398  35.837  0.00  0.00    +0.236 C 
ATOM     22  O   SER A   3     -11.493  86.214  35.496  0.00  0.00    -0.274 OA
ATOM     23  CB  SER A   3     -13.241  88.793  36.891  0.00  0.00    +0.071 C 
ATOM     24  OG  SER A   3     -12.284  89.363  37.773  0.00  0.00    -0.393 OA
ATOM     25  N   GLU A   4     -10.404  87.939  36.473  0.00  0.00    -0.302 N 
ATOM     26  CA  GLU A   4      -9.199  87.196  36.839  0.00  0.00    +0.100 C 
ATOM     27  C   GLU A   4      -9.462  86.192  37.966  0.00  0.00    +0.234 C 
ATOM     28  O   GLU A   4      -8.748  85.200  38.111  0.00  0.00    -0.274 OA
ATOM     29  CB  GLU A   4      -8.105  88.184  37.261  0.00  0.00    -0.016 C 
ATOM     30  CG  GLU A   4      -6.813  87.545  37.746  0.00  0.00    +0.051 C 
ATOM     31  CD  GLU A   4      -5.725  88.563  38.036  0.00  0.00    +0.356 C 
ATOM     32  OE1 GLU A   4      -6.029  89.627  38.618  0.00  0.00    -0.246 OA
ATOM     33  OE2 GLU A   4      -4.558  88.293  37.682  0.00  0.00    -0.246 OA
ATOM     34  N   LEU A   5     -10.496  86.459  38.757  0.00  0.00    -0.302 N 
ATOM     35  CA  LEU A   5     -10.861  85.593  39.869  0.00  0.00    +0.100 C 
ATOM     36  C   LEU A   5     -11.912  84.564  39.472  0.00  0.00    +0.234 C 
ATOM     37  O   LEU A   5     -12.521  83.928  40.328  0.00  0.00    -0.274 OA
ATOM     38  CB  LEU A   5     -11.375  86.428  41.041  0.00  0.00    -0.024 C 
ATOM     39  CG  LEU A   5     -10.411  87.460  41.622  0.00  0.00    -0.045 C 
ATOM     40  CD1 LEU A   5     -11.109  88.213  42.743  0.00  0.00    -0.063 C 
ATOM     41  CD2 LEU A   5      -9.143  86.779  42.132  0.00  0.00    -0.063 C 
ATOM     42  N   LEU A   6     -12.132  84.413  38.171  0.00  0.00    -0.302 N 
ATOM     43  CA  LEU A   6     -13.105  83.454  37.676  0.00  0.00    +0.100 C 
ATOM     44  C   LEU A   6     -12.413  82.433  36.777  0.00  0.00    +0.234 C 
ATOM     45  O   LEU A   6     -11.830  82.785  35.748  0.00  0.00    -0.274 OA
ATOM     46  CB  LEU A   6     -14.218  84.172  36.911  0.00  0.00    -0.024 C 
ATOM     47  CG  LEU A   6     -15.382  83.292  36.448  0.00  0.00    -0.045 C 
ATOM     48  CD1 LEU A   6     -16.128  82.734  37.654  0.00  0.00    -0.063 C 
ATOM     49  CD2 LEU A   6     -16.319  84.099  35.564  0.00  0.00    -0.063 C 
ATOM     50  N   VAL A   7     -12.451  81.170  37.190  0.00  0.00    -0.302 N 
ATOM     51  CA  VAL A   7     -11.831  80.100  36.418  0.00  0.00    +0.102 C 
ATOM     52  C   VAL A   7     -12.853  79.017  36.100  0.00  0.00    +0.234 C 
ATOM     53  O   VAL A   7     -13.571  78.551  36.981  0.00  0.00    -0.274 OA
ATOM     54  CB  VAL A   7     -10.627  79.480  37.173  0.00  0.00    -0.020 C 
ATOM     55  CG1 VAL A   7     -10.035  78.325  36.382  0.00  0.00    -0.061 C 
ATOM     56  CG2 VAL A   7      -9.562  80.539  37.419  0.00  0.00    -0.061 C 
ATOM     57  N   ASN A   8     -12.940  78.652  34.826  0.00  0.00    -0.302 N 
ATOM     58  CA  ASN A   8     -13.868  77.619  34.393  0.00  0.00    +0.108 C 
ATOM     59  C   ASN A   8     -13.094  76.309  34.273  0.00  0.00    +0.234 C 
ATOM     60  O   ASN A   8     -12.256  76.149  33.382  0.00  0.00    -0.274 OA
ATOM     61  CB  ASN A   8     -14.510  78.003  33.055  0.00  0.00    +0.051 C 
ATOM     62  CG  ASN A   8     -15.616  77.044  32.631  0.00  0.00    +0.213 C 
ATOM     63  ND2 ASN A   8     -16.241  76.378  33.600  0.00  0.00    -0.329 N 
ATOM     64  OD1 ASN A   8     -15.907  76.911  31.441  0.00  0.00    -0.276 OA
ATOM     65  N   THR A   9     -13.346  75.399  35.209  0.00  0.00    -0.300 N 
ATOM     66  CA  THR A   9     -12.676  74.104  35.227  0.00  0.00    +0.125 C 
ATOM     67  C   THR A   9     -13.577  72.978  34.730  0.00  0.00    +0.236 C 
ATOM     68  O   THR A   9     -14.771  73.173  34.503  0.00  0.00    -0.274 OA
ATOM     69  CB  THR A   9     -12.165  73.736  36.646  0.00  0.00    +0.079 C 
ATOM     70  CG2 THR A   9     -11.517  74.939  37.310  0.00  0.00    -0.037 C 
ATOM     71  OG1 THR A   9     -13.256  73.288  37.458  0.00  0.00    -0.390 OA
ATOM     72  N   LYS A  10     -12.989  71.797  34.574  0.00  0.00    -0.302 N 
ATOM     73  CA  LYS A  10     -13.709  70.616  34.115  0.00  0.00    +0.099 C 
ATOM     74  C   LYS A  10     -14.766  70.176  35.123  0.00  0.00    +0.234 C 
ATOM     75  O   LYS A  10     -15.659  69.395  34.793  0.00  0.00    -0.274 OA
ATOM     76  CB  LYS A  10     -12.724  69.475  33.849  0.00  0.00    -0.026 C 
ATOM     77  CG  LYS A  10     -11.708  69.781  32.751  0.00  0.00    -0.053 C 
ATOM     78  CD  LYS A  10     -10.627  68.718  32.681  0.00  0.00    -0.069 C 
ATOM     79  CE  LYS A  10      -9.663  68.981  31.537  0.00  0.00    -0.096 C 
ATOM     80  NZ  LYS A  10      -8.614  67.928  31.458  0.00  0.00    +0.378 N 
ATOM     81  N   SER A  11     -14.648  70.668  36.353  0.00  0.00    -0.301 N 
ATOM     82  CA  SER A  11     -15.598  70.351  37.416  0.00  0.00    +0.123 C 
ATOM     83  C   SER A  11     -16.652  71.452  37.556  0.00  0.00    +0.236 C 
ATOM     84  O   SER A  11     -17.725  71.228  38.120  0.00  0.00    -0.274 OA
ATOM     85  CB  SER A  11     -14.865  70.161  38.745  0.00  0.00    +0.071 C 
ATOM     86  OG  SER A  11     -14.108  68.965  38.747  0.00  0.00    -0.393 OA
ATOM     87  N   GLY A  12     -16.333  72.641  37.046  0.00  0.00    -0.305 N 
ATOM     88  CA  GLY A  12     -17.252  73.765  37.119  0.00  0.00    +0.088 C 
ATOM     89  C   GLY A  12     -16.529  75.084  37.316  0.00  0.00    +0.231 C 
ATOM     90  O   GLY A  12     -15.300  75.127  37.336  0.00  0.00    -0.274 OA
ATOM     91  N   LYS A  13     -17.286  76.169  37.459  0.00  0.00    -0.303 N 
ATOM     92  CA  LYS A  13     -16.694  77.489  37.657  0.00  0.00    +0.099 C 
ATOM     93  C   LYS A  13     -16.349  77.717  39.125  0.00  0.00    +0.234 C 
ATOM     94  O   LYS A  13     -17.085  77.296  40.019  0.00  0.00    -0.274 OA
ATOM     95  CB  LYS A  13     -17.632  78.589  37.153  0.00  0.00    -0.026 C 
ATOM     96  CG  LYS A  13     -17.797  78.634  35.639  0.00  0.00    -0.053 C 
ATOM     97  CD  LYS A  13     -18.701  79.785  35.212  0.00  0.00    -0.069 C 
ATOM     98  CE  LYS A  13     -18.827  79.877  33.696  0.00  0.00    -0.096 C 
ATOM     99  NZ  LYS A  13     -19.629  81.063  33.276  0.00  0.00    +0.378 N 
ATOM    100  N   VAL A  14     -15.222  78.384  39.359  0.00  0.00    -0.302 N 
ATOM    101  CA  VAL A  14     -14.739  78.676  40.707  0.00  0.00    +0.102 C 
ATOM    102  C   VAL A  14     -14.408  80.164  40.852  0.00  0.00    +0.234 C 
ATOM    103  O   VAL A  14     -13.758  80.747  39.985  0.00  0.00    -0.274 OA
ATOM    104  CB  VAL A  14     -13.464  77.837  41.025  0.00  0.00    -0.020 C 
ATOM    105  CG1 VAL A  14     -12.854  78.268  42.338  0.00  0.00    -0.061 C 
ATOM    106  CG2 VAL A  14     -13.803  76.355  41.082  0.00  0.00    -0.061 C 
ATOM    107  N   MET A  15     -14.859  80.770  41.949  0.00  0.00    -0.302 N 
ATOM    108  CA  MET A  15     -14.596  82.184  42.212  0.00  0.00    +0.100 C 
ATOM    109  C   MET A  15     -13.589  82.357  43.350  0.00  0.00    +0.234 C 
ATOM    110  O   MET A  15     -13.820  81.905  44.473  0.00  0.00    -0.274 OA
ATOM    111  CB  MET A  15     -15.901  82.920  42.549  0.00  0.00    -0.017 C 
ATOM    112  CG  MET A  15     -15.741  84.413  42.882  0.00  0.00    -0.004 C 
ATOM    113  SD  MET A  15     -15.159  85.453  41.515  0.00  0.00    -0.164 S 
ATOM    114  CE  MET A  15     -16.721  86.013  40.838  0.00  0.00    -0.018 C 
ATOM    115  N   GLY A  16     -12.482  83.031  43.055  0.00  0.00    -0.305 N 
ATOM    116  CA  GLY A  16     -11.454  83.256  44.055  0.00  0.00    +0.088 C 
ATOM    117  C   GLY A  16     -11.547  84.608  44.736  0.00  0.00    +0.231 C 
ATOM    118  O   GLY A  16     -12.587  85.270  44.686  0.00  0.00    -0.274 OA
ATOM    119  N   THR A  17     -10.448  85.020  45.364  0.00  0.00    -0.301 N 
ATOM    120  CA  THR A  17     -10.381  86.292  46.074  0.00  0.00    +0.125 C 
ATOM    121  C   THR A  17      -8.979  86.883  45.993  0.00  0.00    +0.236 C 
ATOM    122  O   THR A  17      -7.990  86.147  45.956  0.00  0.00    -0.274 OA
ATOM    123  CB  THR A  17     -10.786  86.124  47.569  0.00  0.00    +0.079 C 
ATOM    124  CG2 THR A  17      -9.954  85.036  48.244  0.00  0.00    -0.037 C 
ATOM    125  OG1 THR A  17     -10.607  87.364  48.268  0.00  0.00    -0.390 OA
ATOM    126  N   ARG A  18      -8.899  88.211  45.942  0.00  0.00    -0.302 N 
ATOM    127  CA  ARG A  18      -7.612  88.897  45.874  0.00  0.00    +0.099 C 
ATOM    128  C   ARG A  18      -7.022  88.999  47.282  0.00  0.00    +0.234 C 
ATOM    129  O   ARG A  18      -7.624  89.587  48.184  0.00  0.00    -0.274 OA
ATOM    130  CB  ARG A  18      -7.768  90.279  45.229  0.00  0.00    -0.024 C 
ATOM    131  CG  ARG A  18      -6.450  90.940  44.828  0.00  0.00    -0.033 C 
ATOM    132  CD  ARG A  18      -6.682  92.045  43.798  0.00  0.00    +0.018 C 
ATOM    133  NE  ARG A  18      -5.454  92.752  43.420  0.00  0.00    -0.358 N 
ATOM    134  CZ  ARG A  18      -4.580  92.333  42.507  0.00  0.00    +0.166 C 
ATOM    135  NH1 ARG A  18      -4.772  91.196  41.857  0.00  0.00    -0.372 N 
ATOM    136  NH2 ARG A  18      -3.514  93.073  42.229  0.00  0.00    -0.372 N 
ATOM    137  N   VAL A  19      -5.857  88.384  47.462  0.00  0.00    -0.302 N 
ATOM    138  CA  VAL A  19      -5.167  88.355  48.747  0.00  0.00    +0.102 C 
ATOM    139  C   VAL A  19      -3.914  89.232  48.775  0.00  0.00    +0.237 C 
ATOM    140  O   VAL A  19      -3.112  89.211  47.843  0.00  0.00    -0.274 OA
ATOM    141  CB  VAL A  19      -4.780  86.894  49.113  0.00  0.00    -0.020 C 
ATOM    142  CG1 VAL A  19      -3.999  86.849  50.417  0.00  0.00    -0.061 C 
ATOM    143  CG2 VAL A  19      -6.031  86.040  49.227  0.00  0.00    -0.061 C 
ATOM    144  N   PRO A  20      -3.747  90.033  49.844  0.00  0.00    -0.288 N 
ATOM    145  CA  PRO A  20      -2.591  90.926  50.012  0.00  0.00    +0.102 C 
ATOM    146  C   PRO A  20      -1.336  90.128  50.365  0.00  0.00    +0.234 C 
ATOM    147  O   PRO A  20      -1.383  89.237  51.212  0.00  0.00    -0.274 OA
ATOM    148  CB  PRO A  20      -3.009  91.818  51.188  0.00  0.00    -0.024 C 
ATOM    149  CG  PRO A  20      -4.509  91.738  51.188  0.00  0.00    -0.035 C 
ATOM    150  CD  PRO A  20      -4.753  90.291  50.888  0.00  0.00    +0.016 C 
ATOM    151  N   VAL A  21      -0.225  90.433  49.702  0.00  0.00    -0.302 N 
ATOM    152  CA  VAL A  21       1.035  89.740  49.958  0.00  0.00    +0.102 C 
ATOM    153  C   VAL A  21       2.210  90.696  49.803  0.00  0.00    +0.234 C 
ATOM    154  O   VAL A  21       2.519  91.122  48.690  0.00  0.00    -0.274 OA
ATOM    155  CB  VAL A  21       1.278  88.571  48.967  0.00  0.00    -0.020 C 
ATOM    156  CG1 VAL A  21       2.399  87.679  49.482  0.00  0.00    -0.061 C 
ATOM    157  CG2 VAL A  21       0.013  87.772  48.732  0.00  0.00    -0.061 C 
ATOM    158  N   LEU A  22       2.865  91.016  50.918  0.00  0.00    -0.302 N 
ATOM    159  CA  LEU A  22       4.027  91.904  50.931  0.00  0.00    +0.100 C 
ATOM    160  C   LEU A  22       3.868  93.144  50.041  0.00  0.00    +0.234 C 
ATOM    161  O   LEU A  22       4.599  93.309  49.058  0.00  0.00    -0.274 OA
ATOM    162  CB  LEU A  22       5.272  91.121  50.508  0.00  0.00    -0.024 C 
ATOM    163  CG  LEU A  22       5.500  89.764  51.173  0.00  0.00    -0.045 C 
ATOM    164  CD1 LEU A  22       6.670  89.062  50.515  0.00  0.00    -0.063 C 
ATOM    165  CD2 LEU A  22       5.738  89.944  52.661  0.00  0.00    -0.063 C 
ATOM    166  N   SER A  23       2.891  93.987  50.373  0.00  0.00    -0.301 N 
ATOM    167  CA  SER A  23       2.604  95.219  49.628  0.00  0.00    +0.123 C 
ATOM    168  C   SER A  23       1.918  95.020  48.273  0.00  0.00    +0.236 C 
ATOM    169  O   SER A  23       1.242  95.923  47.777  0.00  0.00    -0.274 OA
ATOM    170  CB  SER A  23       3.873  96.066  49.465  0.00  0.00    +0.071 C 
ATOM    171  OG  SER A  23       4.376  96.473  50.729  0.00  0.00    -0.393 OA
ATOM    172  N   SER A  24       2.092  93.844  47.677  0.00  0.00    -0.300 N 
ATOM    173  CA  SER A  24       1.478  93.533  46.388  0.00  0.00    +0.123 C 
ATOM    174  C   SER A  24       0.240  92.657  46.604  0.00  0.00    +0.236 C 
ATOM    175  O   SER A  24      -0.261  92.555  47.726  0.00  0.00    -0.274 OA
ATOM    176  CB  SER A  24       2.491  92.832  45.483  0.00  0.00    +0.071 C 
ATOM    177  OG  SER A  24       1.992  92.693  44.168  0.00  0.00    -0.393 OA
ATOM    178  N   HIS A  25      -0.270  92.045  45.535  0.00  0.00    -0.302 N 
ATOM    179  CA  HIS A  25      -1.457  91.190  45.629  0.00  0.00    +0.105 C 
ATOM    180  C   HIS A  25      -1.415  90.013  44.654  0.00  0.00    +0.234 C 
ATOM    181  O   HIS A  25      -0.762  90.082  43.611  0.00  0.00    -0.274 OA
ATOM    182  CB  HIS A  25      -2.733  91.995  45.331  0.00  0.00    +0.016 C 
ATOM    183  CG  HIS A  25      -3.027  93.084  46.317  0.00  0.00    +0.038 A 
ATOM    184  CD2 HIS A  25      -2.630  94.379  46.365  0.00  0.00    +0.048 A 
ATOM    185  ND1 HIS A  25      -3.859  92.901  47.402  0.00  0.00    -0.348 N 
ATOM    186  CE1 HIS A  25      -3.962  94.034  48.074  0.00  0.00    +0.094 A 
ATOM    187  NE2 HIS A  25      -3.225  94.945  47.466  0.00  0.00    -0.244 N 
ATOM    188  N   ILE A  26      -2.109  88.932  45.013  0.00  0.00    -0.302 N 
ATOM    189  CA  ILE A  26      -2.218  87.735  44.170  0.00  0.00    +0.102 C 
ATOM    190  C   ILE A  26      -3.602  87.116  44.349  0.00  0.00    +0.234 C 
ATOM    191  O   ILE A  26      -4.388  87.565  45.180  0.00  0.00    -0.274 OA
ATOM    192  CB  ILE A  26      -1.155  86.645  44.481  0.00  0.00    -0.017 C 
ATOM    193  CG1 ILE A  26      -1.345  86.087  45.889  0.00  0.00    -0.051 C 
ATOM    194  CG2 ILE A  26       0.253  87.176  44.258  0.00  0.00    -0.060 C 
ATOM    195  CD1 ILE A  26      -0.493  84.877  46.160  0.00  0.00    -0.065 C 
ATOM    196  N   SER A  27      -3.893  86.079  43.571  0.00  0.00    -0.301 N 
ATOM    197  CA  SER A  27      -5.188  85.407  43.639  0.00  0.00    +0.123 C 
ATOM    198  C   SER A  27      -5.160  84.161  44.517  0.00  0.00    +0.236 C 
ATOM    199  O   SER A  27      -4.123  83.514  44.661  0.00  0.00    -0.274 OA
ATOM    200  CB  SER A  27      -5.663  85.024  42.236  0.00  0.00    +0.071 C 
ATOM    201  OG  SER A  27      -5.612  86.132  41.359  0.00  0.00    -0.393 OA
ATOM    202  N   ALA A  28      -6.315  83.818  45.078  0.00  0.00    -0.303 N 
ATOM    203  CA  ALA A  28      -6.436  82.648  45.934  0.00  0.00    +0.097 C 
ATOM    204  C   ALA A  28      -7.776  81.943  45.748  0.00  0.00    +0.234 C 
ATOM    205  O   ALA A  28      -8.843  82.548  45.863  0.00  0.00    -0.274 OA
ATOM    206  CB  ALA A  28      -6.238  83.037  47.393  0.00  0.00    -0.038 C 
ATOM    207  N   PHE A  29      -7.701  80.660  45.422  0.00  0.00    -0.302 N 
ATOM    208  CA  PHE A  29      -8.877  79.831  45.224  0.00  0.00    +0.103 C 
ATOM    209  C   PHE A  29      -8.855  78.810  46.349  0.00  0.00    +0.234 C 
ATOM    210  O   PHE A  29      -8.205  77.771  46.254  0.00  0.00    -0.274 OA
ATOM    211  CB  PHE A  29      -8.820  79.162  43.849  0.00  0.00    -0.001 C 
ATOM    212  CG  PHE A  29      -8.781  80.141  42.714  0.00  0.00    -0.045 A 
ATOM    213  CD1 PHE A  29      -7.579  80.721  42.323  0.00  0.00    -0.059 A 
ATOM    214  CD2 PHE A  29      -9.953  80.524  42.070  0.00  0.00    -0.059 A 
ATOM    215  CE1 PHE A  29      -7.543  81.676  41.308  0.00  0.00    -0.062 A 
ATOM    216  CE2 PHE A  29      -9.931  81.477  41.053  0.00  0.00    -0.062 A 
ATOM    217  CZ  PHE A  29      -8.722  82.057  40.672  0.00  0.00    -0.062 A 
ATOM    218  N   LEU A  30      -9.557  79.136  47.426  0.00  0.00    -0.302 N 
ATOM    219  CA  LEU A  30      -9.595  78.294  48.607  0.00  0.00    +0.100 C 
ATOM    220  C   LEU A  30     -10.834  77.419  48.751  0.00  0.00    +0.234 C 
ATOM    221  O   LEU A  30     -11.953  77.857  48.497  0.00  0.00    -0.274 OA
ATOM    222  CB  LEU A  30      -9.439  79.175  49.847  0.00  0.00    -0.024 C 
ATOM    223  CG  LEU A  30      -8.340  80.237  49.754  0.00  0.00    -0.045 C 
ATOM    224  CD1 LEU A  30      -8.346  81.105  51.007  0.00  0.00    -0.063 C 
ATOM    225  CD2 LEU A  30      -6.984  79.579  49.548  0.00  0.00    -0.063 C 
ATOM    226  N   GLY A  31     -10.618  76.177  49.170  0.00  0.00    -0.305 N 
ATOM    227  CA  GLY A  31     -11.715  75.250  49.380  0.00  0.00    +0.088 C 
ATOM    228  C   GLY A  31     -12.382  74.697  48.140  0.00  0.00    +0.231 C 
ATOM    229  O   GLY A  31     -13.605  74.712  48.038  0.00  0.00    -0.274 OA
ATOM    230  N   ILE A  32     -11.587  74.226  47.187  0.00  0.00    -0.302 N 
ATOM    231  CA  ILE A  32     -12.135  73.641  45.969  0.00  0.00    +0.102 C 
ATOM    232  C   ILE A  32     -12.249  72.136  46.194  0.00  0.00    +0.237 C 
ATOM    233  O   ILE A  32     -11.267  71.477  46.531  0.00  0.00    -0.274 OA
ATOM    234  CB  ILE A  32     -11.221  73.899  44.749  0.00  0.00    -0.017 C 
ATOM    235  CG1 ILE A  32     -11.081  75.404  44.502  0.00  0.00    -0.051 C 
ATOM    236  CG2 ILE A  32     -11.782  73.201  43.515  0.00  0.00    -0.060 C 
ATOM    237  CD1 ILE A  32     -10.091  75.757  43.414  0.00  0.00    -0.065 C 
ATOM    238  N   PRO A  33     -13.462  71.579  46.039  0.00  0.00    -0.288 N 
ATOM    239  CA  PRO A  33     -13.673  70.142  46.232  0.00  0.00    +0.102 C 
ATOM    240  C   PRO A  33     -13.116  69.301  45.080  0.00  0.00    +0.234 C 
ATOM    241  O   PRO A  33     -13.358  69.592  43.907  0.00  0.00    -0.274 OA
ATOM    242  CB  PRO A  33     -15.193  70.043  46.324  0.00  0.00    -0.024 C 
ATOM    243  CG  PRO A  33     -15.644  71.116  45.388  0.00  0.00    -0.035 C 
ATOM    244  CD  PRO A  33     -14.728  72.264  45.730  0.00  0.00    +0.016 C 
ATOM    245  N   PHE A  34     -12.326  68.288  45.422  0.00  0.00    -0.302 N 
ATOM    246  CA  PHE A  34     -11.755  67.401  44.416  0.00  0.00    +0.103 C 
ATOM    247  C   PHE A  34     -12.344  66.000  44.548  0.00  0.00    +0.234 C 
ATOM    248  O   PHE A  34     -12.031  65.103  43.759  0.00  0.00    -0.274 OA
ATOM    249  CB  PHE A  34     -10.221  67.365  44.517  0.00  0.00    -0.001 C 
ATOM    250  CG  PHE A  34      -9.698  66.885  45.846  0.00  0.00    -0.045 A 
ATOM    251  CD1 PHE A  34      -9.585  65.523  46.116  0.00  0.00    -0.059 A 
ATOM    252  CD2 PHE A  34      -9.296  67.792  46.818  0.00  0.00    -0.059 A 
ATOM    253  CE1 PHE A  34      -9.080  65.073  47.333  0.00  0.00    -0.062 A 
ATOM    254  CE2 PHE A  34      -8.788  67.349  48.040  0.00  0.00    -0.062 A 
ATOM    255  CZ  PHE A  34      -8.681  65.988  48.296  0.00  0.00    -0.062 A 
ATOM    256  N   ALA A  35     -13.205  65.824  45.548  0.00  0.00    -0.303 N 
ATOM    257  CA  ALA A  35     -13.851  64.540  45.797  0.00  0.00    +0.097 C 
ATOM    258  C   ALA A  35     -15.209  64.726  46.461  0.00  0.00    +0.234 C 
ATOM    259  O   ALA A  35     -15.532  65.809  46.955  0.00  0.00    -0.274 OA
ATOM    260  CB  ALA A  35     -12.962  63.661  46.676  0.00  0.00    -0.038 C 
ATOM    261  N   GLU A  36     -16.020  63.675  46.418  0.00  0.00    -0.302 N 
ATOM    262  CA  GLU A  36     -17.337  63.685  47.041  0.00  0.00    +0.100 C 
ATOM    263  C   GLU A  36     -17.115  63.511  48.538  0.00  0.00    +0.237 C 
ATOM    264  O   GLU A  36     -16.239  62.744  48.951  0.00  0.00    -0.274 OA
ATOM    265  CB  GLU A  36     -18.190  62.525  46.512  0.00  0.00    -0.016 C 
ATOM    266  CG  GLU A  36     -18.890  62.801  45.192  0.00  0.00    +0.051 C 
ATOM    267  CD  GLU A  36     -19.933  63.890  45.314  0.00  0.00    +0.356 C 
ATOM    268  OE1 GLU A  36     -20.963  63.651  45.981  0.00  0.00    -0.246 OA
ATOM    269  OE2 GLU A  36     -19.723  64.987  44.754  0.00  0.00    -0.246 OA
ATOM    270  N   PRO A  37     -17.878  64.244  49.368  0.00  0.00    -0.288 N 
ATOM    271  CA  PRO A  37     -17.760  64.161  50.832  0.00  0.00    +0.102 C 
ATOM    272  C   PRO A  37     -17.781  62.702  51.292  0.00  0.00    +0.237 C 
ATOM    273  O   PRO A  37     -18.760  61.993  51.074  0.00  0.00    -0.274 OA
ATOM    274  CB  PRO A  37     -18.997  64.917  51.305  0.00  0.00    -0.024 C 
ATOM    275  CG  PRO A  37     -19.134  65.983  50.267  0.00  0.00    -0.035 C 
ATOM    276  CD  PRO A  37     -18.908  65.223  48.981  0.00  0.00    +0.016 C 
ATOM    277  N   PRO A  38     -16.681  62.232  51.910  0.00  0.00    -0.288 N 
ATOM    278  CA  PRO A  38     -16.537  60.858  52.411  0.00  0.00    +0.102 C 
ATOM    279  C   PRO A  38     -17.327  60.590  53.687  0.00  0.00    +0.234 C 
ATOM    280  O   PRO A  38     -16.855  59.900  54.593  0.00  0.00    -0.274 OA
ATOM    281  CB  PRO A  38     -15.037  60.757  52.656  0.00  0.00    -0.024 C 
ATOM    282  CG  PRO A  38     -14.705  62.128  53.136  0.00  0.00    -0.035 C 
ATOM    283  CD  PRO A  38     -15.454  63.008  52.162  0.00  0.00    +0.016 C 
ATOM    284  N   VAL A  39     -18.540  61.129  53.740  0.00  0.00    -0.302 N 
ATOM    285  CA  VAL A  39     -19.418  60.976  54.889  0.00  0.00    +0.102 C 
ATOM    286  C   VAL A  39     -20.383  59.806  54.733  0.00  0.00    +0.234 C 
ATOM    287  O   VAL A  39     -20.581  59.286  53.632  0.00  0.00    -0.274 OA
ATOM    288  CB  VAL A  39     -20.239  62.264  55.121  0.00  0.00    -0.020 C 
ATOM    289  CG1 VAL A  39     -19.316  63.423  55.476  0.00  0.00    -0.061 C 
ATOM    290  CG2 VAL A  39     -21.053  62.602  53.873  0.00  0.00    -0.061 C 
ATOM    291  N   GLY A  40     -20.971  59.394  55.855  0.00  0.00    -0.305 N 
ATOM    292  CA  GLY A  40     -21.934  58.307  55.858  0.00  0.00    +0.088 C 
ATOM    293  C   GLY A  40     -21.396  56.929  55.525  0.00  0.00    +0.231 C 
ATOM    294  O   GLY A  40     -20.431  56.466  56.130  0.00  0.00    -0.274 OA
ATOM    295  N   ASN A  41     -22.026  56.278  54.549  0.00  0.00    -0.302 N 
ATOM    296  CA  ASN A  41     -21.637  54.935  54.125  0.00  0.00    +0.108 C 
ATOM    297  C   ASN A  41     -20.280  54.948  53.450  0.00  0.00    +0.234 C 
ATOM    298  O   ASN A  41     -19.634  53.909  53.328  0.00  0.00    -0.274 OA
ATOM    299  CB  ASN A  41     -22.663  54.357  53.147  0.00  0.00    +0.051 C 
ATOM    300  CG  ASN A  41     -24.083  54.483  53.645  0.00  0.00    +0.213 C 
ATOM    301  ND2 ASN A  41     -24.367  53.843  54.773  0.00  0.00    -0.329 N 
ATOM    302  OD1 ASN A  41     -24.917  55.152  53.031  0.00  0.00    -0.276 OA
ATOM    303  N   MET A  42     -19.864  56.124  52.991  0.00  0.00    -0.302 N 
ATOM    304  CA  MET A  42     -18.583  56.260  52.323  0.00  0.00    +0.100 C 
ATOM    305  C   MET A  42     -17.385  56.414  53.250  0.00  0.00    +0.234 C 
ATOM    306  O   MET A  42     -16.249  56.513  52.783  0.00  0.00    -0.274 OA
ATOM    307  CB  MET A  42     -18.635  57.394  51.306  0.00  0.00    -0.017 C 
ATOM    308  CG  MET A  42     -19.611  57.132  50.181  0.00  0.00    -0.004 C 
ATOM    309  SD  MET A  42     -19.088  57.959  48.689  0.00  0.00    -0.164 S 
ATOM    310  CE  MET A  42     -19.306  59.664  49.165  0.00  0.00    -0.018 C 
ATOM    311  N   ARG A  43     -17.635  56.427  54.558  0.00  0.00    -0.302 N 
ATOM    312  CA  ARG A  43     -16.552  56.537  55.528  0.00  0.00    +0.099 C 
ATOM    313  C   ARG A  43     -15.704  55.272  55.402  0.00  0.00    +0.234 C 
ATOM    314  O   ARG A  43     -16.243  54.169  55.306  0.00  0.00    -0.274 OA
ATOM    315  CB  ARG A  43     -17.097  56.664  56.956  0.00  0.00    -0.024 C 
ATOM    316  CG  ARG A  43     -16.008  56.857  58.008  0.00  0.00    -0.033 C 
ATOM    317  CD  ARG A  43     -16.518  56.688  59.436  0.00  0.00    +0.018 C 
ATOM    318  NE  ARG A  43     -17.225  57.860  59.948  0.00  0.00    -0.358 N 
ATOM    319  CZ  ARG A  43     -17.725  57.952  61.179  0.00  0.00    +0.166 C 
ATOM    320  NH1 ARG A  43     -17.600  56.941  62.031  0.00  0.00    -0.372 N 
ATOM    321  NH2 ARG A  43     -18.355  59.054  61.561  0.00  0.00    -0.372 N 
ATOM    322  N   PHE A  44     -14.385  55.453  55.341  0.00  0.00    -0.302 N 
ATOM    323  CA  PHE A  44     -13.415  54.363  55.211  0.00  0.00    +0.103 C 
ATOM    324  C   PHE A  44     -13.276  53.875  53.773  0.00  0.00    +0.234 C 
ATOM    325  O   PHE A  44     -12.344  53.141  53.452  0.00  0.00    -0.274 OA
ATOM    326  CB  PHE A  44     -13.762  53.176  56.124  0.00  0.00    -0.001 C 
ATOM    327  CG  PHE A  44     -13.865  53.531  57.584  0.00  0.00    -0.045 A 
ATOM    328  CD1 PHE A  44     -12.841  54.224  58.223  0.00  0.00    -0.059 A 
ATOM    329  CD2 PHE A  44     -14.990  53.170  58.319  0.00  0.00    -0.059 A 
ATOM    330  CE1 PHE A  44     -12.937  54.552  59.574  0.00  0.00    -0.062 A 
ATOM    331  CE2 PHE A  44     -15.095  53.494  59.669  0.00  0.00    -0.062 A 
ATOM    332  CZ  PHE A  44     -14.066  54.187  60.298  0.00  0.00    -0.062 A 
ATOM    333  N   ARG A  45     -14.206  54.284  52.914  0.00  0.00    -0.302 N 
ATOM    334  CA  ARG A  45     -14.198  53.893  51.504  0.00  0.00    +0.099 C 
ATOM    335  C   ARG A  45     -13.245  54.734  50.664  0.00  0.00    +0.234 C 
ATOM    336  O   ARG A  45     -12.812  55.812  51.079  0.00  0.00    -0.274 OA
ATOM    337  CB  ARG A  45     -15.602  54.025  50.908  0.00  0.00    -0.024 C 
ATOM    338  CG  ARG A  45     -16.430  52.759  50.894  0.00  0.00    -0.033 C 
ATOM    339  CD  ARG A  45     -17.765  53.028  50.213  0.00  0.00    +0.018 C 
ATOM    340  NE  ARG A  45     -18.475  51.802  49.859  0.00  0.00    -0.358 N 
ATOM    341  CZ  ARG A  45     -18.216  51.067  48.779  0.00  0.00    +0.166 C 
ATOM    342  NH1 ARG A  45     -17.258  51.423  47.931  0.00  0.00    -0.372 N 
ATOM    343  NH2 ARG A  45     -18.926  49.973  48.534  0.00  0.00    -0.372 N 
ATOM    344  N   ARG A  46     -12.940  54.236  49.468  0.00  0.00    -0.302 N 
ATOM    345  CA  ARG A  46     -12.071  54.945  48.533  0.00  0.00    +0.100 C 
ATOM    346  C   ARG A  46     -12.763  56.248  48.135  0.00  0.00    +0.237 C 
ATOM    347  O   ARG A  46     -13.992  56.332  48.128  0.00  0.00    -0.274 OA
ATOM    348  CB  ARG A  46     -11.837  54.108  47.268  0.00  0.00    -0.024 C 
ATOM    349  CG  ARG A  46     -10.973  52.883  47.454  0.00  0.00    -0.033 C 
ATOM    350  CD  ARG A  46     -10.697  52.207  46.117  0.00  0.00    +0.018 C 
ATOM    351  NE  ARG A  46      -9.565  51.286  46.207  0.00  0.00    -0.358 N 
ATOM    352  CZ  ARG A  46      -9.635  50.036  46.659  0.00  0.00    +0.166 C 
ATOM    353  NH1 ARG A  46     -10.791  49.526  47.064  0.00  0.00    -0.372 N 
ATOM    354  NH2 ARG A  46      -8.536  49.298  46.732  0.00  0.00    -0.372 N 
ATOM    355  N   PRO A  47     -11.985  57.289  47.812  0.00  0.00    -0.288 N 
ATOM    356  CA  PRO A  47     -12.598  58.559  47.419  0.00  0.00    +0.102 C 
ATOM    357  C   PRO A  47     -13.284  58.477  46.051  0.00  0.00    +0.234 C 
ATOM    358  O   PRO A  47     -12.824  57.765  45.153  0.00  0.00    -0.274 OA
ATOM    359  CB  PRO A  47     -11.403  59.512  47.396  0.00  0.00    -0.024 C 
ATOM    360  CG  PRO A  47     -10.270  58.611  46.993  0.00  0.00    -0.035 C 
ATOM    361  CD  PRO A  47     -10.515  57.398  47.847  0.00  0.00    +0.016 C 
ATOM    362  N   GLU A  48     -14.415  59.163  45.926  0.00  0.00    -0.302 N 
ATOM    363  CA  GLU A  48     -15.166  59.212  44.676  0.00  0.00    +0.100 C 
ATOM    364  C   GLU A  48     -14.973  60.622  44.128  0.00  0.00    +0.237 C 
ATOM    365  O   GLU A  48     -14.946  61.585  44.890  0.00  0.00    -0.274 OA
ATOM    366  CB  GLU A  48     -16.653  58.943  44.927  0.00  0.00    -0.016 C 
ATOM    367  CG  GLU A  48     -16.955  57.567  45.513  0.00  0.00    +0.051 C 
ATOM    368  CD  GLU A  48     -16.737  56.436  44.521  0.00  0.00    +0.356 C 
ATOM    369  OE1 GLU A  48     -17.698  56.090  43.804  0.00  0.00    -0.246 OA
ATOM    370  OE2 GLU A  48     -15.616  55.884  44.464  0.00  0.00    -0.246 OA
ATOM    371  N   PRO A  49     -14.789  60.759  42.807  0.00  0.00    -0.288 N 
ATOM    372  CA  PRO A  49     -14.593  62.075  42.188  0.00  0.00    +0.102 C 
ATOM    373  C   PRO A  49     -15.773  63.009  42.438  0.00  0.00    +0.234 C 
ATOM    374  O   PRO A  49     -16.927  62.583  42.404  0.00  0.00    -0.274 OA
ATOM    375  CB  PRO A  49     -14.467  61.733  40.703  0.00  0.00    -0.024 C 
ATOM    376  CG  PRO A  49     -13.868  60.358  40.723  0.00  0.00    -0.035 C 
ATOM    377  CD  PRO A  49     -14.676  59.687  41.802  0.00  0.00    +0.016 C 
ATOM    378  N   LYS A  50     -15.478  64.277  42.699  0.00  0.00    -0.302 N 
ATOM    379  CA  LYS A  50     -16.518  65.271  42.949  0.00  0.00    +0.099 C 
ATOM    380  C   LYS A  50     -17.383  65.480  41.709  0.00  0.00    +0.234 C 
ATOM    381  O   LYS A  50     -16.877  65.869  40.653  0.00  0.00    -0.274 OA
ATOM    382  CB  LYS A  50     -15.882  66.602  43.356  0.00  0.00    -0.026 C 
ATOM    383  CG  LYS A  50     -16.863  67.750  43.540  0.00  0.00    -0.053 C 
ATOM    384  CD  LYS A  50     -17.800  67.518  44.707  0.00  0.00    -0.069 C 
ATOM    385  CE  LYS A  50     -18.757  68.685  44.881  0.00  0.00    -0.096 C 
ATOM    386  NZ  LYS A  50     -19.725  68.455  45.991  0.00  0.00    +0.378 N 
ATOM    387  N   LYS A  51     -18.680  65.204  41.836  0.00  0.00    -0.302 N 
ATOM    388  CA  LYS A  51     -19.609  65.393  40.726  0.00  0.00    +0.100 C 
ATOM    389  C   LYS A  51     -19.553  66.861  40.328  0.00  0.00    +0.237 C 
ATOM    390  O   LYS A  51     -19.646  67.742  41.183  0.00  0.00    -0.274 OA
ATOM    391  CB  LYS A  51     -21.047  65.060  41.137  0.00  0.00    -0.026 C 
ATOM    392  CG  LYS A  51     -21.309  63.624  41.550  0.00  0.00    -0.053 C 
ATOM    393  CD  LYS A  51     -22.810  63.413  41.729  0.00  0.00    -0.069 C 
ATOM    394  CE  LYS A  51     -23.154  62.752  43.057  0.00  0.00    -0.096 C 
ATOM    395  NZ  LYS A  51     -22.737  61.322  43.116  0.00  0.00    +0.378 N 
ATOM    396  N   PRO A  52     -19.369  67.143  39.028  0.00  0.00    -0.288 N 
ATOM    397  CA  PRO A  52     -19.302  68.523  38.539  0.00  0.00    +0.102 C 
ATOM    398  C   PRO A  52     -20.508  69.338  39.001  0.00  0.00    +0.234 C 
ATOM    399  O   PRO A  52     -21.625  68.820  39.096  0.00  0.00    -0.274 OA
ATOM    400  CB  PRO A  52     -19.289  68.337  37.025  0.00  0.00    -0.024 C 
ATOM    401  CG  PRO A  52     -18.530  67.057  36.864  0.00  0.00    -0.035 C 
ATOM    402  CD  PRO A  52     -19.165  66.187  37.926  0.00  0.00    +0.016 C 
ATOM    403  N   TRP A  53     -20.265  70.602  39.328  0.00  0.00    -0.302 N 
ATOM    404  CA  TRP A  53     -21.326  71.485  39.802  0.00  0.00    +0.103 C 
ATOM    405  C   TRP A  53     -21.723  72.547  38.784  0.00  0.00    +0.234 C 
ATOM    406  O   TRP A  53     -20.932  72.926  37.919  0.00  0.00    -0.274 OA
ATOM    407  CB  TRP A  53     -20.907  72.165  41.114  0.00  0.00    +0.001 C 
ATOM    408  CG  TRP A  53     -19.617  72.927  41.009  0.00  0.00    -0.020 A 
ATOM    409  CD1 TRP A  53     -19.460  74.225  40.607  0.00  0.00    +0.006 A 
ATOM    410  CD2 TRP A  53     -18.300  72.428  41.279  0.00  0.00    +0.003 A 
ATOM    411  CE2 TRP A  53     -17.392  73.479  41.015  0.00  0.00    +0.047 A 
ATOM    412  CE3 TRP A  53     -17.798  71.194  41.720  0.00  0.00    -0.052 A 
ATOM    413  NE1 TRP A  53     -18.126  74.560  40.606  0.00  0.00    -0.360 N 
ATOM    414  CZ2 TRP A  53     -16.009  73.333  41.176  0.00  0.00    -0.038 A 
ATOM    415  CZ3 TRP A  53     -16.422  71.050  41.880  0.00  0.00    -0.061 A 
ATOM    416  CH2 TRP A  53     -15.545  72.116  41.609  0.00  0.00    -0.060 A 
ATOM    417  N   SER A  54     -22.965  73.007  38.892  0.00  0.00    -0.301 N 
ATOM    418  CA  SER A  54     -23.484  74.049  38.017  0.00  0.00    +0.123 C 
ATOM    419  C   SER A  54     -23.392  75.368  38.773  0.00  0.00    +0.236 C 
ATOM    420  O   SER A  54     -23.471  75.393  40.002  0.00  0.00    -0.274 OA
ATOM    421  CB  SER A  54     -24.937  73.760  37.633  0.00  0.00    +0.071 C 
ATOM    422  OG  SER A  54     -25.028  72.608  36.809  0.00  0.00    -0.393 OA
ATOM    423  N   GLY A  55     -23.207  76.459  38.039  0.00  0.00    -0.305 N 
ATOM    424  CA  GLY A  55     -23.094  77.756  38.677  0.00  0.00    +0.088 C 
ATOM    425  C   GLY A  55     -21.676  77.992  39.160  0.00  0.00    +0.231 C 
ATOM    426  O   GLY A  55     -20.765  77.248  38.801  0.00  0.00    -0.274 OA
ATOM    427  N   VAL A  56     -21.493  79.011  39.994  0.00  0.00    -0.302 N 
ATOM    428  CA  VAL A  56     -20.172  79.356  40.517  0.00  0.00    +0.102 C 
ATOM    429  C   VAL A  56     -19.951  78.910  41.963  0.00  0.00    +0.234 C 
ATOM    430  O   VAL A  56     -20.773  79.173  42.842  0.00  0.00    -0.274 OA
ATOM    431  CB  VAL A  56     -19.912  80.879  40.418  0.00  0.00    -0.020 C 
ATOM    432  CG1 VAL A  56     -18.524  81.216  40.928  0.00  0.00    -0.061 C 
ATOM    433  CG2 VAL A  56     -20.073  81.347  38.980  0.00  0.00    -0.061 C 
ATOM    434  N   TRP A  57     -18.827  78.238  42.197  0.00  0.00    -0.302 N 
ATOM    435  CA  TRP A  57     -18.472  77.760  43.527  0.00  0.00    +0.103 C 
ATOM    436  C   TRP A  57     -17.720  78.873  44.253  0.00  0.00    +0.234 C 
ATOM    437  O   TRP A  57     -16.757  79.421  43.716  0.00  0.00    -0.274 OA
ATOM    438  CB  TRP A  57     -17.582  76.514  43.418  0.00  0.00    +0.001 C 
ATOM    439  CG  TRP A  57     -17.287  75.846  44.735  0.00  0.00    -0.020 A 
ATOM    440  CD1 TRP A  57     -16.333  76.207  45.647  0.00  0.00    +0.006 A 
ATOM    441  CD2 TRP A  57     -17.958  74.703  45.290  0.00  0.00    +0.003 A 
ATOM    442  CE2 TRP A  57     -17.359  74.434  46.542  0.00  0.00    +0.047 A 
ATOM    443  CE3 TRP A  57     -19.006  73.882  44.851  0.00  0.00    -0.052 A 
ATOM    444  NE1 TRP A  57     -16.372  75.367  46.734  0.00  0.00    -0.360 N 
ATOM    445  CZ2 TRP A  57     -17.773  73.376  47.363  0.00  0.00    -0.038 A 
ATOM    446  CZ3 TRP A  57     -19.419  72.828  45.667  0.00  0.00    -0.061 A 
ATOM    447  CH2 TRP A  57     -18.801  72.587  46.909  0.00  0.00    -0.060 A 
ATOM    448  N   UNK A  58     -18.181  79.228  45.452  0.00  0.00    -0.302 N 
ATOM    449  C   UNK A  58     -17.528  80.274  46.241  0.00  0.00    +0.108 C 
ATOM    450  C   UNK A  58     -16.250  79.716  46.871  0.00  0.00    +0.234 C 
ATOM    451  O   UNK A  58     -16.300  78.922  47.814  0.00  0.00    -0.274 OA
ATOM    452  C   UNK A  58     -18.471  80.816  47.328  0.00  0.00    +0.049 C 
ATOM    453  C   UNK A  58     -17.865  81.984  48.101  0.00  0.00    +0.202 C 
ATOM    454  N   UNK A  58     -18.290  82.164  49.353  0.00  0.00    -0.349 NA
ATOM    455  O   UNK A  58     -17.021  82.709  47.573  0.00  0.00    -0.277 OA
ATOM    456  N   ALA A  59     -15.108  80.126  46.327  0.00  0.00    -0.303 N 
ATOM    457  CA  ALA A  59     -13.812  79.671  46.817  0.00  0.00    +0.097 C 
ATOM    458  C   ALA A  59     -12.999  80.837  47.368  0.00  0.00    +0.234 C 
ATOM    459  O   ALA A  59     -11.845  81.045  46.983  0.00  0.00    -0.274 OA
ATOM    460  CB  ALA A  59     -13.047  78.969  45.702  0.00  0.00    -0.038 C 
ATOM    461  N   SER A  60     -13.612  81.597  48.267  0.00  0.00    -0.301 N 
ATOM    462  CA  SER A  60     -12.955  82.746  48.871  0.00  0.00    +0.123 C 
ATOM    463  C   SER A  60     -12.457  82.448  50.281  0.00  0.00    +0.236 C 
ATOM    464  O   SER A  60     -11.553  83.121  50.776  0.00  0.00    -0.274 OA
ATOM    465  CB  SER A  60     -13.912  83.935  48.897  0.00  0.00    +0.071 C 
ATOM    466  OG  SER A  60     -15.120  83.583  49.546  0.00  0.00    -0.393 OA
ATOM    467  N   THR A  61     -13.058  81.451  50.928  0.00  0.00    -0.300 N 
ATOM    468  CA  THR A  61     -12.669  81.082  52.287  0.00  0.00    +0.125 C 
ATOM    469  C   THR A  61     -12.086  79.671  52.403  0.00  0.00    +0.236 C 
ATOM    470  O   THR A  61     -12.344  78.806  51.562  0.00  0.00    -0.274 OA
ATOM    471  CB  THR A  61     -13.856  81.217  53.270  0.00  0.00    +0.079 C 
ATOM    472  CG2 THR A  61     -14.296  82.664  53.378  0.00  0.00    -0.037 C 
ATOM    473  OG1 THR A  61     -14.958  80.420  52.817  0.00  0.00    -0.390 OA
ATOM    474  N   TYR A  62     -11.282  79.461  53.444  0.00  0.00    -0.302 N 
ATOM    475  CA  TYR A  62     -10.659  78.166  53.709  0.00  0.00    +0.104 C 
ATOM    476  C   TYR A  62     -11.699  77.088  53.997  0.00  0.00    +0.237 C 
ATOM    477  O   TYR A  62     -12.756  77.362  54.566  0.00  0.00    -0.274 OA
ATOM    478  CB  TYR A  62      -9.719  78.268  54.910  0.00  0.00    -0.001 C 
ATOM    479  CG  TYR A  62      -8.272  78.533  54.578  0.00  0.00    -0.045 A 
ATOM    480  CD1 TYR A  62      -7.696  78.028  53.413  0.00  0.00    -0.055 A 
ATOM    481  CD2 TYR A  62      -7.461  79.251  55.457  0.00  0.00    -0.055 A 
ATOM    482  CE1 TYR A  62      -6.342  78.228  53.136  0.00  0.00    -0.020 A 
ATOM    483  CE2 TYR A  62      -6.109  79.458  55.189  0.00  0.00    -0.020 A 
ATOM    484  CZ  TYR A  62      -5.555  78.943  54.030  0.00  0.00    +0.117 A 
ATOM    485  OH  TYR A  62      -4.216  79.129  53.771  0.00  0.00    -0.507 OA
ATOM    486  N   PRO A  63     -11.403  75.836  53.615  0.00  0.00    -0.288 N 
ATOM    487  CA  PRO A  63     -12.331  74.730  53.847  0.00  0.00    +0.102 C 
ATOM    488  C   PRO A  63     -12.237  74.196  55.273  0.00  0.00    +0.234 C 
ATOM    489  O   PRO A  63     -11.477  74.711  56.095  0.00  0.00    -0.274 OA
ATOM    490  CB  PRO A  63     -11.847  73.687  52.845  0.00  0.00    -0.024 C 
ATOM    491  CG  PRO A  63     -10.371  73.874  52.886  0.00  0.00    -0.035 C 
ATOM    492  CD  PRO A  63     -10.238  75.384  52.832  0.00  0.00    +0.016 C 
ATOM    493  N   ASN A  64     -13.032  73.170  55.557  0.00  0.00    -0.302 N 
ATOM    494  CA  ASN A  64     -13.033  72.525  56.862  0.00  0.00    +0.108 C 
ATOM    495  C   ASN A  64     -11.823  71.601  56.929  0.00  0.00    +0.234 C 
ATOM    496  O   ASN A  64     -11.344  71.114  55.903  0.00  0.00    -0.274 OA
ATOM    497  CB  ASN A  64     -14.299  71.679  57.055  0.00  0.00    +0.051 C 
ATOM    498  CG  ASN A  64     -15.551  72.514  57.256  0.00  0.00    +0.213 C 
ATOM    499  ND2 ASN A  64     -15.364  73.733  57.742  0.00  0.00    -0.329 N 
ATOM    500  OD1 ASN A  64     -16.666  72.082  56.961  0.00  0.00    -0.276 OA
ATOM    501  N   ASN A  65     -11.322  71.371  58.137  0.00  0.00    -0.302 N 
ATOM    502  CA  ASN A  65     -10.188  70.479  58.327  0.00  0.00    +0.108 C 
ATOM    503  C   ASN A  65     -10.736  69.094  58.641  0.00  0.00    +0.234 C 
ATOM    504  O   ASN A  65     -11.835  68.968  59.172  0.00  0.00    -0.274 OA
ATOM    505  CB  ASN A  65      -9.297  70.978  59.468  0.00  0.00    +0.051 C 
ATOM    506  CG  ASN A  65      -8.646  72.313  59.158  0.00  0.00    +0.213 C 
ATOM    507  ND2 ASN A  65      -8.308  72.535  57.888  0.00  0.00    -0.329 N 
ATOM    508  OD1 ASN A  65      -8.441  73.133  60.051  0.00  0.00    -0.276 OA
ATOM    509  N   CYS A  66      -9.993  68.055  58.275  0.00  0.00    -0.302 N 
ATOM    510  CA  CYS A  66     -10.431  66.688  58.532  0.00  0.00    +0.109 C 
ATOM    511  C   CYS A  66     -10.445  66.379  60.026  0.00  0.00    +0.235 C 
ATOM    512  O   CYS A  66      -9.725  67.008  60.803  0.00  0.00    -0.274 OA
ATOM    513  CB  CYS A  66      -9.538  65.687  57.792  0.00  0.00    +0.031 C 
ATOM    514  SG  CYS A  66      -9.597  65.844  55.977  0.00  0.00    -0.091 S 
ATOM    515  N   GLN A  67     -11.307  65.444  60.422  0.00  0.00    -0.302 N 
ATOM    516  CA  GLN A  67     -11.422  65.034  61.817  0.00  0.00    +0.100 C 
ATOM    517  C   GLN A  67     -10.102  64.453  62.297  0.00  0.00    +0.234 C 
ATOM    518  O   GLN A  67      -9.590  63.494  61.720  0.00  0.00    -0.274 OA
ATOM    519  CB  GLN A  67     -12.541  64.004  61.985  0.00  0.00    -0.018 C 
ATOM    520  CG  GLN A  67     -13.946  64.569  61.826  0.00  0.00    +0.026 C 
ATOM    521  CD  GLN A  67     -14.422  65.395  63.019  0.00  0.00    +0.211 C 
ATOM    522  NE2 GLN A  67     -13.510  65.750  63.922  0.00  0.00    -0.329 N 
ATOM    523  OE1 GLN A  67     -15.607  65.701  63.125  0.00  0.00    -0.276 OA
ATOM    524  N   GLN A  68      -9.573  65.019  63.377  0.00  0.00    -0.302 N 
ATOM    525  CA  GLN A  68      -8.294  64.577  63.916  0.00  0.00    +0.100 C 
ATOM    526  C   GLN A  68      -8.157  64.878  65.401  0.00  0.00    +0.234 C 
ATOM    527  O   GLN A  68      -8.948  65.626  65.972  0.00  0.00    -0.274 OA
ATOM    528  CB  GLN A  68      -7.169  65.298  63.178  0.00  0.00    -0.018 C 
ATOM    529  CG  GLN A  68      -7.244  66.803  63.345  0.00  0.00    +0.026 C 
ATOM    530  CD  GLN A  68      -6.322  67.550  62.410  0.00  0.00    +0.211 C 
ATOM    531  NE2 GLN A  68      -6.841  67.929  61.250  0.00  0.00    -0.329 N 
ATOM    532  OE1 GLN A  68      -5.166  67.817  62.738  0.00  0.00    -0.276 OA
ATOM    533  N   TYR A  69      -7.129  64.293  66.008  0.00  0.00    -0.302 N 
ATOM    534  CA  TYR A  69      -6.826  64.495  67.418  0.00  0.00    +0.103 C 
ATOM    535  C   TYR A  69      -6.290  65.917  67.560  0.00  0.00    +0.234 C 
ATOM    536  O   TYR A  69      -5.520  66.383  66.717  0.00  0.00    -0.274 OA
ATOM    537  CB  TYR A  69      -5.777  63.472  67.861  0.00  0.00    -0.001 C 
ATOM    538  CG  TYR A  69      -5.131  63.739  69.203  0.00  0.00    -0.045 A 
ATOM    539  CD1 TYR A  69      -5.725  63.302  70.387  0.00  0.00    -0.055 A 
ATOM    540  CD2 TYR A  69      -3.894  64.382  69.284  0.00  0.00    -0.055 A 
ATOM    541  CE1 TYR A  69      -5.101  63.492  71.619  0.00  0.00    -0.020 A 
ATOM    542  CE2 TYR A  69      -3.261  64.576  70.508  0.00  0.00    -0.020 A 
ATOM    543  CZ  TYR A  69      -3.868  64.127  71.669  0.00  0.00    +0.117 A 
ATOM    544  OH  TYR A  69      -3.226  64.295  72.871  0.00  0.00    -0.507 OA
ATOM    545  N   VAL A  70      -6.731  66.616  68.599  0.00  0.00    -0.302 N 
ATOM    546  CA  VAL A  70      -6.293  67.986  68.832  0.00  0.00    +0.102 C 
ATOM    547  C   VAL A  70      -5.331  68.073  70.014  0.00  0.00    +0.234 C 
ATOM    548  O   VAL A  70      -5.621  67.580  71.108  0.00  0.00    -0.274 OA
ATOM    549  CB  VAL A  70      -7.497  68.932  69.058  0.00  0.00    -0.020 C 
ATOM    550  CG1 VAL A  70      -7.016  70.347  69.326  0.00  0.00    -0.061 C 
ATOM    551  CG2 VAL A  70      -8.420  68.909  67.844  0.00  0.00    -0.061 C 
ATOM    552  N   ASP A  71      -4.176  68.684  69.766  0.00  0.00    -0.302 N 
ATOM    553  CA  ASP A  71      -3.139  68.862  70.777  0.00  0.00    +0.110 C 
ATOM    554  C   ASP A  71      -3.611  69.862  71.829  0.00  0.00    +0.234 C 
ATOM    555  O   ASP A  71      -3.873  71.022  71.523  0.00  0.00    -0.274 OA
ATOM    556  CB  ASP A  71      -1.860  69.381  70.110  0.00  0.00    +0.076 C 
ATOM    557  CG  ASP A  71      -0.650  69.363  71.035  0.00  0.00    +0.358 C 
ATOM    558  OD1 ASP A  71      -0.737  69.843  72.184  0.00  0.00    -0.246 OA
ATOM    559  OD2 ASP A  71       0.413  68.884  70.596  0.00  0.00    -0.246 OA
ATOM    560  N   GLU A  72      -3.718  69.401  73.069  0.00  0.00    -0.302 N 
ATOM    561  CA  GLU A  72      -4.138  70.253  74.176  0.00  0.00    +0.100 C 
ATOM    562  C   GLU A  72      -3.142  70.158  75.333  0.00  0.00    +0.234 C 
ATOM    563  O   GLU A  72      -3.479  70.452  76.479  0.00  0.00    -0.274 OA
ATOM    564  CB  GLU A  72      -5.537  69.863  74.658  0.00  0.00    -0.016 C 
ATOM    565  CG  GLU A  72      -6.656  70.166  73.673  0.00  0.00    +0.051 C 
ATOM    566  CD  GLU A  72      -8.030  69.840  74.232  0.00  0.00    +0.356 C 
ATOM    567  OE1 GLU A  72      -8.238  68.698  74.693  0.00  0.00    -0.246 OA
ATOM    568  OE2 GLU A  72      -8.906  70.729  74.215  0.00  0.00    -0.246 OA
ATOM    569  N   GLN A  73      -1.908  69.772  75.022  0.00  0.00    -0.302 N 
ATOM    570  CA  GLN A  73      -0.874  69.635  76.038  0.00  0.00    +0.100 C 
ATOM    571  C   GLN A  73      -0.385  70.957  76.614  0.00  0.00    +0.234 C 
ATOM    572  O   GLN A  73      -0.075  71.041  77.801  0.00  0.00    -0.274 OA
ATOM    573  CB  GLN A  73       0.300  68.824  75.495  0.00  0.00    -0.018 C 
ATOM    574  CG  GLN A  73      -0.059  67.382  75.200  0.00  0.00    +0.026 C 
ATOM    575  CD  GLN A  73      -0.640  66.668  76.408  0.00  0.00    +0.211 C 
ATOM    576  NE2 GLN A  73      -1.961  66.508  76.428  0.00  0.00    -0.329 N 
ATOM    577  OE1 GLN A  73       0.089  66.272  77.317  0.00  0.00    -0.276 OA
ATOM    578  N   PHE A  74      -0.312  71.985  75.774  0.00  0.00    -0.302 N 
ATOM    579  CA  PHE A  74       0.141  73.307  76.211  0.00  0.00    +0.104 C 
ATOM    580  C   PHE A  74      -0.816  74.373  75.682  0.00  0.00    +0.237 C 
ATOM    581  O   PHE A  74      -0.517  75.057  74.704  0.00  0.00    -0.274 OA
ATOM    582  CB  PHE A  74       1.562  73.590  75.702  0.00  0.00    -0.001 C 
ATOM    583  CG  PHE A  74       2.530  72.473  75.957  0.00  0.00    -0.045 A 
ATOM    584  CD1 PHE A  74       3.061  72.270  77.224  0.00  0.00    -0.059 A 
ATOM    585  CD2 PHE A  74       2.893  71.605  74.931  0.00  0.00    -0.059 A 
ATOM    586  CE1 PHE A  74       3.938  71.215  77.468  0.00  0.00    -0.062 A 
ATOM    587  CE2 PHE A  74       3.771  70.545  75.166  0.00  0.00    -0.062 A 
ATOM    588  CZ  PHE A  74       4.293  70.351  76.436  0.00  0.00    -0.062 A 
ATOM    589  N   PRO A  75      -1.992  74.516  76.321  0.00  0.00    -0.288 N 
ATOM    590  CA  PRO A  75      -3.011  75.495  75.926  0.00  0.00    +0.102 C 
ATOM    591  C   PRO A  75      -2.476  76.925  75.879  0.00  0.00    +0.234 C 
ATOM    592  O   PRO A  75      -1.786  77.375  76.800  0.00  0.00    -0.274 OA
ATOM    593  CB  PRO A  75      -4.071  75.329  77.012  0.00  0.00    -0.024 C 
ATOM    594  CG  PRO A  75      -3.951  73.882  77.370  0.00  0.00    -0.035 C 
ATOM    595  CD  PRO A  75      -2.460  73.720  77.468  0.00  0.00    +0.016 C 
ATOM    596  N   GLY A  76      -2.788  77.625  74.790  0.00  0.00    -0.305 N 
ATOM    597  CA  GLY A  76      -2.331  78.992  74.622  0.00  0.00    +0.088 C 
ATOM    598  C   GLY A  76      -0.943  79.088  74.013  0.00  0.00    +0.231 C 
ATOM    599  O   GLY A  76      -0.569  80.132  73.471  0.00  0.00    -0.274 OA
ATOM    600  N   PHE A  77      -0.180  77.999  74.099  0.00  0.00    -0.302 N 
ATOM    601  CA  PHE A  77       1.171  77.956  73.555  0.00  0.00    +0.103 C 
ATOM    602  C   PHE A  77       1.128  77.835  72.033  0.00  0.00    +0.234 C 
ATOM    603  O   PHE A  77       0.635  76.844  71.495  0.00  0.00    -0.274 OA
ATOM    604  CB  PHE A  77       1.946  76.789  74.170  0.00  0.00    -0.001 C 
ATOM    605  CG  PHE A  77       3.409  76.812  73.867  0.00  0.00    -0.045 A 
ATOM    606  CD1 PHE A  77       4.182  77.915  74.208  0.00  0.00    -0.059 A 
ATOM    607  CD2 PHE A  77       4.014  75.744  73.219  0.00  0.00    -0.059 A 
ATOM    608  CE1 PHE A  77       5.536  77.955  73.906  0.00  0.00    -0.062 A 
ATOM    609  CE2 PHE A  77       5.364  75.774  72.913  0.00  0.00    -0.062 A 
ATOM    610  CZ  PHE A  77       6.128  76.880  73.255  0.00  0.00    -0.062 A 
ATOM    611  N   SER A  78       1.653  78.847  71.349  0.00  0.00    -0.301 N 
ATOM    612  CA  SER A  78       1.663  78.882  69.890  0.00  0.00    +0.123 C 
ATOM    613  C   SER A  78       2.479  77.757  69.258  0.00  0.00    +0.236 C 
ATOM    614  O   SER A  78       2.116  77.248  68.200  0.00  0.00    -0.274 OA
ATOM    615  CB  SER A  78       2.186  80.234  69.400  0.00  0.00    +0.071 C 
ATOM    616  OG  SER A  78       3.521  80.450  69.825  0.00  0.00    -0.393 OA
ATOM    617  N   GLY A  79       3.571  77.369  69.915  0.00  0.00    -0.305 N 
ATOM    618  CA  GLY A  79       4.434  76.317  69.404  0.00  0.00    +0.088 C 
ATOM    619  C   GLY A  79       3.750  74.997  69.104  0.00  0.00    +0.231 C 
ATOM    620  O   GLY A  79       4.158  74.275  68.191  0.00  0.00    -0.274 OA
ATOM    621  N   SER A  80       2.705  74.688  69.864  0.00  0.00    -0.301 N 
ATOM    622  CA  SER A  80       1.968  73.446  69.682  0.00  0.00    +0.123 C 
ATOM    623  C   SER A  80       0.621  73.650  68.992  0.00  0.00    +0.236 C 
ATOM    624  O   SER A  80       0.125  72.754  68.310  0.00  0.00    -0.274 OA
ATOM    625  CB  SER A  80       1.761  72.758  71.034  0.00  0.00    +0.071 C 
ATOM    626  OG  SER A  80       1.108  73.614  71.959  0.00  0.00    -0.393 OA
ATOM    627  N   GLU A  81       0.030  74.829  69.167  0.00  0.00    -0.302 N 
ATOM    628  CA  GLU A  81      -1.267  75.123  68.565  0.00  0.00    +0.100 C 
ATOM    629  C   GLU A  81      -1.193  75.558  67.104  0.00  0.00    +0.234 C 
ATOM    630  O   GLU A  81      -2.209  75.553  66.405  0.00  0.00    -0.274 OA
ATOM    631  CB  GLU A  81      -2.019  76.164  69.393  0.00  0.00    -0.016 C 
ATOM    632  CG  GLU A  81      -2.412  75.673  70.774  0.00  0.00    +0.051 C 
ATOM    633  CD  GLU A  81      -3.261  76.672  71.534  0.00  0.00    +0.356 C 
ATOM    634  OE1 GLU A  81      -3.016  77.891  71.408  0.00  0.00    -0.246 OA
ATOM    635  OE2 GLU A  81      -4.173  76.235  72.268  0.00  0.00    -0.246 OA
ATOM    636  N   MET A  82       0.003  75.920  66.643  0.00  0.00    -0.302 N 
ATOM    637  CA  MET A  82       0.196  76.334  65.254  0.00  0.00    +0.100 C 
ATOM    638  C   MET A  82       0.031  75.135  64.310  0.00  0.00    +0.234 C 
ATOM    639  O   MET A  82      -0.076  75.295  63.087  0.00  0.00    -0.274 OA
ATOM    640  CB  MET A  82       1.581  76.959  65.067  0.00  0.00    -0.017 C 
ATOM    641  CG  MET A  82       2.740  75.994  65.240  0.00  0.00    -0.004 C 
ATOM    642  SD  MET A  82       4.357  76.762  65.008  0.00  0.00    -0.164 S 
ATOM    643  CE  MET A  82       4.561  76.584  63.263  0.00  0.00    -0.018 C 
ATOM    644  N   TRP A  83       0.030  73.938  64.893  0.00  0.00    -0.302 N 
ATOM    645  CA  TRP A  83      -0.120  72.702  64.142  0.00  0.00    +0.103 C 
ATOM    646  C   TRP A  83      -1.546  72.166  64.252  0.00  0.00    +0.234 C 
ATOM    647  O   TRP A  83      -1.942  71.281  63.494  0.00  0.00    -0.274 OA
ATOM    648  CB  TRP A  83       0.881  71.657  64.643  0.00  0.00    +0.001 C 
ATOM    649  CG  TRP A  83       2.313  72.117  64.597  0.00  0.00    -0.020 A 
ATOM    650  CD1 TRP A  83       3.105  72.450  65.665  0.00  0.00    +0.006 A 
ATOM    651  CD2 TRP A  83       3.131  72.271  63.431  0.00  0.00    +0.003 A 
ATOM    652  CE2 TRP A  83       4.410  72.696  63.866  0.00  0.00    +0.047 A 
ATOM    653  CE3 TRP A  83       2.910  72.091  62.057  0.00  0.00    -0.052 A 
ATOM    654  NE1 TRP A  83       4.364  72.797  65.231  0.00  0.00    -0.360 N 
ATOM    655  CZ2 TRP A  83       5.461  72.942  62.976  0.00  0.00    -0.038 A 
ATOM    656  CZ3 TRP A  83       3.958  72.339  61.173  0.00  0.00    -0.061 A 
ATOM    657  CH2 TRP A  83       5.216  72.759  61.638  0.00  0.00    -0.060 A 
ATOM    658  N   ASN A  84      -2.314  72.708  65.194  0.00  0.00    -0.302 N 
ATOM    659  CA  ASN A  84      -3.702  72.293  65.406  0.00  0.00    +0.108 C 
ATOM    660  C   ASN A  84      -4.615  72.860  64.332  0.00  0.00    +0.237 C 
ATOM    661  O   ASN A  84      -4.304  73.880  63.721  0.00  0.00    -0.274 OA
ATOM    662  CB  ASN A  84      -4.216  72.795  66.761  0.00  0.00    +0.051 C 
ATOM    663  CG  ASN A  84      -3.852  71.881  67.908  0.00  0.00    +0.213 C 
ATOM    664  ND2 ASN A  84      -3.850  72.431  69.112  0.00  0.00    -0.329 N 
ATOM    665  OD1 ASN A  84      -3.588  70.696  67.721  0.00  0.00    -0.276 OA
ATOM    666  N   PRO A  85      -5.766  72.207  64.097  0.00  0.00    -0.288 N 
ATOM    667  CA  PRO A  85      -6.747  72.648  63.097  0.00  0.00    +0.102 C 
ATOM    668  C   PRO A  85      -7.187  74.074  63.415  0.00  0.00    +0.234 C 
ATOM    669  O   PRO A  85      -7.594  74.354  64.544  0.00  0.00    -0.274 OA
ATOM    670  CB  PRO A  85      -7.907  71.679  63.315  0.00  0.00    -0.024 C 
ATOM    671  CG  PRO A  85      -7.231  70.440  63.768  0.00  0.00    -0.035 C 
ATOM    672  CD  PRO A  85      -6.189  70.944  64.728  0.00  0.00    +0.016 C 
ATOM    673  N   ASN A  86      -7.067  74.979  62.446  0.00  0.00    -0.302 N 
ATOM    674  CA  ASN A  86      -7.464  76.371  62.659  0.00  0.00    +0.108 C 
ATOM    675  C   ASN A  86      -8.823  76.683  62.033  0.00  0.00    +0.234 C 
ATOM    676  O   ASN A  86      -9.264  77.834  62.001  0.00  0.00    -0.274 OA
ATOM    677  CB  ASN A  86      -6.385  77.329  62.150  0.00  0.00    +0.051 C 
ATOM    678  CG  ASN A  86      -6.109  77.167  60.674  0.00  0.00    +0.213 C 
ATOM    679  ND2 ASN A  86      -5.613  78.227  60.049  0.00  0.00    -0.329 N 
ATOM    680  OD1 ASN A  86      -6.339  76.103  60.099  0.00  0.00    -0.276 OA
ATOM    681  N   ARG A  87      -9.477  75.634  61.547  0.00  0.00    -0.302 N 
ATOM    682  CA  ARG A  87     -10.798  75.733  60.944  0.00  0.00    +0.099 C 
ATOM    683  C   ARG A  87     -11.673  74.666  61.596  0.00  0.00    +0.234 C 
ATOM    684  O   ARG A  87     -11.172  73.784  62.297  0.00  0.00    -0.274 OA
ATOM    685  CB  ARG A  87     -10.724  75.506  59.430  0.00  0.00    -0.024 C 
ATOM    686  CG  ARG A  87     -10.502  76.776  58.614  0.00  0.00    -0.033 C 
ATOM    687  CD  ARG A  87     -11.722  77.684  58.721  0.00  0.00    +0.018 C 
ATOM    688  NE  ARG A  87     -11.594  78.932  57.973  0.00  0.00    -0.358 N 
ATOM    689  CZ  ARG A  87     -10.715  79.892  58.248  0.00  0.00    +0.166 C 
ATOM    690  NH1 ARG A  87      -9.859  79.762  59.255  0.00  0.00    -0.372 N 
ATOM    691  NH2 ARG A  87     -10.716  81.011  57.533  0.00  0.00    -0.372 N 
ATOM    692  N   GLU A  88     -12.980  74.758  61.393  0.00  0.00    -0.302 N 
ATOM    693  CA  GLU A  88     -13.896  73.789  61.978  0.00  0.00    +0.100 C 
ATOM    694  C   GLU A  88     -13.626  72.404  61.392  0.00  0.00    +0.234 C 
ATOM    695  O   GLU A  88     -13.346  72.276  60.200  0.00  0.00    -0.274 OA
ATOM    696  CB  GLU A  88     -15.338  74.216  61.708  0.00  0.00    -0.016 C 
ATOM    697  CG  GLU A  88     -16.376  73.435  62.484  0.00  0.00    +0.051 C 
ATOM    698  CD  GLU A  88     -17.781  73.925  62.210  0.00  0.00    +0.356 C 
ATOM    699  OE1 GLU A  88     -18.045  75.128  62.434  0.00  0.00    -0.246 OA
ATOM    700  OE2 GLU A  88     -18.618  73.108  61.766  0.00  0.00    -0.246 OA
ATOM    701  N   MET A  89     -13.651  71.378  62.237  0.00  0.00    -0.302 N 
ATOM    702  CA  MET A  89     -13.413  70.013  61.776  0.00  0.00    +0.100 C 
ATOM    703  C   MET A  89     -14.685  69.369  61.243  0.00  0.00    +0.234 C 
ATOM    704  O   MET A  89     -15.775  69.584  61.777  0.00  0.00    -0.274 OA
ATOM    705  CB  MET A  89     -12.824  69.138  62.889  0.00  0.00    -0.017 C 
ATOM    706  CG  MET A  89     -11.389  69.470  63.271  0.00  0.00    -0.004 C 
ATOM    707  SD  MET A  89     -10.672  68.229  64.370  0.00  0.00    -0.164 S 
ATOM    708  CE  MET A  89     -11.572  68.535  65.857  0.00  0.00    -0.018 C 
ATOM    709  N   SER A  90     -14.530  68.559  60.200  0.00  0.00    -0.301 N 
ATOM    710  CA  SER A  90     -15.650  67.870  59.569  0.00  0.00    +0.123 C 
ATOM    711  C   SER A  90     -15.135  66.735  58.705  0.00  0.00    +0.236 C 
ATOM    712  O   SER A  90     -13.991  66.767  58.252  0.00  0.00    -0.274 OA
ATOM    713  CB  SER A  90     -16.441  68.843  58.689  0.00  0.00    +0.071 C 
ATOM    714  OG  SER A  90     -17.459  68.177  57.962  0.00  0.00    -0.393 OA
ATOM    715  N   GLU A  91     -15.972  65.724  58.490  0.00  0.00    -0.302 N 
ATOM    716  CA  GLU A  91     -15.589  64.602  57.640  0.00  0.00    +0.100 C 
ATOM    717  C   GLU A  91     -15.629  65.047  56.181  0.00  0.00    +0.234 C 
ATOM    718  O   GLU A  91     -15.027  64.414  55.316  0.00  0.00    -0.274 OA
ATOM    719  CB  GLU A  91     -16.492  63.398  57.872  0.00  0.00    -0.016 C 
ATOM    720  CG  GLU A  91     -16.172  62.662  59.152  0.00  0.00    +0.051 C 
ATOM    721  CD  GLU A  91     -16.930  61.369  59.266  0.00  0.00    +0.356 C 
ATOM    722  OE1 GLU A  91     -16.430  60.345  58.772  0.00  0.00    -0.246 OA
ATOM    723  OE2 GLU A  91     -18.028  61.369  59.849  0.00  0.00    -0.246 OA
ATOM    724  N   ASP A  92     -16.375  66.120  55.917  0.00  0.00    -0.302 N 
ATOM    725  CA  ASP A  92     -16.464  66.711  54.586  0.00  0.00    +0.110 C 
ATOM    726  C   ASP A  92     -15.275  67.671  54.591  0.00  0.00    +0.235 C 
ATOM    727  O   ASP A  92     -15.417  68.856  54.914  0.00  0.00    -0.274 OA
ATOM    728  CB  ASP A  92     -17.783  67.480  54.437  0.00  0.00    +0.076 C 
ATOM    729  CG  ASP A  92     -17.888  68.236  53.117  0.00  0.00    +0.358 C 
ATOM    730  OD1 ASP A  92     -17.140  67.920  52.169  0.00  0.00    -0.246 OA
ATOM    731  OD2 ASP A  92     -18.727  69.155  53.027  0.00  0.00    -0.246 OA
ATOM    732  N   CYS A  93     -14.101  67.142  54.257  0.00  0.00    -0.302 N 
ATOM    733  CA  CYS A  93     -12.873  67.927  54.285  0.00  0.00    +0.109 C 
ATOM    734  C   CYS A  93     -11.979  67.806  53.054  0.00  0.00    +0.235 C 
ATOM    735  O   CYS A  93     -10.925  68.443  52.987  0.00  0.00    -0.274 OA
ATOM    736  CB  CYS A  93     -12.068  67.534  55.523  0.00  0.00    +0.031 C 
ATOM    737  SG  CYS A  93     -11.583  65.774  55.568  0.00  0.00    -0.091 S 
ATOM    738  N   LEU A  94     -12.388  66.994  52.086  0.00  0.00    -0.302 N 
ATOM    739  CA  LEU A  94     -11.593  66.804  50.877  0.00  0.00    +0.100 C 
ATOM    740  C   LEU A  94     -11.635  67.985  49.911  0.00  0.00    +0.234 C 
ATOM    741  O   LEU A  94     -12.377  67.985  48.925  0.00  0.00    -0.274 OA
ATOM    742  CB  LEU A  94     -11.981  65.493  50.193  0.00  0.00    -0.024 C 
ATOM    743  CG  LEU A  94     -11.701  64.299  51.115  0.00  0.00    -0.045 C 
ATOM    744  CD1 LEU A  94     -12.056  62.983  50.432  0.00  0.00    -0.063 C 
ATOM    745  CD2 LEU A  94     -10.231  64.317  51.537  0.00  0.00    -0.063 C 
ATOM    746  N   TYR A  95     -10.810  68.987  50.212  0.00  0.00    -0.302 N 
ATOM    747  CA  TYR A  95     -10.715  70.203  49.412  0.00  0.00    +0.103 C 
ATOM    748  C   TYR A  95      -9.259  70.585  49.159  0.00  0.00    +0.234 C 
ATOM    749  O   TYR A  95      -8.348  70.055  49.792  0.00  0.00    -0.274 OA
ATOM    750  CB  TYR A  95     -11.421  71.356  50.132  0.00  0.00    -0.001 C 
ATOM    751  CG  TYR A  95     -12.899  71.125  50.361  0.00  0.00    -0.045 A 
ATOM    752  CD1 TYR A  95     -13.347  70.377  51.445  0.00  0.00    -0.055 A 
ATOM    753  CD2 TYR A  95     -13.848  71.630  49.476  0.00  0.00    -0.055 A 
ATOM    754  CE1 TYR A  95     -14.704  70.134  51.639  0.00  0.00    -0.020 A 
ATOM    755  CE2 TYR A  95     -15.205  71.395  49.659  0.00  0.00    -0.020 A 
ATOM    756  CZ  TYR A  95     -15.627  70.644  50.739  0.00  0.00    +0.117 A 
ATOM    757  OH  TYR A  95     -16.968  70.398  50.911  0.00  0.00    -0.507 OA
ATOM    758  N   LEU A  96      -9.041  71.497  48.219  0.00  0.00    -0.302 N 
ATOM    759  CA  LEU A  96      -7.691  71.957  47.911  0.00  0.00    +0.100 C 
ATOM    760  C   LEU A  96      -7.649  73.475  47.749  0.00  0.00    +0.234 C 
ATOM    761  O   LEU A  96      -8.655  74.105  47.430  0.00  0.00    -0.274 OA
ATOM    762  CB  LEU A  96      -7.124  71.230  46.684  0.00  0.00    -0.024 C 
ATOM    763  CG  LEU A  96      -7.819  71.236  45.324  0.00  0.00    -0.045 C 
ATOM    764  CD1 LEU A  96      -7.489  72.510  44.568  0.00  0.00    -0.063 C 
ATOM    765  CD2 LEU A  96      -7.334  70.035  44.529  0.00  0.00    -0.063 C 
ATOM    766  N   ASN A  97      -6.489  74.059  48.025  0.00  0.00    -0.302 N 
ATOM    767  CA  ASN A  97      -6.302  75.503  47.943  0.00  0.00    +0.108 C 
ATOM    768  C   ASN A  97      -5.242  75.843  46.897  0.00  0.00    +0.234 C 
ATOM    769  O   ASN A  97      -4.204  75.192  46.824  0.00  0.00    -0.274 OA
ATOM    770  CB  ASN A  97      -5.884  76.041  49.316  0.00  0.00    +0.051 C 
ATOM    771  CG  ASN A  97      -6.698  75.433  50.456  0.00  0.00    +0.213 C 
ATOM    772  ND2 ASN A  97      -6.057  74.589  51.258  0.00  0.00    -0.329 N 
ATOM    773  OD1 ASN A  97      -7.889  75.705  50.597  0.00  0.00    -0.276 OA
ATOM    774  N   ILE A  98      -5.501  76.874  46.097  0.00  0.00    -0.302 N 
ATOM    775  CA  ILE A  98      -4.572  77.274  45.043  0.00  0.00    +0.102 C 
ATOM    776  C   ILE A  98      -4.237  78.762  45.098  0.00  0.00    +0.234 C 
ATOM    777  O   ILE A  98      -5.130  79.601  45.168  0.00  0.00    -0.274 OA
ATOM    778  CB  ILE A  98      -5.157  76.990  43.634  0.00  0.00    -0.017 C 
ATOM    779  CG1 ILE A  98      -5.779  75.594  43.572  0.00  0.00    -0.051 C 
ATOM    780  CG2 ILE A  98      -4.064  77.112  42.580  0.00  0.00    -0.060 C 
ATOM    781  CD1 ILE A  98      -6.478  75.292  42.259  0.00  0.00    -0.065 C 
ATOM    782  N   TRP A  99      -2.947  79.080  45.060  0.00  0.00    -0.302 N 
ATOM    783  CA  TRP A  99      -2.485  80.465  45.068  0.00  0.00    +0.103 C 
ATOM    784  C   TRP A  99      -1.902  80.742  43.693  0.00  0.00    +0.234 C 
ATOM    785  O   TRP A  99      -0.928  80.110  43.281  0.00  0.00    -0.274 OA
ATOM    786  CB  TRP A  99      -1.436  80.700  46.158  0.00  0.00    +0.001 C 
ATOM    787  CG  TRP A  99      -2.025  80.825  47.531  0.00  0.00    -0.020 A 
ATOM    788  CD1 TRP A  99      -2.463  81.972  48.136  0.00  0.00    +0.006 A 
ATOM    789  CD2 TRP A  99      -2.239  79.768  48.472  0.00  0.00    +0.003 A 
ATOM    790  CE2 TRP A  99      -2.811  80.347  49.629  0.00  0.00    +0.047 A 
ATOM    791  CE3 TRP A  99      -2.003  78.387  48.453  0.00  0.00    -0.052 A 
ATOM    792  NE1 TRP A  99      -2.936  81.692  49.396  0.00  0.00    -0.360 N 
ATOM    793  CZ2 TRP A  99      -3.152  79.591  50.756  0.00  0.00    -0.038 A 
ATOM    794  CZ3 TRP A  99      -2.341  77.635  49.575  0.00  0.00    -0.061 A 
ATOM    795  CH2 TRP A  99      -2.910  78.241  50.710  0.00  0.00    -0.060 A 
ATOM    796  N   VAL A 100      -2.539  81.659  42.971  0.00  0.00    -0.302 N 
ATOM    797  CA  VAL A 100      -2.125  82.022  41.621  0.00  0.00    +0.102 C 
ATOM    798  C   VAL A 100      -1.575  83.443  41.564  0.00  0.00    +0.237 C 
ATOM    799  O   VAL A 100      -2.249  84.391  41.969  0.00  0.00    -0.274 OA
ATOM    800  CB  VAL A 100      -3.322  81.916  40.638  0.00  0.00    -0.020 C 
ATOM    801  CG1 VAL A 100      -2.892  82.260  39.222  0.00  0.00    -0.061 C 
ATOM    802  CG2 VAL A 100      -3.926  80.526  40.686  0.00  0.00    -0.061 C 
ATOM    803  N   PRO A 101      -0.329  83.606  41.081  0.00  0.00    -0.288 N 
ATOM    804  CA  PRO A 101       0.265  84.945  40.987  0.00  0.00    +0.102 C 
ATOM    805  C   PRO A 101      -0.522  85.831  40.014  0.00  0.00    +0.234 C 
ATOM    806  O   PRO A 101      -1.199  85.328  39.116  0.00  0.00    -0.274 OA
ATOM    807  CB  PRO A 101       1.691  84.658  40.505  0.00  0.00    -0.024 C 
ATOM    808  CG  PRO A 101       1.573  83.350  39.801  0.00  0.00    -0.035 C 
ATOM    809  CD  PRO A 101       0.640  82.573  40.686  0.00  0.00    +0.016 C 
ATOM    810  N   SER A 102      -0.459  87.143  40.223  0.00  0.00    -0.301 N 
ATOM    811  CA  SER A 102      -1.185  88.098  39.387  0.00  0.00    +0.123 C 
ATOM    812  C   SER A 102      -0.231  89.029  38.628  0.00  0.00    +0.239 C 
ATOM    813  O   SER A 102       0.696  89.588  39.215  0.00  0.00    -0.273 OA
ATOM    814  CB  SER A 102      -2.158  88.907  40.251  0.00  0.00    +0.071 C 
ATOM    815  OG  SER A 102      -2.955  89.775  39.466  0.00  0.00    -0.393 OA
ATOM    816  N   PRO A 103      -0.459  89.217  37.315  0.00  0.00    -0.288 N 
ATOM    817  CA  PRO A 103      -1.523  88.630  36.488  0.00  0.00    +0.102 C 
ATOM    818  C   PRO A 103      -1.418  87.108  36.345  0.00  0.00    +0.234 C 
ATOM    819  O   PRO A 103      -0.327  86.543  36.458  0.00  0.00    -0.274 OA
ATOM    820  CB  PRO A 103      -1.324  89.316  35.132  0.00  0.00    -0.024 C 
ATOM    821  CG  PRO A 103      -0.613  90.597  35.478  0.00  0.00    -0.035 C 
ATOM    822  CD  PRO A 103       0.368  90.134  36.507  0.00  0.00    +0.016 C 
ATOM    823  N   ARG A 104      -2.550  86.459  36.080  0.00  0.00    -0.302 N 
ATOM    824  CA  ARG A 104      -2.589  85.007  35.918  0.00  0.00    +0.100 C 
ATOM    825  C   ARG A 104      -1.611  84.570  34.829  0.00  0.00    +0.237 C 
ATOM    826  O   ARG A 104      -1.675  85.059  33.697  0.00  0.00    -0.274 OA
ATOM    827  CB  ARG A 104      -4.006  84.547  35.554  0.00  0.00    -0.024 C 
ATOM    828  CG  ARG A 104      -4.169  83.034  35.487  0.00  0.00    -0.033 C 
ATOM    829  CD  ARG A 104      -5.487  82.626  34.846  0.00  0.00    +0.018 C 
ATOM    830  NE  ARG A 104      -6.652  83.122  35.571  0.00  0.00    -0.358 N 
ATOM    831  CZ  ARG A 104      -7.903  83.027  35.127  0.00  0.00    +0.166 C 
ATOM    832  NH1 ARG A 104      -8.155  82.456  33.956  0.00  0.00    -0.372 N 
ATOM    833  NH2 ARG A 104      -8.907  83.497  35.850  0.00  0.00    -0.372 N 
ATOM    834  N   PRO A 105      -0.669  83.669  35.169  0.00  0.00    -0.288 N 
ATOM    835  CA  PRO A 105       0.317  83.184  34.194  0.00  0.00    +0.102 C 
ATOM    836  C   PRO A 105      -0.333  82.292  33.140  0.00  0.00    +0.234 C 
ATOM    837  O   PRO A 105      -1.528  81.988  33.220  0.00  0.00    -0.274 OA
ATOM    838  CB  PRO A 105       1.305  82.411  35.068  0.00  0.00    -0.024 C 
ATOM    839  CG  PRO A 105       0.428  81.871  36.155  0.00  0.00    -0.035 C 
ATOM    840  CD  PRO A 105      -0.444  83.056  36.491  0.00  0.00    +0.016 C 
ATOM    841  N   LYS A 106       0.447  81.898  32.139  0.00  0.00    -0.302 N 
ATOM    842  CA  LYS A 106      -0.068  81.050  31.069  0.00  0.00    +0.099 C 
ATOM    843  C   LYS A 106       0.315  79.588  31.277  0.00  0.00    +0.234 C 
ATOM    844  O   LYS A 106      -0.505  78.691  31.089  0.00  0.00    -0.274 OA
ATOM    845  CB  LYS A 106       0.434  81.543  29.705  0.00  0.00    -0.026 C 
ATOM    846  CG  LYS A 106       0.165  83.021  29.436  0.00  0.00    -0.053 C 
ATOM    847  CD  LYS A 106      -1.321  83.346  29.531  0.00  0.00    -0.069 C 
ATOM    848  CE  LYS A 106      -1.574  84.837  29.386  0.00  0.00    -0.096 C 
ATOM    849  NZ  LYS A 106      -3.017  85.171  29.526  0.00  0.00    +0.378 N 
ATOM    850  N   SER A 107       1.565  79.355  31.667  0.00  0.00    -0.301 N 
ATOM    851  CA  SER A 107       2.049  78.003  31.903  0.00  0.00    +0.123 C 
ATOM    852  C   SER A 107       3.315  78.041  32.748  0.00  0.00    +0.236 C 
ATOM    853  O   SER A 107       4.434  77.972  32.223  0.00  0.00    -0.274 OA
ATOM    854  CB  SER A 107       2.321  77.299  30.572  0.00  0.00    +0.071 C 
ATOM    855  OG  SER A 107       2.607  75.924  30.758  0.00  0.00    -0.393 OA
ATOM    856  N   THR A 108       3.133  78.161  34.060  0.00  0.00    -0.300 N 
ATOM    857  CA  THR A 108       4.265  78.211  34.977  0.00  0.00    +0.125 C 
ATOM    858  C   THR A 108       4.321  76.990  35.900  0.00  0.00    +0.237 C 
ATOM    859  O   THR A 108       3.363  76.215  35.988  0.00  0.00    -0.274 OA
ATOM    860  CB  THR A 108       4.257  79.513  35.818  0.00  0.00    +0.079 C 
ATOM    861  CG2 THR A 108       3.121  79.493  36.828  0.00  0.00    -0.037 C 
ATOM    862  OG1 THR A 108       5.508  79.650  36.509  0.00  0.00    -0.390 OA
ATOM    863  N   THR A 109       5.451  76.834  36.585  0.00  0.00    -0.300 N 
ATOM    864  CA  THR A 109       5.672  75.719  37.499  0.00  0.00    +0.125 C 
ATOM    865  C   THR A 109       4.616  75.587  38.596  0.00  0.00    +0.236 C 
ATOM    866  O   THR A 109       4.168  76.577  39.179  0.00  0.00    -0.274 OA
ATOM    867  CB  THR A 109       7.060  75.818  38.138  0.00  0.00    +0.079 C 
ATOM    868  CG2 THR A 109       7.353  74.586  38.971  0.00  0.00    -0.037 C 
ATOM    869  OG1 THR A 109       8.045  75.944  37.105  0.00  0.00    -0.390 OA
ATOM    870  N   VAL A 110       4.238  74.343  38.874  0.00  0.00    -0.302 N 
ATOM    871  CA  VAL A 110       3.236  74.030  39.883  0.00  0.00    +0.102 C 
ATOM    872  C   VAL A 110       3.848  73.216  41.023  0.00  0.00    +0.234 C 
ATOM    873  O   VAL A 110       4.685  72.342  40.791  0.00  0.00    -0.274 OA
ATOM    874  CB  VAL A 110       2.073  73.232  39.258  0.00  0.00    -0.020 C 
ATOM    875  CG1 VAL A 110       1.040  72.873  40.313  0.00  0.00    -0.061 C 
ATOM    876  CG2 VAL A 110       1.432  74.039  38.151  0.00  0.00    -0.061 C 
ATOM    877  N   MET A 111       3.446  73.532  42.253  0.00  0.00    -0.302 N 
ATOM    878  CA  MET A 111       3.930  72.828  43.439  0.00  0.00    +0.100 C 
ATOM    879  C   MET A 111       2.740  72.437  44.305  0.00  0.00    +0.234 C 
ATOM    880  O   MET A 111       1.921  73.282  44.662  0.00  0.00    -0.274 OA
ATOM    881  CB  MET A 111       4.891  73.706  44.246  0.00  0.00    -0.017 C 
ATOM    882  CG  MET A 111       6.230  73.986  43.565  0.00  0.00    -0.004 C 
ATOM    883  SD  MET A 111       7.311  75.072  44.543  0.00  0.00    -0.164 S 
ATOM    884  CE  MET A 111       8.163  73.882  45.581  0.00  0.00    -0.018 C 
ATOM    885  N   VAL A 112       2.627  71.148  44.610  0.00  0.00    -0.302 N 
ATOM    886  CA  VAL A 112       1.534  70.649  45.435  0.00  0.00    +0.102 C 
ATOM    887  C   VAL A 112       2.050  70.230  46.808  0.00  0.00    +0.234 C 
ATOM    888  O   VAL A 112       2.853  69.305  46.928  0.00  0.00    -0.274 OA
ATOM    889  CB  VAL A 112       0.812  69.457  44.767  0.00  0.00    -0.020 C 
ATOM    890  CG1 VAL A 112      -0.404  69.057  45.585  0.00  0.00    -0.061 C 
ATOM    891  CG2 VAL A 112       0.395  69.821  43.351  0.00  0.00    -0.061 C 
ATOM    892  N   TRP A 113       1.606  70.952  47.832  0.00  0.00    -0.302 N 
ATOM    893  CA  TRP A 113       1.983  70.693  49.213  0.00  0.00    +0.103 C 
ATOM    894  C   TRP A 113       1.127  69.600  49.848  0.00  0.00    +0.234 C 
ATOM    895  O   TRP A 113      -0.099  69.593  49.708  0.00  0.00    -0.274 OA
ATOM    896  CB  TRP A 113       1.868  71.982  50.034  0.00  0.00    +0.001 C 
ATOM    897  CG  TRP A 113       2.113  71.785  51.506  0.00  0.00    -0.020 A 
ATOM    898  CD1 TRP A 113       1.188  71.865  52.515  0.00  0.00    +0.006 A 
ATOM    899  CD2 TRP A 113       3.360  71.461  52.131  0.00  0.00    +0.003 A 
ATOM    900  CE2 TRP A 113       3.115  71.357  53.522  0.00  0.00    +0.047 A 
ATOM    901  CE3 TRP A 113       4.661  71.252  51.652  0.00  0.00    -0.052 A 
ATOM    902  NE1 TRP A 113       1.784  71.607  53.726  0.00  0.00    -0.360 N 
ATOM    903  CZ2 TRP A 113       4.124  71.051  54.440  0.00  0.00    -0.038 A 
ATOM    904  CZ3 TRP A 113       5.665  70.949  52.562  0.00  0.00    -0.061 A 
ATOM    905  CH2 TRP A 113       5.390  70.853  53.944  0.00  0.00    -0.060 A 
ATOM    906  N   ILE A 114       1.790  68.680  50.542  0.00  0.00    -0.302 N 
ATOM    907  CA  ILE A 114       1.121  67.585  51.240  0.00  0.00    +0.102 C 
ATOM    908  C   ILE A 114       1.547  67.680  52.707  0.00  0.00    +0.234 C 
ATOM    909  O   ILE A 114       2.688  67.378  53.051  0.00  0.00    -0.274 OA
ATOM    910  CB  ILE A 114       1.524  66.205  50.663  0.00  0.00    -0.017 C 
ATOM    911  CG1 ILE A 114       1.179  66.138  49.170  0.00  0.00    -0.051 C 
ATOM    912  CG2 ILE A 114       0.812  65.088  51.423  0.00  0.00    -0.060 C 
ATOM    913  CD1 ILE A 114       1.577  64.841  48.497  0.00  0.00    -0.065 C 
ATOM    914  N   TYR A 115       0.629  68.121  53.561  0.00  0.00    -0.302 N 
ATOM    915  CA  TYR A 115       0.915  68.288  54.981  0.00  0.00    +0.103 C 
ATOM    916  C   TYR A 115       1.272  67.020  55.756  0.00  0.00    +0.234 C 
ATOM    917  O   TYR A 115       0.896  65.910  55.375  0.00  0.00    -0.274 OA
ATOM    918  CB  TYR A 115      -0.237  69.031  55.679  0.00  0.00    -0.001 C 
ATOM    919  CG  TYR A 115      -1.587  68.336  55.647  0.00  0.00    -0.045 A 
ATOM    920  CD1 TYR A 115      -1.814  67.160  56.368  0.00  0.00    -0.055 A 
ATOM    921  CD2 TYR A 115      -2.647  68.870  54.922  0.00  0.00    -0.055 A 
ATOM    922  CE1 TYR A 115      -3.064  66.537  56.365  0.00  0.00    -0.020 A 
ATOM    923  CE2 TYR A 115      -3.902  68.255  54.913  0.00  0.00    -0.020 A 
ATOM    924  CZ  TYR A 115      -4.101  67.092  55.635  0.00  0.00    +0.117 A 
ATOM    925  OH  TYR A 115      -5.334  66.485  55.620  0.00  0.00    -0.507 OA
ATOM    926  N   GLY A 116       2.011  67.209  56.848  0.00  0.00    -0.305 N 
ATOM    927  CA  GLY A 116       2.410  66.100  57.699  0.00  0.00    +0.088 C 
ATOM    928  C   GLY A 116       1.487  65.945  58.900  0.00  0.00    +0.231 C 
ATOM    929  O   GLY A 116       0.373  66.473  58.908  0.00  0.00    -0.274 OA
ATOM    930  N   GLY A 117       1.942  65.212  59.912  0.00  0.00    -0.305 N 
ATOM    931  CA  GLY A 117       1.128  65.007  61.098  0.00  0.00    +0.088 C 
ATOM    932  C   GLY A 117       0.932  63.547  61.472  0.00  0.00    +0.231 C 
ATOM    933  O   GLY A 117      -0.115  63.177  62.010  0.00  0.00    -0.274 OA
ATOM    934  N   GLY A 118       1.913  62.713  61.129  0.00  0.00    -0.305 N 
ATOM    935  CA  GLY A 118       1.873  61.295  61.449  0.00  0.00    +0.088 C 
ATOM    936  C   GLY A 118       0.694  60.498  60.927  0.00  0.00    +0.231 C 
ATOM    937  O   GLY A 118       0.388  59.434  61.461  0.00  0.00    -0.274 OA
ATOM    938  N   PHE A 119       0.047  61.005  59.881  0.00  0.00    -0.302 N 
ATOM    939  CA  PHE A 119      -1.115  60.359  59.264  0.00  0.00    +0.103 C 
ATOM    940  C   PHE A 119      -2.350  60.341  60.158  0.00  0.00    +0.234 C 
ATOM    941  O   PHE A 119      -3.383  59.792  59.770  0.00  0.00    -0.274 OA
ATOM    942  CB  PHE A 119      -0.793  58.930  58.802  0.00  0.00    -0.001 C 
ATOM    943  CG  PHE A 119       0.262  58.854  57.733  0.00  0.00    -0.045 A 
ATOM    944  CD1 PHE A 119      -0.018  59.251  56.430  0.00  0.00    -0.059 A 
ATOM    945  CD2 PHE A 119       1.537  58.377  58.029  0.00  0.00    -0.059 A 
ATOM    946  CE1 PHE A 119       0.957  59.174  55.434  0.00  0.00    -0.062 A 
ATOM    947  CE2 PHE A 119       2.520  58.296  57.040  0.00  0.00    -0.062 A 
ATOM    948  CZ  PHE A 119       2.227  58.696  55.742  0.00  0.00    -0.062 A 
ATOM    949  N   TYR A 120      -2.241  60.928  61.351  0.00  0.00    -0.302 N 
ATOM    950  CA  TYR A 120      -3.362  60.985  62.293  0.00  0.00    +0.103 C 
ATOM    951  C   TYR A 120      -3.864  62.423  62.443  0.00  0.00    +0.234 C 
ATOM    952  O   TYR A 120      -4.841  62.682  63.150  0.00  0.00    -0.274 OA
ATOM    953  CB  TYR A 120      -2.948  60.436  63.671  0.00  0.00    -0.001 C 
ATOM    954  CG  TYR A 120      -2.050  61.359  64.470  0.00  0.00    -0.045 A 
ATOM    955  CD1 TYR A 120      -2.589  62.341  65.307  0.00  0.00    -0.055 A 
ATOM    956  CD2 TYR A 120      -0.664  61.277  64.363  0.00  0.00    -0.055 A 
ATOM    957  CE1 TYR A 120      -1.764  63.226  66.013  0.00  0.00    -0.020 A 
ATOM    958  CE2 TYR A 120       0.169  62.150  65.061  0.00  0.00    -0.020 A 
ATOM    959  CZ  TYR A 120      -0.384  63.123  65.883  0.00  0.00    +0.117 A 
ATOM    960  OH  TYR A 120       0.451  63.985  66.564  0.00  0.00    -0.507 OA
ATOM    961  N   SER A 121      -3.176  63.356  61.793  0.00  0.00    -0.301 N 
ATOM    962  CA  SER A 121      -3.545  64.762  61.865  0.00  0.00    +0.123 C 
ATOM    963  C   SER A 121      -2.905  65.590  60.761  0.00  0.00    +0.236 C 
ATOM    964  O   SER A 121      -2.120  65.085  59.953  0.00  0.00    -0.274 OA
ATOM    965  CB  SER A 121      -3.137  65.342  63.218  0.00  0.00    +0.071 C 
ATOM    966  OG  SER A 121      -1.732  65.305  63.368  0.00  0.00    -0.393 OA
ATOM    967  N   GLY A 122      -3.233  66.879  60.762  0.00  0.00    -0.305 N 
ATOM    968  CA  GLY A 122      -2.708  67.799  59.772  0.00  0.00    +0.088 C 
ATOM    969  C   GLY A 122      -3.811  68.606  59.112  0.00  0.00    +0.231 C 
ATOM    970  O   GLY A 122      -4.956  68.161  59.037  0.00  0.00    -0.274 OA
ATOM    971  N   SER A 123      -3.464  69.798  58.635  0.00  0.00    -0.301 N 
ATOM    972  CA  SER A 123      -4.419  70.675  57.967  0.00  0.00    +0.123 C 
ATOM    973  C   SER A 123      -3.693  71.502  56.916  0.00  0.00    +0.236 C 
ATOM    974  O   SER A 123      -2.558  71.923  57.132  0.00  0.00    -0.274 OA
ATOM    975  CB  SER A 123      -5.096  71.607  58.976  0.00  0.00    +0.071 C 
ATOM    976  OG  SER A 123      -5.802  70.873  59.962  0.00  0.00    -0.393 OA
ATOM    977  N   SER A 124      -4.336  71.706  55.769  0.00  0.00    -0.300 N 
ATOM    978  CA  SER A 124      -3.747  72.493  54.685  0.00  0.00    +0.123 C 
ATOM    979  C   SER A 124      -3.979  73.988  54.883  0.00  0.00    +0.236 C 
ATOM    980  O   SER A 124      -3.413  74.817  54.168  0.00  0.00    -0.274 OA
ATOM    981  CB  SER A 124      -4.346  72.073  53.344  0.00  0.00    +0.071 C 
ATOM    982  OG  SER A 124      -5.727  72.385  53.279  0.00  0.00    -0.393 OA
ATOM    983  N   THR A 125      -4.808  74.321  55.868  0.00  0.00    -0.300 N 
ATOM    984  CA  THR A 125      -5.159  75.702  56.161  0.00  0.00    +0.125 C 
ATOM    985  C   THR A 125      -4.289  76.401  57.211  0.00  0.00    +0.236 C 
ATOM    986  O   THR A 125      -4.545  77.555  57.553  0.00  0.00    -0.274 OA
ATOM    987  CB  THR A 125      -6.633  75.788  56.589  0.00  0.00    +0.079 C 
ATOM    988  CG2 THR A 125      -7.537  75.189  55.514  0.00  0.00    -0.037 C 
ATOM    989  OG1 THR A 125      -6.813  75.052  57.802  0.00  0.00    -0.390 OA
ATOM    990  N   LEU A 126      -3.258  75.719  57.708  0.00  0.00    -0.302 N 
ATOM    991  CA  LEU A 126      -2.371  76.299  58.721  0.00  0.00    +0.100 C 
ATOM    992  C   LEU A 126      -1.641  77.541  58.214  0.00  0.00    +0.234 C 
ATOM    993  O   LEU A 126      -1.394  77.680  57.016  0.00  0.00    -0.274 OA
ATOM    994  CB  LEU A 126      -1.337  75.272  59.196  0.00  0.00    -0.024 C 
ATOM    995  CG  LEU A 126      -1.798  73.933  59.780  0.00  0.00    -0.045 C 
ATOM    996  CD1 LEU A 126      -0.572  73.169  60.265  0.00  0.00    -0.063 C 
ATOM    997  CD2 LEU A 126      -2.785  74.142  60.921  0.00  0.00    -0.063 C 
ATOM    998  N   ASP A 127      -1.278  78.425  59.141  0.00  0.00    -0.302 N 
ATOM    999  CA  ASP A 127      -0.569  79.657  58.812  0.00  0.00    +0.110 C 
ATOM   1000  C   ASP A 127       0.794  79.411  58.171  0.00  0.00    +0.234 C 
ATOM   1001  O   ASP A 127       1.184  80.135  57.256  0.00  0.00    -0.274 OA
ATOM   1002  CB  ASP A 127      -0.405  80.539  60.057  0.00  0.00    +0.076 C 
ATOM   1003  CG  ASP A 127      -1.687  81.284  60.433  0.00  0.00    +0.358 C 
ATOM   1004  OD1 ASP A 127      -2.791  80.713  60.309  0.00  0.00    -0.246 OA
ATOM   1005  OD2 ASP A 127      -1.582  82.451  60.864  0.00  0.00    -0.246 OA
ATOM   1006  N   VAL A 128       1.522  78.408  58.664  0.00  0.00    -0.302 N 
ATOM   1007  CA  VAL A 128       2.837  78.080  58.106  0.00  0.00    +0.102 C 
ATOM   1008  C   VAL A 128       2.744  77.440  56.728  0.00  0.00    +0.234 C 
ATOM   1009  O   VAL A 128       3.767  77.224  56.073  0.00  0.00    -0.274 OA
ATOM   1010  CB  VAL A 128       3.676  77.138  59.015  0.00  0.00    -0.020 C 
ATOM   1011  CG1 VAL A 128       4.505  77.951  59.988  0.00  0.00    -0.061 C 
ATOM   1012  CG2 VAL A 128       2.780  76.140  59.748  0.00  0.00    -0.061 C 
ATOM   1013  N   TYR A 129       1.523  77.118  56.302  0.00  0.00    -0.302 N 
ATOM   1014  CA  TYR A 129       1.295  76.508  54.994  0.00  0.00    +0.103 C 
ATOM   1015  C   TYR A 129       0.690  77.499  53.999  0.00  0.00    +0.234 C 
ATOM   1016  O   TYR A 129       0.261  77.105  52.918  0.00  0.00    -0.274 OA
ATOM   1017  CB  TYR A 129       0.381  75.279  55.110  0.00  0.00    -0.001 C 
ATOM   1018  CG  TYR A 129       0.916  74.145  55.967  0.00  0.00    -0.045 A 
ATOM   1019  CD1 TYR A 129       2.264  74.073  56.323  0.00  0.00    -0.055 A 
ATOM   1020  CD2 TYR A 129       0.066  73.145  56.428  0.00  0.00    -0.055 A 
ATOM   1021  CE1 TYR A 129       2.746  73.036  57.118  0.00  0.00    -0.020 A 
ATOM   1022  CE2 TYR A 129       0.537  72.105  57.221  0.00  0.00    -0.020 A 
ATOM   1023  CZ  TYR A 129       1.874  72.057  57.564  0.00  0.00    +0.117 A 
ATOM   1024  OH  TYR A 129       2.331  71.034  58.356  0.00  0.00    -0.507 OA
ATOM   1025  N   ASN A 130       0.654  78.779  54.367  0.00  0.00    -0.302 N 
ATOM   1026  CA  ASN A 130       0.106  79.817  53.492  0.00  0.00    +0.108 C 
ATOM   1027  C   ASN A 130       1.024  79.972  52.285  0.00  0.00    +0.234 C 
ATOM   1028  O   ASN A 130       2.073  80.607  52.371  0.00  0.00    -0.274 OA
ATOM   1029  CB  ASN A 130      -0.005  81.145  54.247  0.00  0.00    +0.051 C 
ATOM   1030  CG  ASN A 130      -0.866  82.178  53.519  0.00  0.00    +0.213 C 
ATOM   1031  ND2 ASN A 130      -0.939  83.397  54.049  0.00  0.00    -0.329 N 
ATOM   1032  OD1 ASN A 130      -1.453  81.872  52.484  0.00  0.00    -0.276 OA
ATOM   1033  N   GLY A 131       0.608  79.402  51.159  0.00  0.00    -0.305 N 
ATOM   1034  CA  GLY A 131       1.417  79.452  49.955  0.00  0.00    +0.088 C 
ATOM   1035  C   GLY A 131       1.454  80.751  49.178  0.00  0.00    +0.231 C 
ATOM   1036  O   GLY A 131       2.000  80.784  48.076  0.00  0.00    -0.274 OA
ATOM   1037  N   LYS A 132       0.919  81.824  49.749  0.00  0.00    -0.303 N 
ATOM   1038  CA  LYS A 132       0.903  83.106  49.056  0.00  0.00    +0.099 C 
ATOM   1039  C   LYS A 132       2.274  83.768  48.936  0.00  0.00    +0.234 C 
ATOM   1040  O   LYS A 132       2.530  84.485  47.967  0.00  0.00    -0.274 OA
ATOM   1041  CB  LYS A 132      -0.101  84.067  49.700  0.00  0.00    -0.026 C 
ATOM   1042  CG  LYS A 132       0.334  84.667  51.018  0.00  0.00    -0.053 C 
ATOM   1043  CD  LYS A 132      -0.716  85.634  51.524  0.00  0.00    -0.069 C 
ATOM   1044  CE  LYS A 132      -0.244  86.371  52.757  0.00  0.00    -0.096 C 
ATOM   1045  NZ  LYS A 132      -1.305  87.265  53.289  0.00  0.00    +0.378 N 
ATOM   1046  N   TYR A 133       3.155  83.520  49.903  0.00  0.00    -0.302 N 
ATOM   1047  CA  TYR A 133       4.497  84.105  49.883  0.00  0.00    +0.103 C 
ATOM   1048  C   TYR A 133       5.375  83.417  48.850  0.00  0.00    +0.234 C 
ATOM   1049  O   TYR A 133       6.164  84.064  48.165  0.00  0.00    -0.274 OA
ATOM   1050  CB  TYR A 133       5.161  83.989  51.257  0.00  0.00    -0.001 C 
ATOM   1051  CG  TYR A 133       4.325  84.542  52.378  0.00  0.00    -0.045 A 
ATOM   1052  CD1 TYR A 133       4.046  85.905  52.457  0.00  0.00    -0.055 A 
ATOM   1053  CD2 TYR A 133       3.784  83.698  53.345  0.00  0.00    -0.055 A 
ATOM   1054  CE1 TYR A 133       3.247  86.414  53.468  0.00  0.00    -0.020 A 
ATOM   1055  CE2 TYR A 133       2.982  84.196  54.364  0.00  0.00    -0.020 A 
ATOM   1056  CZ  TYR A 133       2.716  85.555  54.419  0.00  0.00    +0.117 A 
ATOM   1057  OH  TYR A 133       1.916  86.053  55.421  0.00  0.00    -0.507 OA
ATOM   1058  N   LEU A 134       5.226  82.100  48.748  0.00  0.00    -0.302 N 
ATOM   1059  CA  LEU A 134       6.006  81.297  47.817  0.00  0.00    +0.100 C 
ATOM   1060  C   LEU A 134       5.513  81.506  46.389  0.00  0.00    +0.234 C 
ATOM   1061  O   LEU A 134       6.313  81.670  45.465  0.00  0.00    -0.274 OA
ATOM   1062  CB  LEU A 134       5.928  79.818  48.220  0.00  0.00    -0.024 C 
ATOM   1063  CG  LEU A 134       6.781  78.768  47.498  0.00  0.00    -0.045 C 
ATOM   1064  CD1 LEU A 134       8.221  79.230  47.317  0.00  0.00    -0.063 C 
ATOM   1065  CD2 LEU A 134       6.736  77.480  48.298  0.00  0.00    -0.063 C 
ATOM   1066  N   ALA A 135       4.194  81.537  46.224  0.00  0.00    -0.303 N 
ATOM   1067  CA  ALA A 135       3.582  81.738  44.917  0.00  0.00    +0.097 C 
ATOM   1068  C   ALA A 135       3.965  83.102  44.342  0.00  0.00    +0.234 C 
ATOM   1069  O   ALA A 135       4.330  83.213  43.170  0.00  0.00    -0.274 OA
ATOM   1070  CB  ALA A 135       2.064  81.613  45.023  0.00  0.00    -0.038 C 
ATOM   1071  N   TYR A 136       3.922  84.124  45.193  0.00  0.00    -0.302 N 
ATOM   1072  CA  TYR A 136       4.248  85.490  44.797  0.00  0.00    +0.103 C 
ATOM   1073  C   TYR A 136       5.743  85.702  44.549  0.00  0.00    +0.234 C 
ATOM   1074  O   TYR A 136       6.139  86.188  43.488  0.00  0.00    -0.274 OA
ATOM   1075  CB  TYR A 136       3.743  86.475  45.862  0.00  0.00    -0.001 C 
ATOM   1076  CG  TYR A 136       4.200  87.902  45.655  0.00  0.00    -0.045 A 
ATOM   1077  CD1 TYR A 136       3.645  88.693  44.649  0.00  0.00    -0.055 A 
ATOM   1078  CD2 TYR A 136       5.219  88.449  46.439  0.00  0.00    -0.055 A 
ATOM   1079  CE1 TYR A 136       4.097  89.989  44.422  0.00  0.00    -0.020 A 
ATOM   1080  CE2 TYR A 136       5.679  89.746  46.220  0.00  0.00    -0.020 A 
ATOM   1081  CZ  TYR A 136       5.115  90.509  45.209  0.00  0.00    +0.117 A 
ATOM   1082  OH  TYR A 136       5.578  91.784  44.974  0.00  0.00    -0.507 OA
ATOM   1083  N   THR A 137       6.567  85.326  45.523  0.00  0.00    -0.300 N 
ATOM   1084  CA  THR A 137       8.010  85.501  45.416  0.00  0.00    +0.125 C 
ATOM   1085  C   THR A 137       8.640  84.722  44.270  0.00  0.00    +0.236 C 
ATOM   1086  O   THR A 137       9.393  85.286  43.472  0.00  0.00    -0.274 OA
ATOM   1087  CB  THR A 137       8.724  85.105  46.726  0.00  0.00    +0.079 C 
ATOM   1088  CG2 THR A 137      10.208  85.436  46.650  0.00  0.00    -0.037 C 
ATOM   1089  OG1 THR A 137       8.143  85.821  47.821  0.00  0.00    -0.390 OA
ATOM   1090  N   GLU A 138       8.320  83.433  44.189  0.00  0.00    -0.302 N 
ATOM   1091  CA  GLU A 138       8.883  82.559  43.164  0.00  0.00    +0.100 C 
ATOM   1092  C   GLU A 138       8.116  82.430  41.857  0.00  0.00    +0.234 C 
ATOM   1093  O   GLU A 138       8.565  81.735  40.944  0.00  0.00    -0.274 OA
ATOM   1094  CB  GLU A 138       9.146  81.174  43.747  0.00  0.00    -0.016 C 
ATOM   1095  CG  GLU A 138      10.264  81.163  44.769  0.00  0.00    +0.051 C 
ATOM   1096  CD  GLU A 138      11.560  81.711  44.208  0.00  0.00    +0.356 C 
ATOM   1097  OE1 GLU A 138      11.989  81.265  43.121  0.00  0.00    -0.246 OA
ATOM   1098  OE2 GLU A 138      12.151  82.591  44.859  0.00  0.00    -0.246 OA
ATOM   1099  N   GLU A 139       6.960  83.081  41.773  0.00  0.00    -0.302 N 
ATOM   1100  CA  GLU A 139       6.148  83.049  40.563  0.00  0.00    +0.100 C 
ATOM   1101  C   GLU A 139       5.697  81.625  40.211  0.00  0.00    +0.234 C 
ATOM   1102  O   GLU A 139       5.896  81.154  39.088  0.00  0.00    -0.274 OA
ATOM   1103  CB  GLU A 139       6.942  83.676  39.406  0.00  0.00    -0.016 C 
ATOM   1104  CG  GLU A 139       6.133  83.994  38.157  0.00  0.00    +0.051 C 
ATOM   1105  CD  GLU A 139       5.078  85.060  38.391  0.00  0.00    +0.356 C 
ATOM   1106  OE1 GLU A 139       5.363  86.043  39.113  0.00  0.00    -0.246 OA
ATOM   1107  OE2 GLU A 139       3.965  84.913  37.840  0.00  0.00    -0.246 OA
ATOM   1108  N   VAL A 140       5.122  80.930  41.190  0.00  0.00    -0.302 N 
ATOM   1109  CA  VAL A 140       4.627  79.567  40.981  0.00  0.00    +0.102 C 
ATOM   1110  C   VAL A 140       3.161  79.467  41.392  0.00  0.00    +0.234 C 
ATOM   1111  O   VAL A 140       2.627  80.360  42.050  0.00  0.00    -0.274 OA
ATOM   1112  CB  VAL A 140       5.432  78.503  41.795  0.00  0.00    -0.020 C 
ATOM   1113  CG1 VAL A 140       6.900  78.499  41.391  0.00  0.00    -0.061 C 
ATOM   1114  CG2 VAL A 140       5.291  78.748  43.288  0.00  0.00    -0.061 C 
ATOM   1115  N   VAL A 141       2.501  78.395  40.963  0.00  0.00    -0.302 N 
ATOM   1116  CA  VAL A 141       1.108  78.164  41.326  0.00  0.00    +0.102 C 
ATOM   1117  C   VAL A 141       1.172  77.169  42.479  0.00  0.00    +0.234 C 
ATOM   1118  O   VAL A 141       1.489  75.997  42.280  0.00  0.00    -0.274 OA
ATOM   1119  CB  VAL A 141       0.297  77.566  40.158  0.00  0.00    -0.020 C 
ATOM   1120  CG1 VAL A 141      -1.134  77.326  40.587  0.00  0.00    -0.061 C 
ATOM   1121  CG2 VAL A 141       0.322  78.511  38.968  0.00  0.00    -0.061 C 
ATOM   1122  N   LEU A 142       0.936  77.662  43.691  0.00  0.00    -0.302 N 
ATOM   1123  CA  LEU A 142       0.992  76.829  44.885  0.00  0.00    +0.100 C 
ATOM   1124  C   LEU A 142      -0.347  76.184  45.221  0.00  0.00    +0.234 C 
ATOM   1125  O   LEU A 142      -1.332  76.867  45.474  0.00  0.00    -0.274 OA
ATOM   1126  CB  LEU A 142       1.501  77.659  46.074  0.00  0.00    -0.024 C 
ATOM   1127  CG  LEU A 142       2.173  76.957  47.263  0.00  0.00    -0.045 C 
ATOM   1128  CD1 LEU A 142       1.181  76.141  48.068  0.00  0.00    -0.063 C 
ATOM   1129  CD2 LEU A 142       3.311  76.080  46.767  0.00  0.00    -0.063 C 
ATOM   1130  N   VAL A 143      -0.366  74.855  45.225  0.00  0.00    -0.302 N 
ATOM   1131  CA  VAL A 143      -1.566  74.095  45.561  0.00  0.00    +0.102 C 
ATOM   1132  C   VAL A 143      -1.296  73.328  46.852  0.00  0.00    +0.234 C 
ATOM   1133  O   VAL A 143      -0.176  72.876  47.084  0.00  0.00    -0.274 OA
ATOM   1134  CB  VAL A 143      -1.928  73.051  44.464  0.00  0.00    -0.020 C 
ATOM   1135  CG1 VAL A 143      -3.174  72.268  44.866  0.00  0.00    -0.061 C 
ATOM   1136  CG2 VAL A 143      -2.141  73.727  43.125  0.00  0.00    -0.061 C 
ATOM   1137  N   SER A 144      -2.305  73.231  47.711  0.00  0.00    -0.301 N 
ATOM   1138  CA  SER A 144      -2.178  72.480  48.951  0.00  0.00    +0.123 C 
ATOM   1139  C   SER A 144      -3.416  71.609  49.041  0.00  0.00    +0.236 C 
ATOM   1140  O   SER A 144      -4.539  72.103  49.055  0.00  0.00    -0.274 OA
ATOM   1141  CB  SER A 144      -2.056  73.401  50.171  0.00  0.00    +0.071 C 
ATOM   1142  OG  SER A 144      -3.239  74.145  50.406  0.00  0.00    -0.393 OA
ATOM   1143  N   LEU A 145      -3.204  70.301  48.999  0.00  0.00    -0.302 N 
ATOM   1144  CA  LEU A 145      -4.303  69.354  49.069  0.00  0.00    +0.100 C 
ATOM   1145  C   LEU A 145      -4.645  69.013  50.517  0.00  0.00    +0.234 C 
ATOM   1146  O   LEU A 145      -4.128  69.624  51.452  0.00  0.00    -0.274 OA
ATOM   1147  CB  LEU A 145      -3.950  68.083  48.270  0.00  0.00    -0.024 C 
ATOM   1148  CG  LEU A 145      -2.626  67.338  48.515  0.00  0.00    -0.045 C 
ATOM   1149  CD1 LEU A 145      -2.710  66.433  49.742  0.00  0.00    -0.063 C 
ATOM   1150  CD2 LEU A 145      -2.294  66.499  47.297  0.00  0.00    -0.063 C 
ATOM   1151  N   SER A 146      -5.555  68.062  50.685  0.00  0.00    -0.301 N 
ATOM   1152  CA  SER A 146      -5.958  67.595  52.000  0.00  0.00    +0.123 C 
ATOM   1153  C   SER A 146      -6.331  66.133  51.841  0.00  0.00    +0.236 C 
ATOM   1154  O   SER A 146      -6.702  65.691  50.750  0.00  0.00    -0.274 OA
ATOM   1155  CB  SER A 146      -7.142  68.398  52.548  0.00  0.00    +0.071 C 
ATOM   1156  OG  SER A 146      -8.340  68.115  51.848  0.00  0.00    -0.393 OA
ATOM   1157  N   TYR A 147      -6.179  65.375  52.916  0.00  0.00    -0.302 N 
ATOM   1158  CA  TYR A 147      -6.503  63.961  52.888  0.00  0.00    +0.103 C 
ATOM   1159  C   TYR A 147      -6.990  63.512  54.254  0.00  0.00    +0.234 C 
ATOM   1160  O   TYR A 147      -6.678  64.131  55.272  0.00  0.00    -0.274 OA
ATOM   1161  CB  TYR A 147      -5.287  63.137  52.444  0.00  0.00    -0.001 C 
ATOM   1162  CG  TYR A 147      -4.069  63.265  53.334  0.00  0.00    -0.045 A 
ATOM   1163  CD1 TYR A 147      -3.218  64.368  53.237  0.00  0.00    -0.055 A 
ATOM   1164  CD2 TYR A 147      -3.757  62.274  54.260  0.00  0.00    -0.055 A 
ATOM   1165  CE1 TYR A 147      -2.084  64.475  54.038  0.00  0.00    -0.020 A 
ATOM   1166  CE2 TYR A 147      -2.630  62.371  55.066  0.00  0.00    -0.020 A 
ATOM   1167  CZ  TYR A 147      -1.795  63.469  54.953  0.00  0.00    +0.117 A 
ATOM   1168  OH  TYR A 147      -0.666  63.544  55.743  0.00  0.00    -0.507 OA
ATOM   1169  N   ARG A 148      -7.792  62.455  54.262  0.00  0.00    -0.302 N 
ATOM   1170  CA  ARG A 148      -8.329  61.916  55.500  0.00  0.00    +0.099 C 
ATOM   1171  C   ARG A 148      -7.216  61.299  56.339  0.00  0.00    +0.234 C 
ATOM   1172  O   ARG A 148      -6.414  60.501  55.844  0.00  0.00    -0.274 OA
ATOM   1173  CB  ARG A 148      -9.407  60.870  55.204  0.00  0.00    -0.024 C 
ATOM   1174  CG  ARG A 148     -10.741  61.442  54.761  0.00  0.00    -0.033 C 
ATOM   1175  CD  ARG A 148     -11.704  60.339  54.330  0.00  0.00    +0.018 C 
ATOM   1176  NE  ARG A 148     -11.387  59.805  53.005  0.00  0.00    -0.358 N 
ATOM   1177  CZ  ARG A 148     -11.914  58.698  52.484  0.00  0.00    +0.166 C 
ATOM   1178  NH1 ARG A 148     -12.795  57.977  53.166  0.00  0.00    -0.372 N 
ATOM   1179  NH2 ARG A 148     -11.566  58.318  51.264  0.00  0.00    -0.372 N 
ATOM   1180  N   VAL A 149      -7.152  61.717  57.600  0.00  0.00    -0.302 N 
ATOM   1181  CA  VAL A 149      -6.156  61.217  58.539  0.00  0.00    +0.102 C 
ATOM   1182  C   VAL A 149      -6.821  60.321  59.583  0.00  0.00    +0.234 C 
ATOM   1183  O   VAL A 149      -8.041  60.159  59.586  0.00  0.00    -0.274 OA
ATOM   1184  CB  VAL A 149      -5.408  62.373  59.246  0.00  0.00    -0.020 C 
ATOM   1185  CG1 VAL A 149      -4.543  63.126  58.250  0.00  0.00    -0.061 C 
ATOM   1186  CG2 VAL A 149      -6.394  63.316  59.914  0.00  0.00    -0.061 C 
ATOM   1187  N   GLY A 150      -6.011  59.744  60.466  0.00  0.00    -0.305 N 
ATOM   1188  CA  GLY A 150      -6.530  58.866  61.498  0.00  0.00    +0.088 C 
ATOM   1189  C   GLY A 150      -7.186  57.631  60.919  0.00  0.00    +0.231 C 
ATOM   1190  O   GLY A 150      -6.822  57.172  59.834  0.00  0.00    -0.274 OA
ATOM   1191  N   ALA A 151      -8.167  57.099  61.640  0.00  0.00    -0.303 N 
ATOM   1192  CA  ALA A 151      -8.891  55.910  61.206  0.00  0.00    +0.097 C 
ATOM   1193  C   ALA A 151      -9.707  56.198  59.950  0.00  0.00    +0.234 C 
ATOM   1194  O   ALA A 151      -9.830  55.339  59.074  0.00  0.00    -0.274 OA
ATOM   1195  CB  ALA A 151      -9.801  55.415  62.321  0.00  0.00    -0.038 C 
ATOM   1196  N   PHE A 152     -10.232  57.420  59.862  0.00  0.00    -0.302 N 
ATOM   1197  CA  PHE A 152     -11.044  57.863  58.730  0.00  0.00    +0.103 C 
ATOM   1198  C   PHE A 152     -10.319  57.685  57.402  0.00  0.00    +0.234 C 
ATOM   1199  O   PHE A 152     -10.931  57.310  56.401  0.00  0.00    -0.274 OA
ATOM   1200  CB  PHE A 152     -11.434  59.334  58.900  0.00  0.00    -0.001 C 
ATOM   1201  CG  PHE A 152     -12.056  59.644  60.230  0.00  0.00    -0.045 A 
ATOM   1202  CD1 PHE A 152     -13.420  59.455  60.438  0.00  0.00    -0.059 A 
ATOM   1203  CD2 PHE A 152     -11.273  60.105  61.286  0.00  0.00    -0.059 A 
ATOM   1204  CE1 PHE A 152     -13.994  59.719  61.681  0.00  0.00    -0.062 A 
ATOM   1205  CE2 PHE A 152     -11.837  60.372  62.532  0.00  0.00    -0.062 A 
ATOM   1206  CZ  PHE A 152     -13.200  60.178  62.728  0.00  0.00    -0.062 A 
ATOM   1207  N   GLY A 153      -9.014  57.938  57.397  0.00  0.00    -0.305 N 
ATOM   1208  CA  GLY A 153      -8.257  57.798  56.169  0.00  0.00    +0.088 C 
ATOM   1209  C   GLY A 153      -7.362  56.579  56.087  0.00  0.00    +0.231 C 
ATOM   1210  O   GLY A 153      -6.883  56.244  55.002  0.00  0.00    -0.274 OA
ATOM   1211  N   PHE A 154      -7.156  55.883  57.202  0.00  0.00    -0.302 N 
ATOM   1212  CA  PHE A 154      -6.264  54.734  57.173  0.00  0.00    +0.103 C 
ATOM   1213  C   PHE A 154      -6.673  53.446  57.883  0.00  0.00    +0.234 C 
ATOM   1214  O   PHE A 154      -5.825  52.581  58.124  0.00  0.00    -0.274 OA
ATOM   1215  CB  PHE A 154      -4.860  55.166  57.610  0.00  0.00    -0.001 C 
ATOM   1216  CG  PHE A 154      -4.231  56.176  56.689  0.00  0.00    -0.045 A 
ATOM   1217  CD1 PHE A 154      -3.647  55.775  55.489  0.00  0.00    -0.059 A 
ATOM   1218  CD2 PHE A 154      -4.265  57.533  56.996  0.00  0.00    -0.059 A 
ATOM   1219  CE1 PHE A 154      -3.113  56.707  54.608  0.00  0.00    -0.062 A 
ATOM   1220  CE2 PHE A 154      -3.731  58.474  56.118  0.00  0.00    -0.062 A 
ATOM   1221  CZ  PHE A 154      -3.155  58.057  54.922  0.00  0.00    -0.062 A 
ATOM   1222  N   LEU A 155      -7.955  53.302  58.217  0.00  0.00    -0.302 N 
ATOM   1223  CA  LEU A 155      -8.424  52.067  58.853  0.00  0.00    +0.100 C 
ATOM   1224  C   LEU A 155      -8.250  50.990  57.787  0.00  0.00    +0.234 C 
ATOM   1225  O   LEU A 155      -8.703  51.167  56.653  0.00  0.00    -0.274 OA
ATOM   1226  CB  LEU A 155      -9.900  52.168  59.240  0.00  0.00    -0.024 C 
ATOM   1227  CG  LEU A 155     -10.453  50.938  59.969  0.00  0.00    -0.045 C 
ATOM   1228  CD1 LEU A 155     -10.033  50.963  61.433  0.00  0.00    -0.063 C 
ATOM   1229  CD2 LEU A 155     -11.961  50.911  59.860  0.00  0.00    -0.063 C 
ATOM   1230  N   ALA A 156      -7.601  49.883  58.137  0.00  0.00    -0.303 N 
ATOM   1231  CA  ALA A 156      -7.353  48.829  57.159  0.00  0.00    +0.097 C 
ATOM   1232  C   ALA A 156      -7.815  47.415  57.495  0.00  0.00    +0.234 C 
ATOM   1233  O   ALA A 156      -7.414  46.832  58.500  0.00  0.00    -0.274 OA
ATOM   1234  CB  ALA A 156      -5.878  48.810  56.791  0.00  0.00    -0.038 C 
ATOM   1235  N   LEU A 157      -8.621  46.857  56.594  0.00  0.00    -0.302 N 
ATOM   1236  CA  LEU A 157      -9.143  45.498  56.710  0.00  0.00    +0.100 C 
ATOM   1237  C   LEU A 157      -9.008  44.887  55.318  0.00  0.00    +0.234 C 
ATOM   1238  O   LEU A 157      -9.971  44.840  54.552  0.00  0.00    -0.274 OA
ATOM   1239  CB  LEU A 157     -10.610  45.520  57.153  0.00  0.00    -0.024 C 
ATOM   1240  CG  LEU A 157     -10.866  45.954  58.601  0.00  0.00    -0.045 C 
ATOM   1241  CD1 LEU A 157     -12.350  46.187  58.823  0.00  0.00    -0.063 C 
ATOM   1242  CD2 LEU A 157     -10.330  44.908  59.573  0.00  0.00    -0.063 C 
ATOM   1243  N   HIS A 158      -7.789  44.460  54.995  0.00  0.00    -0.302 N 
ATOM   1244  CA  HIS A 158      -7.456  43.876  53.696  0.00  0.00    +0.105 C 
ATOM   1245  C   HIS A 158      -8.417  42.774  53.259  0.00  0.00    +0.234 C 
ATOM   1246  O   HIS A 158      -8.630  41.796  53.977  0.00  0.00    -0.274 OA
ATOM   1247  CB  HIS A 158      -6.017  43.352  53.710  0.00  0.00    +0.016 C 
ATOM   1248  CG  HIS A 158      -5.484  43.010  52.353  0.00  0.00    +0.038 A 
ATOM   1249  CD2 HIS A 158      -4.896  41.884  51.883  0.00  0.00    +0.048 A 
ATOM   1250  ND1 HIS A 158      -5.530  43.889  51.292  0.00  0.00    -0.348 N 
ATOM   1251  CE1 HIS A 158      -4.994  43.319  50.227  0.00  0.00    +0.094 A 
ATOM   1252  NE2 HIS A 158      -4.603  42.102  50.558  0.00  0.00    -0.244 N 
ATOM   1253  N   GLY A 159      -8.974  42.939  52.063  0.00  0.00    -0.305 N 
ATOM   1254  CA  GLY A 159      -9.923  41.975  51.536  0.00  0.00    +0.088 C 
ATOM   1255  C   GLY A 159     -11.309  42.587  51.451  0.00  0.00    +0.231 C 
ATOM   1256  O   GLY A 159     -12.155  42.136  50.675  0.00  0.00    -0.274 OA
ATOM   1257  N   SER A 160     -11.534  43.620  52.259  0.00  0.00    -0.301 N 
ATOM   1258  CA  SER A 160     -12.807  44.328  52.295  0.00  0.00    +0.123 C 
ATOM   1259  C   SER A 160     -12.761  45.532  51.368  0.00  0.00    +0.236 C 
ATOM   1260  O   SER A 160     -11.727  46.189  51.246  0.00  0.00    -0.274 OA
ATOM   1261  CB  SER A 160     -13.115  44.796  53.718  0.00  0.00    +0.071 C 
ATOM   1262  OG  SER A 160     -14.246  45.649  53.735  0.00  0.00    -0.393 OA
ATOM   1263  N   GLN A 161     -13.885  45.819  50.720  0.00  0.00    -0.302 N 
ATOM   1264  CA  GLN A 161     -13.967  46.954  49.810  0.00  0.00    +0.100 C 
ATOM   1265  C   GLN A 161     -14.604  48.164  50.483  0.00  0.00    +0.234 C 
ATOM   1266  O   GLN A 161     -14.729  49.225  49.876  0.00  0.00    -0.274 OA
ATOM   1267  CB  GLN A 161     -14.734  46.576  48.538  0.00  0.00    -0.018 C 
ATOM   1268  CG  GLN A 161     -14.028  45.534  47.667  0.00  0.00    +0.026 C 
ATOM   1269  CD  GLN A 161     -12.612  45.941  47.275  0.00  0.00    +0.211 C 
ATOM   1270  NE2 GLN A 161     -11.667  45.018  47.419  0.00  0.00    -0.329 N 
ATOM   1271  OE1 GLN A 161     -12.373  47.077  46.855  0.00  0.00    -0.276 OA
ATOM   1272  N   GLU A 162     -15.009  47.996  51.739  0.00  0.00    -0.302 N 
ATOM   1273  CA  GLU A 162     -15.623  49.080  52.499  0.00  0.00    +0.100 C 
ATOM   1274  C   GLU A 162     -14.563  49.853  53.278  0.00  0.00    +0.234 C 
ATOM   1275  O   GLU A 162     -14.748  51.029  53.594  0.00  0.00    -0.274 OA
ATOM   1276  CB  GLU A 162     -16.687  48.536  53.456  0.00  0.00    -0.016 C 
ATOM   1277  CG  GLU A 162     -17.814  47.757  52.781  0.00  0.00    +0.051 C 
ATOM   1278  CD  GLU A 162     -18.521  48.542  51.681  0.00  0.00    +0.356 C 
ATOM   1279  OE1 GLU A 162     -18.837  49.736  51.890  0.00  0.00    -0.246 OA
ATOM   1280  OE2 GLU A 162     -18.766  47.955  50.605  0.00  0.00    -0.246 OA
ATOM   1281  N   ALA A 163     -13.455  49.178  53.577  0.00  0.00    -0.303 N 
ATOM   1282  CA  ALA A 163     -12.336  49.770  54.306  0.00  0.00    +0.097 C 
ATOM   1283  C   ALA A 163     -11.062  48.988  53.983  0.00  0.00    +0.236 C 
ATOM   1284  O   ALA A 163     -10.565  48.221  54.811  0.00  0.00    -0.274 OA
ATOM   1285  CB  ALA A 163     -12.611  49.748  55.813  0.00  0.00    -0.038 C 
ATOM   1286  N   PRO A 164     -10.530  49.158  52.758  0.00  0.00    -0.288 N 
ATOM   1287  CA  PRO A 164      -9.312  48.470  52.314  0.00  0.00    +0.102 C 
ATOM   1288  C   PRO A 164      -8.034  49.069  52.898  0.00  0.00    +0.234 C 
ATOM   1289  O   PRO A 164      -7.018  48.382  53.031  0.00  0.00    -0.274 OA
ATOM   1290  CB  PRO A 164      -9.362  48.653  50.798  0.00  0.00    -0.024 C 
ATOM   1291  CG  PRO A 164      -9.960  50.019  50.658  0.00  0.00    -0.035 C 
ATOM   1292  CD  PRO A 164     -11.085  49.994  51.673  0.00  0.00    +0.016 C 
ATOM   1293  N   GLY A 165      -8.106  50.350  53.249  0.00  0.00    -0.305 N 
ATOM   1294  CA  GLY A 165      -6.962  51.053  53.792  0.00  0.00    +0.088 C 
ATOM   1295  C   GLY A 165      -6.345  51.924  52.717  0.00  0.00    +0.231 C 
ATOM   1296  O   GLY A 165      -6.703  51.809  51.545  0.00  0.00    -0.274 OA
ATOM   1297  N   ASN A 166      -5.446  52.819  53.123  0.00  0.00    -0.302 N 
ATOM   1298  CA  ASN A 166      -4.752  53.723  52.206  0.00  0.00    +0.108 C 
ATOM   1299  C   ASN A 166      -5.637  54.738  51.493  0.00  0.00    +0.234 C 
ATOM   1300  O   ASN A 166      -5.183  55.415  50.569  0.00  0.00    -0.274 OA
ATOM   1301  CB  ASN A 166      -3.968  52.921  51.161  0.00  0.00    +0.051 C 
ATOM   1302  CG  ASN A 166      -2.834  52.130  51.769  0.00  0.00    +0.213 C 
ATOM   1303  ND2 ASN A 166      -2.484  51.017  51.142  0.00  0.00    -0.329 N 
ATOM   1304  OD1 ASN A 166      -2.277  52.518  52.793  0.00  0.00    -0.276 OA
ATOM   1305  N   VAL A 167      -6.888  54.867  51.927  0.00  0.00    -0.302 N 
ATOM   1306  CA  VAL A 167      -7.793  55.807  51.276  0.00  0.00    +0.102 C 
ATOM   1307  C   VAL A 167      -7.344  57.254  51.456  0.00  0.00    +0.234 C 
ATOM   1308  O   VAL A 167      -7.681  58.118  50.649  0.00  0.00    -0.274 OA
ATOM   1309  CB  VAL A 167      -9.268  55.608  51.718  0.00  0.00    -0.020 C 
ATOM   1310  CG1 VAL A 167      -9.714  54.181  51.419  0.00  0.00    -0.061 C 
ATOM   1311  CG2 VAL A 167      -9.454  55.935  53.189  0.00  0.00    -0.061 C 
ATOM   1312  N   GLY A 168      -6.544  57.499  52.492  0.00  0.00    -0.305 N 
ATOM   1313  CA  GLY A 168      -6.028  58.832  52.744  0.00  0.00    +0.088 C 
ATOM   1314  C   GLY A 168      -5.006  59.167  51.671  0.00  0.00    +0.231 C 
ATOM   1315  O   GLY A 168      -4.855  60.328  51.282  0.00  0.00    -0.274 OA
ATOM   1316  N   LEU A 169      -4.290  58.140  51.213  0.00  0.00    -0.303 N 
ATOM   1317  CA  LEU A 169      -3.297  58.286  50.158  0.00  0.00    +0.100 C 
ATOM   1318  C   LEU A 169      -4.019  58.442  48.821  0.00  0.00    +0.234 C 
ATOM   1319  O   LEU A 169      -3.555  59.164  47.944  0.00  0.00    -0.274 OA
ATOM   1320  CB  LEU A 169      -2.377  57.064  50.117  0.00  0.00    -0.024 C 
ATOM   1321  CG  LEU A 169      -1.311  56.976  51.208  0.00  0.00    -0.045 C 
ATOM   1322  CD1 LEU A 169      -0.614  55.625  51.155  0.00  0.00    -0.063 C 
ATOM   1323  CD2 LEU A 169      -0.313  58.109  51.033  0.00  0.00    -0.063 C 
ATOM   1324  N   LEU A 170      -5.153  57.757  48.670  0.00  0.00    -0.302 N 
ATOM   1325  CA  LEU A 170      -5.947  57.849  47.448  0.00  0.00    +0.100 C 
ATOM   1326  C   LEU A 170      -6.563  59.247  47.336  0.00  0.00    +0.234 C 
ATOM   1327  O   LEU A 170      -6.768  59.751  46.230  0.00  0.00    -0.274 OA
ATOM   1328  CB  LEU A 170      -7.037  56.775  47.419  0.00  0.00    -0.024 C 
ATOM   1329  CG  LEU A 170      -6.577  55.317  47.338  0.00  0.00    -0.045 C 
ATOM   1330  CD1 LEU A 170      -7.782  54.401  47.323  0.00  0.00    -0.063 C 
ATOM   1331  CD2 LEU A 170      -5.728  55.091  46.098  0.00  0.00    -0.063 C 
ATOM   1332  N   ASP A 171      -6.844  59.871  48.483  0.00  0.00    -0.302 N 
ATOM   1333  CA  ASP A 171      -7.392  61.229  48.514  0.00  0.00    +0.110 C 
ATOM   1334  C   ASP A 171      -6.362  62.164  47.881  0.00  0.00    +0.234 C 
ATOM   1335  O   ASP A 171      -6.703  63.035  47.081  0.00  0.00    -0.274 OA
ATOM   1336  CB  ASP A 171      -7.644  61.697  49.955  0.00  0.00    +0.076 C 
ATOM   1337  CG  ASP A 171      -8.817  60.994  50.622  0.00  0.00    +0.358 C 
ATOM   1338  OD1 ASP A 171      -9.476  60.132  49.999  0.00  0.00    -0.246 OA
ATOM   1339  OD2 ASP A 171      -9.084  61.317  51.797  0.00  0.00    -0.246 OA
ATOM   1340  N   GLN A 172      -5.100  61.971  48.258  0.00  0.00    -0.302 N 
ATOM   1341  CA  GLN A 172      -4.002  62.776  47.741  0.00  0.00    +0.100 C 
ATOM   1342  C   GLN A 172      -3.856  62.551  46.238  0.00  0.00    +0.234 C 
ATOM   1343  O   GLN A 172      -3.610  63.493  45.485  0.00  0.00    -0.274 OA
ATOM   1344  CB  GLN A 172      -2.693  62.394  48.434  0.00  0.00    -0.018 C 
ATOM   1345  CG  GLN A 172      -2.690  62.581  49.940  0.00  0.00    +0.026 C 
ATOM   1346  CD  GLN A 172      -1.420  62.062  50.594  0.00  0.00    +0.211 C 
ATOM   1347  NE2 GLN A 172      -1.520  61.674  51.853  0.00  0.00    -0.329 N 
ATOM   1348  OE1 GLN A 172      -0.367  61.986  49.962  0.00  0.00    -0.276 OA
ATOM   1349  N   ARG A 173      -4.019  61.300  45.813  0.00  0.00    -0.302 N 
ATOM   1350  CA  ARG A 173      -3.902  60.938  44.408  0.00  0.00    +0.099 C 
ATOM   1351  C   ARG A 173      -4.993  61.597  43.571  0.00  0.00    +0.234 C 
ATOM   1352  O   ARG A 173      -4.734  62.028  42.448  0.00  0.00    -0.274 OA
ATOM   1353  CB  ARG A 173      -3.957  59.417  44.236  0.00  0.00    -0.024 C 
ATOM   1354  CG  ARG A 173      -3.934  58.959  42.781  0.00  0.00    -0.033 C 
ATOM   1355  CD  ARG A 173      -4.206  57.472  42.657  0.00  0.00    +0.018 C 
ATOM   1356  NE  ARG A 173      -3.075  56.672  43.114  0.00  0.00    -0.358 N 
ATOM   1357  CZ  ARG A 173      -3.069  55.344  43.190  0.00  0.00    +0.166 C 
ATOM   1358  NH1 ARG A 173      -4.144  54.647  42.851  0.00  0.00    -0.372 N 
ATOM   1359  NH2 ARG A 173      -1.965  54.709  43.551  0.00  0.00    -0.372 N 
ATOM   1360  N   MET A 174      -6.205  61.676  44.118  0.00  0.00    -0.302 N 
ATOM   1361  CA  MET A 174      -7.323  62.283  43.407  0.00  0.00    +0.100 C 
ATOM   1362  C   MET A 174      -7.146  63.791  43.305  0.00  0.00    +0.234 C 
ATOM   1363  O   MET A 174      -7.635  64.418  42.367  0.00  0.00    -0.274 OA
ATOM   1364  CB  MET A 174      -8.650  61.945  44.086  0.00  0.00    -0.017 C 
ATOM   1365  CG  MET A 174      -9.871  62.312  43.255  0.00  0.00    -0.004 C 
ATOM   1366  SD  MET A 174     -11.381  61.569  43.874  0.00  0.00    -0.164 S 
ATOM   1367  CE  MET A 174     -11.119  59.867  43.409  0.00  0.00    -0.018 C 
ATOM   1368  N   ALA A 175      -6.464  64.371  44.288  0.00  0.00    -0.303 N 
ATOM   1369  CA  ALA A 175      -6.199  65.803  44.294  0.00  0.00    +0.097 C 
ATOM   1370  C   ALA A 175      -5.128  66.058  43.237  0.00  0.00    +0.234 C 
ATOM   1371  O   ALA A 175      -5.190  67.047  42.500  0.00  0.00    -0.274 OA
ATOM   1372  CB  ALA A 175      -5.709  66.247  45.668  0.00  0.00    -0.038 C 
ATOM   1373  N   LEU A 176      -4.165  65.139  43.150  0.00  0.00    -0.302 N 
ATOM   1374  CA  LEU A 176      -3.088  65.236  42.172  0.00  0.00    +0.100 C 
ATOM   1375  C   LEU A 176      -3.663  65.052  40.769  0.00  0.00    +0.234 C 
ATOM   1376  O   LEU A 176      -3.199  65.679  39.812  0.00  0.00    -0.274 OA
ATOM   1377  CB  LEU A 176      -2.024  64.167  42.426  0.00  0.00    -0.024 C 
ATOM   1378  CG  LEU A 176      -1.083  64.355  43.615  0.00  0.00    -0.045 C 
ATOM   1379  CD1 LEU A 176      -0.077  63.212  43.647  0.00  0.00    -0.063 C 
ATOM   1380  CD2 LEU A 176      -0.367  65.692  43.511  0.00  0.00    -0.063 C 
ATOM   1381  N   GLN A 177      -4.672  64.188  40.663  0.00  0.00    -0.302 N 
ATOM   1382  CA  GLN A 177      -5.337  63.909  39.395  0.00  0.00    +0.100 C 
ATOM   1383  C   GLN A 177      -6.151  65.129  38.980  0.00  0.00    +0.234 C 
ATOM   1384  O   GLN A 177      -6.296  65.415  37.791  0.00  0.00    -0.274 OA
ATOM   1385  CB  GLN A 177      -6.262  62.694  39.534  0.00  0.00    -0.018 C 
ATOM   1386  CG  GLN A 177      -7.047  62.324  38.272  0.00  0.00    +0.026 C 
ATOM   1387  CD  GLN A 177      -6.179  61.739  37.183  0.00  0.00    +0.211 C 
ATOM   1388  NE2 GLN A 177      -5.940  62.512  36.130  0.00  0.00    -0.329 N 
ATOM   1389  OE1 GLN A 177      -5.727  60.604  37.285  0.00  0.00    -0.276 OA
ATOM   1390  N   TRP A 178      -6.683  65.841  39.971  0.00  0.00    -0.302 N 
ATOM   1391  CA  TRP A 178      -7.477  67.030  39.713  0.00  0.00    +0.103 C 
ATOM   1392  C   TRP A 178      -6.548  68.152  39.259  0.00  0.00    +0.234 C 
ATOM   1393  O   TRP A 178      -6.933  68.995  38.450  0.00  0.00    -0.274 OA
ATOM   1394  CB  TRP A 178      -8.239  67.444  40.970  0.00  0.00    +0.001 C 
ATOM   1395  CG  TRP A 178      -9.307  68.444  40.706  0.00  0.00    -0.020 A 
ATOM   1396  CD1 TRP A 178     -10.625  68.188  40.460  0.00  0.00    +0.006 A 
ATOM   1397  CD2 TRP A 178      -9.154  69.866  40.645  0.00  0.00    +0.003 A 
ATOM   1398  CE2 TRP A 178     -10.426  70.408  40.356  0.00  0.00    +0.047 A 
ATOM   1399  CE3 TRP A 178      -8.065  70.733  40.804  0.00  0.00    -0.052 A 
ATOM   1400  NE1 TRP A 178     -11.303  69.362  40.248  0.00  0.00    -0.360 N 
ATOM   1401  CZ2 TRP A 178     -10.642  71.782  40.226  0.00  0.00    -0.038 A 
ATOM   1402  CZ3 TRP A 178      -8.280  72.101  40.674  0.00  0.00    -0.061 A 
ATOM   1403  CH2 TRP A 178      -9.561  72.610  40.386  0.00  0.00    -0.060 A 
ATOM   1404  N   VAL A 179      -5.334  68.166  39.803  0.00  0.00    -0.302 N 
ATOM   1405  CA  VAL A 179      -4.337  69.164  39.438  0.00  0.00    +0.102 C 
ATOM   1406  C   VAL A 179      -3.881  68.889  38.005  0.00  0.00    +0.234 C 
ATOM   1407  O   VAL A 179      -3.738  69.808  37.199  0.00  0.00    -0.274 OA
ATOM   1408  CB  VAL A 179      -3.123  69.115  40.398  0.00  0.00    -0.020 C 
ATOM   1409  CG1 VAL A 179      -1.958  69.922  39.842  0.00  0.00    -0.061 C 
ATOM   1410  CG2 VAL A 179      -3.524  69.649  41.755  0.00  0.00    -0.061 C 
ATOM   1411  N   HIS A 180      -3.684  67.614  37.686  0.00  0.00    -0.302 N 
ATOM   1412  CA  HIS A 180      -3.258  67.210  36.351  0.00  0.00    +0.105 C 
ATOM   1413  C   HIS A 180      -4.319  67.596  35.321  0.00  0.00    +0.234 C 
ATOM   1414  O   HIS A 180      -3.999  68.088  34.239  0.00  0.00    -0.274 OA
ATOM   1415  CB  HIS A 180      -3.023  65.694  36.317  0.00  0.00    +0.016 C 
ATOM   1416  CG  HIS A 180      -2.790  65.141  34.943  0.00  0.00    +0.038 A 
ATOM   1417  CD2 HIS A 180      -1.654  64.992  34.221  0.00  0.00    +0.048 A 
ATOM   1418  ND1 HIS A 180      -3.808  64.641  34.158  0.00  0.00    -0.348 N 
ATOM   1419  CE1 HIS A 180      -3.310  64.207  33.015  0.00  0.00    +0.094 A 
ATOM   1420  NE2 HIS A 180      -2.005  64.408  33.028  0.00  0.00    -0.244 N 
ATOM   1421  N   ASP A 181      -5.582  67.407  35.692  0.00  0.00    -0.302 N 
ATOM   1422  CA  ASP A 181      -6.701  67.702  34.814  0.00  0.00    +0.110 C 
ATOM   1423  C   ASP A 181      -7.108  69.174  34.711  0.00  0.00    +0.234 C 
ATOM   1424  O   ASP A 181      -7.446  69.642  33.624  0.00  0.00    -0.274 OA
ATOM   1425  CB  ASP A 181      -7.925  66.871  35.232  0.00  0.00    +0.076 C 
ATOM   1426  CG  ASP A 181      -7.705  65.365  35.093  0.00  0.00    +0.358 C 
ATOM   1427  OD1 ASP A 181      -6.740  64.944  34.421  0.00  0.00    -0.246 OA
ATOM   1428  OD2 ASP A 181      -8.512  64.595  35.658  0.00  0.00    -0.246 OA
ATOM   1429  N   ASN A 182      -7.029  69.917  35.812  0.00  0.00    -0.302 N 
ATOM   1430  CA  ASN A 182      -7.476  71.310  35.806  0.00  0.00    +0.108 C 
ATOM   1431  C   ASN A 182      -6.495  72.453  36.057  0.00  0.00    +0.234 C 
ATOM   1432  O   ASN A 182      -6.842  73.607  35.798  0.00  0.00    -0.274 OA
ATOM   1433  CB  ASN A 182      -8.633  71.472  36.792  0.00  0.00    +0.051 C 
ATOM   1434  CG  ASN A 182      -9.759  70.497  36.540  0.00  0.00    +0.213 C 
ATOM   1435  ND2 ASN A 182      -9.566  69.254  36.950  0.00  0.00    -0.329 N 
ATOM   1436  OD1 ASN A 182     -10.794  70.859  35.992  0.00  0.00    -0.276 OA
ATOM   1437  N   ILE A 183      -5.292  72.166  36.545  0.00  0.00    -0.302 N 
ATOM   1438  CA  ILE A 183      -4.343  73.243  36.842  0.00  0.00    +0.102 C 
ATOM   1439  C   ILE A 183      -4.025  74.191  35.678  0.00  0.00    +0.234 C 
ATOM   1440  O   ILE A 183      -3.644  75.343  35.898  0.00  0.00    -0.274 OA
ATOM   1441  CB  ILE A 183      -3.030  72.712  37.489  0.00  0.00    -0.017 C 
ATOM   1442  CG1 ILE A 183      -2.401  73.803  38.365  0.00  0.00    -0.051 C 
ATOM   1443  CG2 ILE A 183      -2.038  72.251  36.428  0.00  0.00    -0.060 C 
ATOM   1444  CD1 ILE A 183      -3.305  74.277  39.507  0.00  0.00    -0.065 C 
ATOM   1445  N   GLN A 184      -4.221  73.716  34.451  0.00  0.00    -0.302 N 
ATOM   1446  CA  GLN A 184      -3.960  74.516  33.258  0.00  0.00    +0.100 C 
ATOM   1447  C   GLN A 184      -4.818  75.783  33.228  0.00  0.00    +0.234 C 
ATOM   1448  O   GLN A 184      -4.338  76.855  32.870  0.00  0.00    -0.274 OA
ATOM   1449  CB  GLN A 184      -4.216  73.682  31.998  0.00  0.00    -0.018 C 
ATOM   1450  CG  GLN A 184      -5.638  73.147  31.893  0.00  0.00    +0.026 C 
ATOM   1451  CD  GLN A 184      -5.843  72.216  30.713  0.00  0.00    +0.211 C 
ATOM   1452  NE2 GLN A 184      -6.376  72.750  29.621  0.00  0.00    -0.329 N 
ATOM   1453  OE1 GLN A 184      -5.554  71.026  30.794  0.00  0.00    -0.276 OA
ATOM   1454  N   PHE A 185      -6.074  75.662  33.649  0.00  0.00    -0.302 N 
ATOM   1455  CA  PHE A 185      -7.003  76.792  33.656  0.00  0.00    +0.103 C 
ATOM   1456  C   PHE A 185      -6.613  77.886  34.646  0.00  0.00    +0.234 C 
ATOM   1457  O   PHE A 185      -7.073  79.023  34.534  0.00  0.00    -0.274 OA
ATOM   1458  CB  PHE A 185      -8.426  76.295  33.913  0.00  0.00    -0.001 C 
ATOM   1459  CG  PHE A 185      -8.870  75.228  32.945  0.00  0.00    -0.045 A 
ATOM   1460  CD1 PHE A 185      -8.966  75.502  31.585  0.00  0.00    -0.059 A 
ATOM   1461  CD2 PHE A 185      -9.140  73.937  33.386  0.00  0.00    -0.059 A 
ATOM   1462  CE1 PHE A 185      -9.318  74.506  30.678  0.00  0.00    -0.062 A 
ATOM   1463  CE2 PHE A 185      -9.493  72.931  32.483  0.00  0.00    -0.062 A 
ATOM   1464  CZ  PHE A 185      -9.581  73.218  31.128  0.00  0.00    -0.062 A 
ATOM   1465  N   PHE A 186      -5.753  77.540  35.602  0.00  0.00    -0.302 N 
ATOM   1466  CA  PHE A 186      -5.275  78.495  36.602  0.00  0.00    +0.103 C 
ATOM   1467  C   PHE A 186      -3.886  79.015  36.218  0.00  0.00    +0.234 C 
ATOM   1468  O   PHE A 186      -3.236  79.707  37.004  0.00  0.00    -0.274 OA
ATOM   1469  CB  PHE A 186      -5.220  77.847  37.991  0.00  0.00    -0.001 C 
ATOM   1470  CG  PHE A 186      -6.558  77.398  38.509  0.00  0.00    -0.045 A 
ATOM   1471  CD1 PHE A 186      -7.069  76.151  38.166  0.00  0.00    -0.059 A 
ATOM   1472  CD2 PHE A 186      -7.306  78.221  39.345  0.00  0.00    -0.059 A 
ATOM   1473  CE1 PHE A 186      -8.306  75.728  38.647  0.00  0.00    -0.062 A 
ATOM   1474  CE2 PHE A 186      -8.546  77.807  39.832  0.00  0.00    -0.062 A 
ATOM   1475  CZ  PHE A 186      -9.046  76.559  39.482  0.00  0.00    -0.062 A 
ATOM   1476  N   GLY A 187      -3.433  78.668  35.014  0.00  0.00    -0.305 N 
ATOM   1477  CA  GLY A 187      -2.132  79.113  34.540  0.00  0.00    +0.088 C 
ATOM   1478  C   GLY A 187      -0.965  78.219  34.921  0.00  0.00    +0.231 C 
ATOM   1479  O   GLY A 187       0.197  78.592  34.757  0.00  0.00    -0.274 OA
ATOM   1480  N   GLY A 188      -1.278  77.037  35.436  0.00  0.00    -0.305 N 
ATOM   1481  CA  GLY A 188      -0.243  76.108  35.830  0.00  0.00    +0.088 C 
ATOM   1482  C   GLY A 188       0.093  75.142  34.715  0.00  0.00    +0.231 C 
ATOM   1483  O   GLY A 188      -0.743  74.851  33.860  0.00  0.00    -0.274 OA
ATOM   1484  N   ASP A 189       1.330  74.657  34.727  0.00  0.00    -0.302 N 
ATOM   1485  CA  ASP A 189       1.821  73.705  33.740  0.00  0.00    +0.110 C 
ATOM   1486  C   ASP A 189       1.671  72.279  34.295  0.00  0.00    +0.237 C 
ATOM   1487  O   ASP A 189       2.368  71.895  35.239  0.00  0.00    -0.274 OA
ATOM   1488  CB  ASP A 189       3.295  74.006  33.428  0.00  0.00    +0.076 C 
ATOM   1489  CG  ASP A 189       3.872  73.113  32.332  0.00  0.00    +0.358 C 
ATOM   1490  OD1 ASP A 189       3.111  72.344  31.703  0.00  0.00    -0.246 OA
ATOM   1491  OD2 ASP A 189       5.099  73.189  32.096  0.00  0.00    -0.246 OA
ATOM   1492  N   PRO A 190       0.760  71.479  33.714  0.00  0.00    -0.288 N 
ATOM   1493  CA  PRO A 190       0.516  70.098  34.148  0.00  0.00    +0.102 C 
ATOM   1494  C   PRO A 190       1.740  69.208  33.930  0.00  0.00    +0.234 C 
ATOM   1495  O   PRO A 190       1.856  68.147  34.545  0.00  0.00    -0.274 OA
ATOM   1496  CB  PRO A 190      -0.644  69.648  33.252  0.00  0.00    -0.024 C 
ATOM   1497  CG  PRO A 190      -1.295  70.926  32.827  0.00  0.00    -0.035 C 
ATOM   1498  CD  PRO A 190      -0.122  71.824  32.584  0.00  0.00    +0.016 C 
ATOM   1499  N   LYS A 191       2.627  69.642  33.035  0.00  0.00    -0.302 N 
ATOM   1500  CA  LYS A 191       3.853  68.914  32.704  0.00  0.00    +0.099 C 
ATOM   1501  C   LYS A 191       4.943  69.157  33.740  0.00  0.00    +0.234 C 
ATOM   1502  O   LYS A 191       5.919  68.410  33.815  0.00  0.00    -0.274 OA
ATOM   1503  CB  LYS A 191       4.399  69.359  31.341  0.00  0.00    -0.026 C 
ATOM   1504  CG  LYS A 191       3.418  69.300  30.187  0.00  0.00    -0.053 C 
ATOM   1505  CD  LYS A 191       4.103  69.634  28.862  0.00  0.00    -0.069 C 
ATOM   1506  CE  LYS A 191       4.663  71.054  28.825  0.00  0.00    -0.096 C 
ATOM   1507  NZ  LYS A 191       3.596  72.096  28.836  0.00  0.00    +0.378 N 
ATOM   1508  N   THR A 192       4.791  70.223  34.517  0.00  0.00    -0.300 N 
ATOM   1509  CA  THR A 192       5.785  70.567  35.519  0.00  0.00    +0.125 C 
ATOM   1510  C   THR A 192       5.164  70.735  36.900  0.00  0.00    +0.236 C 
ATOM   1511  O   THR A 192       5.101  71.841  37.439  0.00  0.00    -0.274 OA
ATOM   1512  CB  THR A 192       6.553  71.846  35.109  0.00  0.00    +0.079 C 
ATOM   1513  CG2 THR A 192       7.779  72.043  35.987  0.00  0.00    -0.037 C 
ATOM   1514  OG1 THR A 192       6.989  71.719  33.750  0.00  0.00    -0.390 OA
ATOM   1515  N   VAL A 193       4.717  69.616  37.466  0.00  0.00    -0.302 N 
ATOM   1516  CA  VAL A 193       4.112  69.594  38.793  0.00  0.00    +0.102 C 
ATOM   1517  C   VAL A 193       5.045  68.917  39.792  0.00  0.00    +0.234 C 
ATOM   1518  O   VAL A 193       5.409  67.752  39.625  0.00  0.00    -0.274 OA
ATOM   1519  CB  VAL A 193       2.761  68.834  38.799  0.00  0.00    -0.020 C 
ATOM   1520  CG1 VAL A 193       2.220  68.741  40.219  0.00  0.00    -0.061 C 
ATOM   1521  CG2 VAL A 193       1.751  69.528  37.896  0.00  0.00    -0.061 C 
ATOM   1522  N   THR A 194       5.456  69.661  40.812  0.00  0.00    -0.300 N 
ATOM   1523  CA  THR A 194       6.326  69.124  41.847  0.00  0.00    +0.125 C 
ATOM   1524  C   THR A 194       5.530  68.910  43.122  0.00  0.00    +0.236 C 
ATOM   1525  O   THR A 194       4.875  69.831  43.609  0.00  0.00    -0.274 OA
ATOM   1526  CB  THR A 194       7.500  70.075  42.159  0.00  0.00    +0.079 C 
ATOM   1527  CG2 THR A 194       8.275  69.596  43.385  0.00  0.00    -0.037 C 
ATOM   1528  OG1 THR A 194       8.389  70.113  41.039  0.00  0.00    -0.390 OA
ATOM   1529  N   ILE A 195       5.546  67.686  43.639  0.00  0.00    -0.302 N 
ATOM   1530  CA  ILE A 195       4.846  67.410  44.883  0.00  0.00    +0.102 C 
ATOM   1531  C   ILE A 195       5.848  67.455  46.027  0.00  0.00    +0.234 C 
ATOM   1532  O   ILE A 195       6.939  66.888  45.934  0.00  0.00    -0.274 OA
ATOM   1533  CB  ILE A 195       4.104  66.056  44.865  0.00  0.00    -0.017 C 
ATOM   1534  CG1 ILE A 195       5.084  64.888  44.761  0.00  0.00    -0.051 C 
ATOM   1535  CG2 ILE A 195       3.114  66.029  43.717  0.00  0.00    -0.060 C 
ATOM   1536  CD1 ILE A 195       4.422  63.538  44.941  0.00  0.00    -0.065 C 
ATOM   1537  N   PHE A 196       5.518  68.216  47.065  0.00  0.00    -0.302 N 
ATOM   1538  CA  PHE A 196       6.392  68.324  48.222  0.00  0.00    +0.103 C 
ATOM   1539  C   PHE A 196       5.613  68.258  49.522  0.00  0.00    +0.234 C 
ATOM   1540  O   PHE A 196       4.463  68.691  49.593  0.00  0.00    -0.274 OA
ATOM   1541  CB  PHE A 196       7.279  69.586  48.152  0.00  0.00    -0.001 C 
ATOM   1542  CG  PHE A 196       6.540  70.891  48.319  0.00  0.00    -0.045 A 
ATOM   1543  CD1 PHE A 196       5.376  71.159  47.607  0.00  0.00    -0.059 A 
ATOM   1544  CD2 PHE A 196       7.039  71.873  49.174  0.00  0.00    -0.059 A 
ATOM   1545  CE1 PHE A 196       4.720  72.385  47.745  0.00  0.00    -0.062 A 
ATOM   1546  CE2 PHE A 196       6.388  73.104  49.317  0.00  0.00    -0.062 A 
ATOM   1547  CZ  PHE A 196       5.227  73.358  48.600  0.00  0.00    -0.062 A 
ATOM   1548  N   GLY A 197       6.235  67.671  50.540  0.00  0.00    -0.305 N 
ATOM   1549  CA  GLY A 197       5.590  67.544  51.834  0.00  0.00    +0.088 C 
ATOM   1550  C   GLY A 197       6.587  67.344  52.956  0.00  0.00    +0.231 C 
ATOM   1551  O   GLY A 197       7.758  67.047  52.710  0.00  0.00    -0.274 OA
ATOM   1552  N   GLU A 198       6.123  67.501  54.192  0.00  0.00    -0.303 N 
ATOM   1553  CA  GLU A 198       6.985  67.341  55.356  0.00  0.00    +0.100 C 
ATOM   1554  C   GLU A 198       6.502  66.222  56.268  0.00  0.00    +0.234 C 
ATOM   1555  O   GLU A 198       5.305  66.053  56.475  0.00  0.00    -0.274 OA
ATOM   1556  CB  GLU A 198       7.075  68.663  56.131  0.00  0.00    -0.016 C 
ATOM   1557  CG  GLU A 198       8.063  68.665  57.296  0.00  0.00    +0.051 C 
ATOM   1558  CD  GLU A 198       7.457  68.215  58.623  0.00  0.00    +0.356 C 
ATOM   1559  OE1 GLU A 198       6.215  68.134  58.742  0.00  0.00    -0.246 OA
ATOM   1560  OE2 GLU A 198       8.232  67.950  59.561  0.00  0.00    -0.246 OA
ATOM   1561  N   SER A 199       7.458  65.481  56.820  0.00  0.00    -0.301 N 
ATOM   1562  CA  SER A 199       7.194  64.371  57.729  0.00  0.00    +0.123 C 
ATOM   1563  C   SER A 199       6.255  63.349  57.086  0.00  0.00    +0.236 C 
ATOM   1564  O   SER A 199       6.643  62.692  56.120  0.00  0.00    -0.274 OA
ATOM   1565  CB  SER A 199       6.646  64.899  59.060  0.00  0.00    +0.071 C 
ATOM   1566  OG  SER A 199       6.741  63.916  60.072  0.00  0.00    -0.393 OA
ATOM   1567  N   ALA A 200       5.033  63.209  57.608  0.00  0.00    -0.303 N 
ATOM   1568  CA  ALA A 200       4.065  62.268  57.044  0.00  0.00    +0.097 C 
ATOM   1569  C   ALA A 200       3.811  62.640  55.580  0.00  0.00    +0.233 C 
ATOM   1570  O   ALA A 200       3.552  61.773  54.744  0.00  0.00    -0.274 OA
ATOM   1571  CB  ALA A 200       2.756  62.301  57.841  0.00  0.00    -0.038 C 
ATOM   1572  N   GLY A 201       3.925  63.937  55.287  0.00  0.00    -0.305 N 
ATOM   1573  CA  GLY A 201       3.732  64.438  53.938  0.00  0.00    +0.088 C 
ATOM   1574  C   GLY A 201       4.894  64.067  53.039  0.00  0.00    +0.231 C 
ATOM   1575  O   GLY A 201       4.706  63.829  51.849  0.00  0.00    -0.274 OA
ATOM   1576  N   GLY A 202       6.098  64.032  53.609  0.00  0.00    -0.305 N 
ATOM   1577  CA  GLY A 202       7.289  63.670  52.857  0.00  0.00    +0.088 C 
ATOM   1578  C   GLY A 202       7.304  62.176  52.581  0.00  0.00    +0.231 C 
ATOM   1579  O   GLY A 202       7.840  61.724  51.570  0.00  0.00    -0.274 OA
ATOM   1580  N   ALA A 203       6.723  61.407  53.498  0.00  0.00    -0.303 N 
ATOM   1581  CA  ALA A 203       6.639  59.959  53.356  0.00  0.00    +0.097 C 
ATOM   1582  C   ALA A 203       5.625  59.676  52.253  0.00  0.00    +0.234 C 
ATOM   1583  O   ALA A 203       5.825  58.783  51.429  0.00  0.00    -0.274 OA
ATOM   1584  CB  ALA A 203       6.191  59.321  54.676  0.00  0.00    -0.038 C 
ATOM   1585  N   SER A 204       4.553  60.472  52.239  0.00  0.00    -0.301 N 
ATOM   1586  CA  SER A 204       3.485  60.369  51.247  0.00  0.00    +0.123 C 
ATOM   1587  C   SER A 204       4.056  60.596  49.851  0.00  0.00    +0.236 C 
ATOM   1588  O   SER A 204       3.740  59.860  48.915  0.00  0.00    -0.274 OA
ATOM   1589  CB  SER A 204       2.412  61.424  51.520  0.00  0.00    +0.071 C 
ATOM   1590  OG  SER A 204       1.717  61.168  52.727  0.00  0.00    -0.393 OA
ATOM   1591  N   VAL A 205       4.890  61.628  49.725  0.00  0.00    -0.302 N 
ATOM   1592  CA  VAL A 205       5.532  61.972  48.458  0.00  0.00    +0.102 C 
ATOM   1593  C   VAL A 205       6.317  60.765  47.956  0.00  0.00    +0.234 C 
ATOM   1594  O   VAL A 205       6.203  60.378  46.791  0.00  0.00    -0.274 OA
ATOM   1595  CB  VAL A 205       6.477  63.195  48.631  0.00  0.00    -0.020 C 
ATOM   1596  CG1 VAL A 205       7.336  63.403  47.391  0.00  0.00    -0.061 C 
ATOM   1597  CG2 VAL A 205       5.661  64.448  48.924  0.00  0.00    -0.061 C 
ATOM   1598  N   GLY A 206       7.080  60.154  48.860  0.00  0.00    -0.305 N 
ATOM   1599  CA  GLY A 206       7.868  58.984  48.516  0.00  0.00    +0.088 C 
ATOM   1600  C   GLY A 206       6.978  57.801  48.180  0.00  0.00    +0.231 C 
ATOM   1601  O   GLY A 206       7.348  56.947  47.374  0.00  0.00    -0.274 OA
ATOM   1602  N   MET A 207       5.800  57.752  48.795  0.00  0.00    -0.303 N 
ATOM   1603  CA  MET A 207       4.854  56.673  48.540  0.00  0.00    +0.100 C 
ATOM   1604  C   MET A 207       4.227  56.829  47.155  0.00  0.00    +0.234 C 
ATOM   1605  O   MET A 207       3.879  55.841  46.512  0.00  0.00    -0.274 OA
ATOM   1606  CB  MET A 207       3.785  56.622  49.633  0.00  0.00    -0.017 C 
ATOM   1607  CG  MET A 207       4.336  56.152  50.981  0.00  0.00    -0.004 C 
ATOM   1608  SD  MET A 207       3.163  56.233  52.346  0.00  0.00    -0.164 S 
ATOM   1609  CE  MET A 207       3.958  55.172  53.530  0.00  0.00    -0.018 C 
ATOM   1610  N   HIS A 208       4.110  58.070  46.688  0.00  0.00    -0.302 N 
ATOM   1611  CA  HIS A 208       3.551  58.330  45.368  0.00  0.00    +0.105 C 
ATOM   1612  C   HIS A 208       4.604  58.039  44.311  0.00  0.00    +0.234 C 
ATOM   1613  O   HIS A 208       4.270  57.731  43.167  0.00  0.00    -0.274 OA
ATOM   1614  CB  HIS A 208       3.059  59.773  45.260  0.00  0.00    +0.016 C 
ATOM   1615  CG  HIS A 208       1.816  60.042  46.052  0.00  0.00    +0.038 A 
ATOM   1616  CD2 HIS A 208       1.529  61.002  46.961  0.00  0.00    +0.048 A 
ATOM   1617  ND1 HIS A 208       0.689  59.256  45.954  0.00  0.00    -0.348 N 
ATOM   1618  CE1 HIS A 208      -0.242  59.718  46.769  0.00  0.00    +0.094 A 
ATOM   1619  NE2 HIS A 208       0.243  60.779  47.391  0.00  0.00    -0.244 N 
ATOM   1620  N   ILE A 209       5.874  58.142  44.702  0.00  0.00    -0.302 N 
ATOM   1621  CA  ILE A 209       6.987  57.858  43.802  0.00  0.00    +0.102 C 
ATOM   1622  C   ILE A 209       7.040  56.351  43.577  0.00  0.00    +0.234 C 
ATOM   1623  O   ILE A 209       7.353  55.887  42.481  0.00  0.00    -0.274 OA
ATOM   1624  CB  ILE A 209       8.335  58.335  44.404  0.00  0.00    -0.017 C 
ATOM   1625  CG1 ILE A 209       8.419  59.862  44.374  0.00  0.00    -0.051 C 
ATOM   1626  CG2 ILE A 209       9.519  57.719  43.656  0.00  0.00    -0.060 C 
ATOM   1627  CD1 ILE A 209       9.668  60.416  45.030  0.00  0.00    -0.065 C 
ATOM   1628  N   LEU A 210       6.701  55.598  44.620  0.00  0.00    -0.302 N 
ATOM   1629  CA  LEU A 210       6.708  54.139  44.570  0.00  0.00    +0.100 C 
ATOM   1630  C   LEU A 210       5.463  53.540  43.915  0.00  0.00    +0.234 C 
ATOM   1631  O   LEU A 210       5.565  52.613  43.113  0.00  0.00    -0.274 OA
ATOM   1632  CB  LEU A 210       6.867  53.563  45.981  0.00  0.00    -0.024 C 
ATOM   1633  CG  LEU A 210       8.198  53.771  46.710  0.00  0.00    -0.045 C 
ATOM   1634  CD1 LEU A 210       8.040  53.370  48.162  0.00  0.00    -0.063 C 
ATOM   1635  CD2 LEU A 210       9.302  52.966  46.056  0.00  0.00    -0.063 C 
ATOM   1636  N   SER A 211       4.294  54.071  44.256  0.00  0.00    -0.301 N 
ATOM   1637  CA  SER A 211       3.026  53.575  43.720  0.00  0.00    +0.123 C 
ATOM   1638  C   SER A 211       2.802  53.908  42.245  0.00  0.00    +0.239 C 
ATOM   1639  O   SER A 211       2.705  55.080  41.872  0.00  0.00    -0.273 OA
ATOM   1640  CB  SER A 211       1.861  54.114  44.551  0.00  0.00    +0.071 C 
ATOM   1641  OG  SER A 211       0.628  53.565  44.128  0.00  0.00    -0.393 OA
ATOM   1642  N   PRO A 212       2.689  52.871  41.391  0.00  0.00    -0.288 N 
ATOM   1643  CA  PRO A 212       2.470  53.033  39.947  0.00  0.00    +0.102 C 
ATOM   1644  C   PRO A 212       1.200  53.800  39.582  0.00  0.00    +0.234 C 
ATOM   1645  O   PRO A 212       1.142  54.454  38.539  0.00  0.00    -0.274 OA
ATOM   1646  CB  PRO A 212       2.437  51.587  39.440  0.00  0.00    -0.024 C 
ATOM   1647  CG  PRO A 212       2.032  50.792  40.643  0.00  0.00    -0.035 C 
ATOM   1648  CD  PRO A 212       2.822  51.446  41.737  0.00  0.00    +0.016 C 
ATOM   1649  N   GLY A 213       0.197  53.742  40.454  0.00  0.00    -0.305 N 
ATOM   1650  CA  GLY A 213      -1.043  54.449  40.199  0.00  0.00    +0.088 C 
ATOM   1651  C   GLY A 213      -0.940  55.937  40.477  0.00  0.00    +0.231 C 
ATOM   1652  O   GLY A 213      -1.896  56.677  40.251  0.00  0.00    -0.274 OA
ATOM   1653  N   SER A 214       0.223  56.383  40.948  0.00  0.00    -0.301 N 
ATOM   1654  CA  SER A 214       0.432  57.794  41.262  0.00  0.00    +0.123 C 
ATOM   1655  C   SER A 214       1.586  58.432  40.492  0.00  0.00    +0.236 C 
ATOM   1656  O   SER A 214       1.622  59.646  40.326  0.00  0.00    -0.274 OA
ATOM   1657  CB  SER A 214       0.684  57.970  42.765  0.00  0.00    +0.071 C 
ATOM   1658  OG  SER A 214      -0.401  57.502  43.544  0.00  0.00    -0.393 OA
ATOM   1659  N   ARG A 215       2.509  57.606  40.009  0.00  0.00    -0.302 N 
ATOM   1660  CA  ARG A 215       3.699  58.071  39.292  0.00  0.00    +0.099 C 
ATOM   1661  C   ARG A 215       3.496  59.047  38.138  0.00  0.00    +0.234 C 
ATOM   1662  O   ARG A 215       4.240  60.019  38.012  0.00  0.00    -0.274 OA
ATOM   1663  CB  ARG A 215       4.498  56.883  38.759  0.00  0.00    -0.024 C 
ATOM   1664  CG  ARG A 215       4.909  55.884  39.809  0.00  0.00    -0.033 C 
ATOM   1665  CD  ARG A 215       5.738  54.790  39.177  0.00  0.00    +0.018 C 
ATOM   1666  NE  ARG A 215       5.918  53.649  40.063  0.00  0.00    -0.358 N 
ATOM   1667  CZ  ARG A 215       6.424  52.482  39.680  0.00  0.00    +0.166 C 
ATOM   1668  NH1 ARG A 215       6.807  52.300  38.423  0.00  0.00    -0.372 N 
ATOM   1669  NH2 ARG A 215       6.538  51.494  40.551  0.00  0.00    -0.372 N 
ATOM   1670  N   ASP A 216       2.499  58.792  37.297  0.00  0.00    -0.302 N 
ATOM   1671  CA  ASP A 216       2.256  59.631  36.123  0.00  0.00    +0.110 C 
ATOM   1672  C   ASP A 216       1.621  60.985  36.392  0.00  0.00    +0.234 C 
ATOM   1673  O   ASP A 216       1.635  61.852  35.519  0.00  0.00    -0.274 OA
ATOM   1674  CB  ASP A 216       1.391  58.878  35.106  0.00  0.00    +0.076 C 
ATOM   1675  CG  ASP A 216       1.941  57.496  34.753  0.00  0.00    +0.358 C 
ATOM   1676  OD1 ASP A 216       3.063  57.131  35.175  0.00  0.00    -0.246 OA
ATOM   1677  OD2 ASP A 216       1.233  56.768  34.033  0.00  0.00    -0.246 OA
ATOM   1678  N   LEU A 217       1.088  61.170  37.596  0.00  0.00    -0.302 N 
ATOM   1679  CA  LEU A 217       0.411  62.411  37.959  0.00  0.00    +0.100 C 
ATOM   1680  C   LEU A 217       1.284  63.607  38.351  0.00  0.00    +0.234 C 
ATOM   1681  O   LEU A 217       0.764  64.705  38.558  0.00  0.00    -0.274 OA
ATOM   1682  CB  LEU A 217      -0.623  62.137  39.050  0.00  0.00    -0.024 C 
ATOM   1683  CG  LEU A 217      -1.662  61.068  38.710  0.00  0.00    -0.045 C 
ATOM   1684  CD1 LEU A 217      -2.557  60.833  39.912  0.00  0.00    -0.063 C 
ATOM   1685  CD2 LEU A 217      -2.484  61.481  37.492  0.00  0.00    -0.063 C 
ATOM   1686  N   PHE A 218       2.598  63.417  38.433  0.00  0.00    -0.302 N 
ATOM   1687  CA  PHE A 218       3.487  64.519  38.804  0.00  0.00    +0.103 C 
ATOM   1688  C   PHE A 218       4.852  64.390  38.141  0.00  0.00    +0.234 C 
ATOM   1689  O   PHE A 218       5.243  63.310  37.712  0.00  0.00    -0.274 OA
ATOM   1690  CB  PHE A 218       3.637  64.605  40.333  0.00  0.00    -0.001 C 
ATOM   1691  CG  PHE A 218       4.271  63.389  40.950  0.00  0.00    -0.045 A 
ATOM   1692  CD1 PHE A 218       3.514  62.252  41.210  0.00  0.00    -0.059 A 
ATOM   1693  CD2 PHE A 218       5.636  63.365  41.224  0.00  0.00    -0.059 A 
ATOM   1694  CE1 PHE A 218       4.109  61.104  41.730  0.00  0.00    -0.062 A 
ATOM   1695  CE2 PHE A 218       6.241  62.223  41.745  0.00  0.00    -0.062 A 
ATOM   1696  CZ  PHE A 218       5.477  61.090  41.996  0.00  0.00    -0.062 A 
ATOM   1697  N   ARG A 219       5.582  65.499  38.089  0.00  0.00    -0.302 N 
ATOM   1698  CA  ARG A 219       6.904  65.539  37.474  0.00  0.00    +0.099 C 
ATOM   1699  C   ARG A 219       8.031  65.207  38.445  0.00  0.00    +0.234 C 
ATOM   1700  O   ARG A 219       8.682  64.169  38.314  0.00  0.00    -0.274 OA
ATOM   1701  CB  ARG A 219       7.151  66.923  36.864  0.00  0.00    -0.024 C 
ATOM   1702  CG  ARG A 219       8.421  67.036  36.042  0.00  0.00    -0.033 C 
ATOM   1703  CD  ARG A 219       8.344  66.157  34.809  0.00  0.00    +0.018 C 
ATOM   1704  NE  ARG A 219       9.513  66.318  33.949  0.00  0.00    -0.358 N 
ATOM   1705  CZ  ARG A 219       9.675  67.307  33.075  0.00  0.00    +0.166 C 
ATOM   1706  NH1 ARG A 219       8.744  68.241  32.932  0.00  0.00    -0.372 N 
ATOM   1707  NH2 ARG A 219      10.775  67.353  32.336  0.00  0.00    -0.372 N 
ATOM   1708  N   ARG A 220       8.266  66.108  39.400  0.00  0.00    -0.302 N 
ATOM   1709  CA  ARG A 220       9.326  65.953  40.395  0.00  0.00    +0.099 C 
ATOM   1710  C   ARG A 220       8.779  65.862  41.818  0.00  0.00    +0.234 C 
ATOM   1711  O   ARG A 220       7.570  65.963  42.033  0.00  0.00    -0.274 OA
ATOM   1712  CB  ARG A 220      10.304  67.122  40.295  0.00  0.00    -0.024 C 
ATOM   1713  CG  ARG A 220      11.218  67.063  39.097  0.00  0.00    -0.033 C 
ATOM   1714  CD  ARG A 220      12.064  68.316  38.984  0.00  0.00    +0.018 C 
ATOM   1715  NE  ARG A 220      11.442  69.317  38.122  0.00  0.00    -0.358 N 
ATOM   1716  CZ  ARG A 220      11.508  69.307  36.793  0.00  0.00    +0.166 C 
ATOM   1717  NH1 ARG A 220      12.174  68.353  36.160  0.00  0.00    -0.372 N 
ATOM   1718  NH2 ARG A 220      10.892  70.247  36.090  0.00  0.00    -0.372 N 
ATOM   1719  N   ALA A 221       9.677  65.707  42.791  0.00  0.00    -0.303 N 
ATOM   1720  CA  ALA A 221       9.266  65.587  44.184  0.00  0.00    +0.097 C 
ATOM   1721  C   ALA A 221      10.286  66.083  45.202  0.00  0.00    +0.234 C 
ATOM   1722  O   ALA A 221      11.498  65.988  44.992  0.00  0.00    -0.274 OA
ATOM   1723  CB  ALA A 221       8.895  64.142  44.486  0.00  0.00    -0.038 C 
ATOM   1724  N   ILE A 222       9.767  66.618  46.307  0.00  0.00    -0.302 N 
ATOM   1725  CA  ILE A 222      10.582  67.123  47.412  0.00  0.00    +0.102 C 
ATOM   1726  C   ILE A 222      10.098  66.485  48.719  0.00  0.00    +0.234 C 
ATOM   1727  O   ILE A 222       8.907  66.526  49.042  0.00  0.00    -0.274 OA
ATOM   1728  CB  ILE A 222      10.500  68.666  47.527  0.00  0.00    -0.017 C 
ATOM   1729  CG1 ILE A 222      11.114  69.324  46.292  0.00  0.00    -0.051 C 
ATOM   1730  CG2 ILE A 222      11.217  69.149  48.784  0.00  0.00    -0.060 C 
ATOM   1731  CD1 ILE A 222      10.981  70.826  46.279  0.00  0.00    -0.065 C 
ATOM   1732  N   LEU A 223      11.024  65.874  49.450  0.00  0.00    -0.302 N 
ATOM   1733  CA  LEU A 223      10.704  65.219  50.713  0.00  0.00    +0.100 C 
ATOM   1734  C   LEU A 223      11.436  65.883  51.880  0.00  0.00    +0.234 C 
ATOM   1735  O   LEU A 223      12.662  65.882  51.936  0.00  0.00    -0.274 OA
ATOM   1736  CB  LEU A 223      11.064  63.731  50.653  0.00  0.00    -0.024 C 
ATOM   1737  CG  LEU A 223      10.439  62.842  49.573  0.00  0.00    -0.045 C 
ATOM   1738  CD1 LEU A 223      11.063  63.111  48.214  0.00  0.00    -0.063 C 
ATOM   1739  CD2 LEU A 223      10.654  61.394  49.955  0.00  0.00    -0.063 C 
ATOM   1740  N   GLN A 224      10.674  66.443  52.815  0.00  0.00    -0.302 N 
ATOM   1741  CA  GLN A 224      11.243  67.116  53.981  0.00  0.00    +0.100 C 
ATOM   1742  C   GLN A 224      11.009  66.320  55.268  0.00  0.00    +0.234 C 
ATOM   1743  O   GLN A 224       9.864  66.073  55.651  0.00  0.00    -0.274 OA
ATOM   1744  CB  GLN A 224      10.625  68.511  54.122  0.00  0.00    -0.018 C 
ATOM   1745  CG  GLN A 224      10.878  69.430  52.931  0.00  0.00    +0.026 C 
ATOM   1746  CD  GLN A 224       9.972  70.649  52.922  0.00  0.00    +0.211 C 
ATOM   1747  NE2 GLN A 224       9.766  71.250  54.089  0.00  0.00    -0.329 N 
ATOM   1748  OE1 GLN A 224       9.462  71.042  51.875  0.00  0.00    -0.276 OA
ATOM   1749  N   SER A 225      12.099  65.911  55.917  0.00  0.00    -0.301 N 
ATOM   1750  CA  SER A 225      12.034  65.159  57.172  0.00  0.00    +0.123 C 
ATOM   1751  C   SER A 225      11.074  63.977  57.104  0.00  0.00    +0.236 C 
ATOM   1752  O   SER A 225      10.362  63.689  58.066  0.00  0.00    -0.274 OA
ATOM   1753  CB  SER A 225      11.612  66.086  58.318  0.00  0.00    +0.071 C 
ATOM   1754  OG  SER A 225      12.473  67.206  58.427  0.00  0.00    -0.393 OA
ATOM   1755  N   GLY A 226      11.064  63.291  55.966  0.00  0.00    -0.305 N 
ATOM   1756  CA  GLY A 226      10.174  62.156  55.798  0.00  0.00    +0.088 C 
ATOM   1757  C   GLY A 226      10.601  61.249  54.666  0.00  0.00    +0.231 C 
ATOM   1758  O   GLY A 226      11.161  61.699  53.663  0.00  0.00    -0.274 OA
ATOM   1759  N   SER A 227      10.290  59.965  54.812  0.00  0.00    -0.301 N 
ATOM   1760  CA  SER A 227      10.659  58.962  53.820  0.00  0.00    +0.123 C 
ATOM   1761  C   SER A 227       9.589  57.870  53.819  0.00  0.00    +0.239 C 
ATOM   1762  O   SER A 227       8.968  57.607  54.848  0.00  0.00    -0.273 OA
ATOM   1763  CB  SER A 227      12.019  58.367  54.201  0.00  0.00    +0.071 C 
ATOM   1764  OG  SER A 227      12.594  57.661  53.129  0.00  0.00    -0.393 OA
ATOM   1765  N   PRO A 228       9.334  57.241  52.660  0.00  0.00    -0.288 N 
ATOM   1766  CA  PRO A 228       8.310  56.190  52.640  0.00  0.00    +0.102 C 
ATOM   1767  C   PRO A 228       8.626  54.986  53.531  0.00  0.00    +0.234 C 
ATOM   1768  O   PRO A 228       7.719  54.370  54.081  0.00  0.00    -0.274 OA
ATOM   1769  CB  PRO A 228       8.239  55.809  51.156  0.00  0.00    -0.024 C 
ATOM   1770  CG  PRO A 228       9.604  56.158  50.635  0.00  0.00    -0.035 C 
ATOM   1771  CD  PRO A 228       9.873  57.476  51.309  0.00  0.00    +0.016 C 
ATOM   1772  N   ASN A 229       9.912  54.708  53.726  0.00  0.00    -0.302 N 
ATOM   1773  CA  ASN A 229      10.350  53.573  54.537  0.00  0.00    +0.108 C 
ATOM   1774  C   ASN A 229      10.541  53.850  56.032  0.00  0.00    +0.234 C 
ATOM   1775  O   ASN A 229      11.219  53.084  56.721  0.00  0.00    -0.274 OA
ATOM   1776  CB  ASN A 229      11.646  52.999  53.964  0.00  0.00    +0.051 C 
ATOM   1777  CG  ASN A 229      12.779  54.010  53.964  0.00  0.00    +0.213 C 
ATOM   1778  ND2 ASN A 229      13.925  53.622  54.515  0.00  0.00    -0.329 N 
ATOM   1779  OD1 ASN A 229      12.617  55.130  53.493  0.00  0.00    -0.276 OA
ATOM   1780  N   CYS A 230       9.975  54.944  56.534  0.00  0.00    -0.302 N 
ATOM   1781  CA  CYS A 230      10.097  55.268  57.955  0.00  0.00    +0.108 C 
ATOM   1782  C   CYS A 230       9.372  54.205  58.777  0.00  0.00    +0.237 C 
ATOM   1783  O   CYS A 230       8.265  53.792  58.429  0.00  0.00    -0.274 OA
ATOM   1784  CB  CYS A 230       9.520  56.654  58.250  0.00  0.00    +0.018 C 
ATOM   1785  SG  CYS A 230      10.593  58.029  57.751  0.00  0.00    -0.176 S 
ATOM   1786  N   PRO A 231       9.988  53.752  59.884  0.00  0.00    -0.288 N 
ATOM   1787  CA  PRO A 231       9.394  52.725  60.753  0.00  0.00    +0.102 C 
ATOM   1788  C   PRO A 231       7.964  52.997  61.228  0.00  0.00    +0.234 C 
ATOM   1789  O   PRO A 231       7.236  52.066  61.578  0.00  0.00    -0.274 OA
ATOM   1790  CB  PRO A 231      10.387  52.645  61.922  0.00  0.00    -0.024 C 
ATOM   1791  CG  PRO A 231      11.053  53.994  61.920  0.00  0.00    -0.035 C 
ATOM   1792  CD  PRO A 231      11.251  54.251  60.451  0.00  0.00    +0.016 C 
ATOM   1793  N   TRP A 232       7.558  54.263  61.197  0.00  0.00    -0.302 N 
ATOM   1794  CA  TRP A 232       6.222  54.686  61.623  0.00  0.00    +0.103 C 
ATOM   1795  C   TRP A 232       5.265  54.958  60.454  0.00  0.00    +0.234 C 
ATOM   1796  O   TRP A 232       4.059  55.089  60.651  0.00  0.00    -0.274 OA
ATOM   1797  CB  TRP A 232       6.348  55.959  62.466  0.00  0.00    +0.001 C 
ATOM   1798  CG  TRP A 232       7.149  57.040  61.781  0.00  0.00    -0.020 A 
ATOM   1799  CD1 TRP A 232       8.489  57.277  61.917  0.00  0.00    +0.006 A 
ATOM   1800  CD2 TRP A 232       6.674  57.984  60.811  0.00  0.00    +0.003 A 
ATOM   1801  CE2 TRP A 232       7.787  58.754  60.395  0.00  0.00    +0.047 A 
ATOM   1802  CE3 TRP A 232       5.416  58.254  60.249  0.00  0.00    -0.052 A 
ATOM   1803  NE1 TRP A 232       8.877  58.299  61.086  0.00  0.00    -0.360 N 
ATOM   1804  CZ2 TRP A 232       7.682  59.774  59.444  0.00  0.00    -0.038 A 
ATOM   1805  CZ3 TRP A 232       5.312  59.269  59.302  0.00  0.00    -0.061 A 
ATOM   1806  CH2 TRP A 232       6.442  60.017  58.910  0.00  0.00    -0.060 A 
ATOM   1807  N   ALA A 233       5.813  55.065  59.247  0.00  0.00    -0.303 N 
ATOM   1808  CA  ALA A 233       5.028  55.370  58.050  0.00  0.00    +0.097 C 
ATOM   1809  C   ALA A 233       4.055  54.308  57.556  0.00  0.00    +0.234 C 
ATOM   1810  O   ALA A 233       3.075  54.642  56.898  0.00  0.00    -0.274 OA
ATOM   1811  CB  ALA A 233       5.953  55.803  56.915  0.00  0.00    -0.038 C 
ATOM   1812  N   SER A 234       4.313  53.037  57.857  0.00  0.00    -0.301 N 
ATOM   1813  CA  SER A 234       3.418  51.970  57.404  0.00  0.00    +0.123 C 
ATOM   1814  C   SER A 234       3.417  50.708  58.261  0.00  0.00    +0.236 C 
ATOM   1815  O   SER A 234       4.326  50.475  59.060  0.00  0.00    -0.274 OA
ATOM   1816  CB  SER A 234       3.737  51.584  55.958  0.00  0.00    +0.071 C 
ATOM   1817  OG  SER A 234       5.007  50.968  55.863  0.00  0.00    -0.393 OA
ATOM   1818  N   VAL A 235       2.375  49.900  58.079  0.00  0.00    -0.302 N 
ATOM   1819  CA  VAL A 235       2.214  48.640  58.800  0.00  0.00    +0.102 C 
ATOM   1820  C   VAL A 235       1.749  47.546  57.838  0.00  0.00    +0.234 C 
ATOM   1821  O   VAL A 235       1.281  47.830  56.732  0.00  0.00    -0.274 OA
ATOM   1822  CB  VAL A 235       1.180  48.753  59.962  0.00  0.00    -0.020 C 
ATOM   1823  CG1 VAL A 235       1.661  49.735  61.012  0.00  0.00    -0.061 C 
ATOM   1824  CG2 VAL A 235      -0.192  49.166  59.430  0.00  0.00    -0.061 C 
ATOM   1825  N   SER A 236       1.896  46.294  58.258  0.00  0.00    -0.301 N 
ATOM   1826  CA  SER A 236       1.484  45.154  57.445  0.00  0.00    +0.123 C 
ATOM   1827  C   SER A 236      -0.040  45.076  57.429  0.00  0.00    +0.236 C 
ATOM   1828  O   SER A 236      -0.710  45.805  58.166  0.00  0.00    -0.274 OA
ATOM   1829  CB  SER A 236       2.067  43.857  58.017  0.00  0.00    +0.071 C 
ATOM   1830  OG  SER A 236       1.606  43.624  59.336  0.00  0.00    -0.393 OA
ATOM   1831  N   VAL A 237      -0.588  44.200  56.588  0.00  0.00    -0.302 N 
ATOM   1832  CA  VAL A 237      -2.040  44.043  56.509  0.00  0.00    +0.102 C 
ATOM   1833  C   VAL A 237      -2.574  43.363  57.765  0.00  0.00    +0.234 C 
ATOM   1834  O   VAL A 237      -3.682  43.655  58.208  0.00  0.00    -0.274 OA
ATOM   1835  CB  VAL A 237      -2.482  43.252  55.247  0.00  0.00    -0.020 C 
ATOM   1836  CG1 VAL A 237      -2.128  44.030  53.991  0.00  0.00    -0.061 C 
ATOM   1837  CG2 VAL A 237      -1.832  41.886  55.214  0.00  0.00    -0.061 C 
ATOM   1838  N   ALA A 238      -1.769  42.472  58.342  0.00  0.00    -0.303 N 
ATOM   1839  CA  ALA A 238      -2.144  41.756  59.556  0.00  0.00    +0.097 C 
ATOM   1840  C   ALA A 238      -2.197  42.730  60.727  0.00  0.00    +0.234 C 
ATOM   1841  O   ALA A 238      -3.151  42.718  61.506  0.00  0.00    -0.274 OA
ATOM   1842  CB  ALA A 238      -1.149  40.639  59.845  0.00  0.00    -0.038 C 
ATOM   1843  N   GLU A 239      -1.176  43.580  60.839  0.00  0.00    -0.302 N 
ATOM   1844  CA  GLU A 239      -1.118  44.571  61.911  0.00  0.00    +0.100 C 
ATOM   1845  C   GLU A 239      -2.226  45.616  61.755  0.00  0.00    +0.234 C 
ATOM   1846  O   GLU A 239      -2.828  46.048  62.742  0.00  0.00    -0.274 OA
ATOM   1847  CB  GLU A 239       0.257  45.246  61.945  0.00  0.00    -0.016 C 
ATOM   1848  CG  GLU A 239       0.407  46.350  62.995  0.00  0.00    +0.051 C 
ATOM   1849  CD  GLU A 239       0.241  45.871  64.435  0.00  0.00    +0.356 C 
ATOM   1850  OE1 GLU A 239       0.112  44.653  64.679  0.00  0.00    -0.246 OA
ATOM   1851  OE2 GLU A 239       0.246  46.729  65.339  0.00  0.00    -0.246 OA
ATOM   1852  N   GLY A 240      -2.492  46.006  60.510  0.00  0.00    -0.305 N 
ATOM   1853  CA  GLY A 240      -3.537  46.976  60.237  0.00  0.00    +0.088 C 
ATOM   1854  C   GLY A 240      -4.882  46.408  60.650  0.00  0.00    +0.231 C 
ATOM   1855  O   GLY A 240      -5.715  47.103  61.228  0.00  0.00    -0.274 OA
ATOM   1856  N   ARG A 241      -5.072  45.122  60.373  0.00  0.00    -0.303 N 
ATOM   1857  CA  ARG A 241      -6.301  44.425  60.718  0.00  0.00    +0.099 C 
ATOM   1858  C   ARG A 241      -6.428  44.346  62.235  0.00  0.00    +0.234 C 
ATOM   1859  O   ARG A 241      -7.466  44.699  62.796  0.00  0.00    -0.274 OA
ATOM   1860  CB  ARG A 241      -6.284  43.022  60.112  0.00  0.00    -0.024 C 
ATOM   1861  CG  ARG A 241      -7.391  42.111  60.597  0.00  0.00    -0.033 C 
ATOM   1862  CD  ARG A 241      -7.494  40.876  59.722  0.00  0.00    +0.018 C 
ATOM   1863  NE  ARG A 241      -8.026  41.193  58.396  0.00  0.00    -0.358 N 
ATOM   1864  CZ  ARG A 241      -9.314  41.398  58.133  0.00  0.00    +0.166 C 
ATOM   1865  NH1 ARG A 241     -10.215  41.315  59.104  0.00  0.00    -0.372 N 
ATOM   1866  NH2 ARG A 241      -9.702  41.683  56.897  0.00  0.00    -0.372 N 
ATOM   1867  N   ARG A 242      -5.345  43.929  62.888  0.00  0.00    -0.302 N 
ATOM   1868  CA  ARG A 242      -5.299  43.797  64.341  0.00  0.00    +0.099 C 
ATOM   1869  C   ARG A 242      -5.707  45.107  65.017  0.00  0.00    +0.234 C 
ATOM   1870  O   ARG A 242      -6.480  45.099  65.976  0.00  0.00    -0.274 OA
ATOM   1871  CB  ARG A 242      -3.884  43.420  64.777  0.00  0.00    -0.024 C 
ATOM   1872  CG  ARG A 242      -3.802  42.686  66.097  0.00  0.00    -0.033 C 
ATOM   1873  CD  ARG A 242      -2.662  43.215  66.946  0.00  0.00    +0.018 C 
ATOM   1874  NE  ARG A 242      -3.107  44.286  67.837  0.00  0.00    -0.358 N 
ATOM   1875  CZ  ARG A 242      -2.532  45.479  67.928  0.00  0.00    +0.166 C 
ATOM   1876  NH1 ARG A 242      -1.481  45.774  67.181  0.00  0.00    -0.372 N 
ATOM   1877  NH2 ARG A 242      -2.997  46.373  68.786  0.00  0.00    -0.372 N 
ATOM   1878  N   ARG A 243      -5.190  46.224  64.502  0.00  0.00    -0.302 N 
ATOM   1879  CA  ARG A 243      -5.496  47.549  65.041  0.00  0.00    +0.099 C 
ATOM   1880  C   ARG A 243      -6.939  47.962  64.785  0.00  0.00    +0.234 C 
ATOM   1881  O   ARG A 243      -7.536  48.665  65.596  0.00  0.00    -0.274 OA
ATOM   1882  CB  ARG A 243      -4.552  48.609  64.461  0.00  0.00    -0.024 C 
ATOM   1883  CG  ARG A 243      -3.106  48.435  64.859  0.00  0.00    -0.033 C 
ATOM   1884  CD  ARG A 243      -2.233  49.571  64.356  0.00  0.00    +0.018 C 
ATOM   1885  NE  ARG A 243      -0.821  49.265  64.566  0.00  0.00    -0.358 N 
ATOM   1886  CZ  ARG A 243       0.178  50.135  64.456  0.00  0.00    +0.166 C 
ATOM   1887  NH1 ARG A 243      -0.053  51.401  64.134  0.00  0.00    -0.372 N 
ATOM   1888  NH2 ARG A 243       1.419  49.728  64.662  0.00  0.00    -0.372 N 
ATOM   1889  N   ALA A 244      -7.481  47.547  63.644  0.00  0.00    -0.303 N 
ATOM   1890  CA  ALA A 244      -8.857  47.869  63.283  0.00  0.00    +0.097 C 
ATOM   1891  C   ALA A 244      -9.825  47.132  64.201  0.00  0.00    +0.234 C 
ATOM   1892  O   ALA A 244     -10.804  47.711  64.676  0.00  0.00    -0.274 OA
ATOM   1893  CB  ALA A 244      -9.117  47.505  61.837  0.00  0.00    -0.038 C 
ATOM   1894  N   VAL A 245      -9.534  45.856  64.457  0.00  0.00    -0.302 N 
ATOM   1895  CA  VAL A 245     -10.354  45.030  65.335  0.00  0.00    +0.102 C 
ATOM   1896  C   VAL A 245     -10.255  45.561  66.769  0.00  0.00    +0.234 C 
ATOM   1897  O   VAL A 245     -11.249  45.577  67.502  0.00  0.00    -0.274 OA
ATOM   1898  CB  VAL A 245      -9.899  43.552  65.304  0.00  0.00    -0.020 C 
ATOM   1899  CG1 VAL A 245     -10.720  42.720  66.280  0.00  0.00    -0.061 C 
ATOM   1900  CG2 VAL A 245     -10.035  42.992  63.895  0.00  0.00    -0.061 C 
ATOM   1901  N   GLU A 246      -9.061  46.014  67.150  0.00  0.00    -0.302 N 
ATOM   1902  CA  GLU A 246      -8.837  46.555  68.485  0.00  0.00    +0.100 C 
ATOM   1903  C   GLU A 246      -9.621  47.853  68.658  0.00  0.00    +0.234 C 
ATOM   1904  O   GLU A 246     -10.154  48.126  69.734  0.00  0.00    -0.274 OA
ATOM   1905  CB  GLU A 246      -7.343  46.794  68.730  0.00  0.00    -0.016 C 
ATOM   1906  CG  GLU A 246      -6.978  47.096  70.188  0.00  0.00    +0.051 C 
ATOM   1907  CD  GLU A 246      -7.361  45.975  71.151  0.00  0.00    +0.356 C 
ATOM   1908  OE1 GLU A 246      -7.394  44.795  70.735  0.00  0.00    -0.246 OA
ATOM   1909  OE2 GLU A 246      -7.625  46.276  72.334  0.00  0.00    -0.246 OA
ATOM   1910  N   LEU A 247      -9.717  48.637  67.588  0.00  0.00    -0.302 N 
ATOM   1911  CA  LEU A 247     -10.458  49.891  67.639  0.00  0.00    +0.100 C 
ATOM   1912  C   LEU A 247     -11.922  49.567  67.897  0.00  0.00    +0.234 C 
ATOM   1913  O   LEU A 247     -12.603  50.277  68.638  0.00  0.00    -0.274 OA
ATOM   1914  CB  LEU A 247     -10.320  50.661  66.322  0.00  0.00    -0.024 C 
ATOM   1915  CG  LEU A 247     -11.006  52.030  66.271  0.00  0.00    -0.045 C 
ATOM   1916  CD1 LEU A 247     -10.304  52.998  67.213  0.00  0.00    -0.063 C 
ATOM   1917  CD2 LEU A 247     -10.997  52.571  64.847  0.00  0.00    -0.063 C 
ATOM   1918  N   GLY A 248     -12.385  48.471  67.299  0.00  0.00    -0.305 N 
ATOM   1919  CA  GLY A 248     -13.764  48.051  67.468  0.00  0.00    +0.088 C 
ATOM   1920  C   GLY A 248     -14.050  47.570  68.876  0.00  0.00    +0.231 C 
ATOM   1921  O   GLY A 248     -15.111  47.854  69.434  0.00  0.00    -0.274 OA
ATOM   1922  N   ARG A 249     -13.091  46.858  69.456  0.00  0.00    -0.303 N 
ATOM   1923  CA  ARG A 249     -13.230  46.335  70.809  0.00  0.00    +0.099 C 
ATOM   1924  C   ARG A 249     -13.351  47.485  71.808  0.00  0.00    +0.234 C 
ATOM   1925  O   ARG A 249     -14.067  47.380  72.804  0.00  0.00    -0.274 OA
ATOM   1926  CB  ARG A 249     -12.015  45.482  71.161  0.00  0.00    -0.024 C 
ATOM   1927  CG  ARG A 249     -12.311  44.320  72.088  0.00  0.00    -0.033 C 
ATOM   1928  CD  ARG A 249     -11.025  43.629  72.512  0.00  0.00    +0.018 C 
ATOM   1929  NE  ARG A 249     -10.124  43.376  71.388  0.00  0.00    -0.358 N 
ATOM   1930  CZ  ARG A 249     -10.086  42.249  70.681  0.00  0.00    +0.166 C 
ATOM   1931  NH1 ARG A 249     -10.902  41.241  70.967  0.00  0.00    -0.372 N 
ATOM   1932  NH2 ARG A 249      -9.213  42.123  69.692  0.00  0.00    -0.372 N 
ATOM   1933  N   ASN A 250     -12.655  48.585  71.525  0.00  0.00    -0.302 N 
ATOM   1934  CA  ASN A 250     -12.672  49.768  72.385  0.00  0.00    +0.108 C 
ATOM   1935  C   ASN A 250     -14.001  50.512  72.340  0.00  0.00    +0.234 C 
ATOM   1936  O   ASN A 250     -14.306  51.302  73.233  0.00  0.00    -0.274 OA
ATOM   1937  CB  ASN A 250     -11.543  50.730  71.989  0.00  0.00    +0.051 C 
ATOM   1938  CG  ASN A 250     -10.212  50.380  72.638  0.00  0.00    +0.213 C 
ATOM   1939  ND2 ASN A 250      -9.596  49.294  72.194  0.00  0.00    -0.329 N 
ATOM   1940  OD1 ASN A 250      -9.753  51.078  73.535  0.00  0.00    -0.276 OA
ATOM   1941  N   LEU A 251     -14.786  50.257  71.298  0.00  0.00    -0.302 N 
ATOM   1942  CA  LEU A 251     -16.074  50.917  71.121  0.00  0.00    +0.100 C 
ATOM   1943  C   LEU A 251     -17.275  49.981  71.244  0.00  0.00    +0.234 C 
ATOM   1944  O   LEU A 251     -18.380  50.319  70.813  0.00  0.00    -0.274 OA
ATOM   1945  CB  LEU A 251     -16.093  51.642  69.775  0.00  0.00    -0.024 C 
ATOM   1946  CG  LEU A 251     -15.126  52.825  69.682  0.00  0.00    -0.045 C 
ATOM   1947  CD1 LEU A 251     -14.907  53.226  68.235  0.00  0.00    -0.063 C 
ATOM   1948  CD2 LEU A 251     -15.659  53.990  70.503  0.00  0.00    -0.063 C 
ATOM   1949  N   ASN A 252     -17.051  48.820  71.862  0.00  0.00    -0.302 N 
ATOM   1950  CA  ASN A 252     -18.090  47.811  72.079  0.00  0.00    +0.108 C 
ATOM   1951  C   ASN A 252     -18.782  47.409  70.777  0.00  0.00    +0.234 C 
ATOM   1952  O   ASN A 252     -20.011  47.430  70.679  0.00  0.00    -0.274 OA
ATOM   1953  CB  ASN A 252     -19.121  48.316  73.098  0.00  0.00    +0.051 C 
ATOM   1954  CG  ASN A 252     -18.476  48.854  74.367  0.00  0.00    +0.213 C 
ATOM   1955  ND2 ASN A 252     -17.558  48.082  74.945  0.00  0.00    -0.329 N 
ATOM   1956  OD1 ASN A 252     -18.794  49.958  74.815  0.00  0.00    -0.276 OA
ATOM   1957  N   CYS A 253     -17.980  47.058  69.777  0.00  0.00    -0.302 N 
ATOM   1958  CA  CYS A 253     -18.496  46.654  68.474  0.00  0.00    +0.109 C 
ATOM   1959  C   CYS A 253     -18.615  45.145  68.342  0.00  0.00    +0.235 C 
ATOM   1960  O   CYS A 253     -18.042  44.388  69.131  0.00  0.00    -0.274 OA
ATOM   1961  CB  CYS A 253     -17.582  47.151  67.344  0.00  0.00    +0.031 C 
ATOM   1962  SG  CYS A 253     -17.609  48.936  66.984  0.00  0.00    -0.091 S 
ATOM   1963  N   ASN A 254     -19.358  44.725  67.322  0.00  0.00    -0.302 N 
ATOM   1964  CA  ASN A 254     -19.538  43.314  67.018  0.00  0.00    +0.108 C 
ATOM   1965  C   ASN A 254     -18.310  42.960  66.185  0.00  0.00    +0.234 C 
ATOM   1966  O   ASN A 254     -18.054  43.592  65.163  0.00  0.00    -0.274 OA
ATOM   1967  CB  ASN A 254     -20.812  43.113  66.197  0.00  0.00    +0.051 C 
ATOM   1968  CG  ASN A 254     -21.162  41.651  66.017  0.00  0.00    +0.213 C 
ATOM   1969  ND2 ASN A 254     -22.128  41.174  66.789  0.00  0.00    -0.329 N 
ATOM   1970  OD1 ASN A 254     -20.563  40.957  65.198  0.00  0.00    -0.276 OA
ATOM   1971  N   LEU A 255     -17.548  41.963  66.623  0.00  0.00    -0.302 N 
ATOM   1972  CA  LEU A 255     -16.327  41.584  65.917  0.00  0.00    +0.100 C 
ATOM   1973  C   LEU A 255     -16.388  40.255  65.164  0.00  0.00    +0.234 C 
ATOM   1974  O   LEU A 255     -15.350  39.717  64.770  0.00  0.00    -0.274 OA
ATOM   1975  CB  LEU A 255     -15.155  41.556  66.907  0.00  0.00    -0.024 C 
ATOM   1976  CG  LEU A 255     -14.954  42.772  67.822  0.00  0.00    -0.045 C 
ATOM   1977  CD1 LEU A 255     -13.869  42.469  68.842  0.00  0.00    -0.063 C 
ATOM   1978  CD2 LEU A 255     -14.606  44.010  67.010  0.00  0.00    -0.063 C 
ATOM   1979  N   ASN A 256     -17.595  39.746  64.930  0.00  0.00    -0.302 N 
ATOM   1980  CA  ASN A 256     -17.770  38.467  64.235  0.00  0.00    +0.108 C 
ATOM   1981  C   ASN A 256     -17.434  38.493  62.747  0.00  0.00    +0.234 C 
ATOM   1982  O   ASN A 256     -17.153  37.452  62.151  0.00  0.00    -0.274 OA
ATOM   1983  CB  ASN A 256     -19.195  37.944  64.428  0.00  0.00    +0.051 C 
ATOM   1984  CG  ASN A 256     -19.528  37.681  65.885  0.00  0.00    +0.213 C 
ATOM   1985  ND2 ASN A 256     -20.783  37.923  66.257  0.00  0.00    -0.329 N 
ATOM   1986  OD1 ASN A 256     -18.671  37.262  66.669  0.00  0.00    -0.276 OA
ATOM   1987  N   SER A 257     -17.462  39.681  62.152  0.00  0.00    -0.301 N 
ATOM   1988  CA  SER A 257     -17.161  39.834  60.734  0.00  0.00    +0.123 C 
ATOM   1989  C   SER A 257     -16.716  41.255  60.437  0.00  0.00    +0.236 C 
ATOM   1990  O   SER A 257     -16.906  42.159  61.253  0.00  0.00    -0.274 OA
ATOM   1991  CB  SER A 257     -18.401  39.521  59.896  0.00  0.00    +0.071 C 
ATOM   1992  OG  SER A 257     -19.432  40.460  60.155  0.00  0.00    -0.393 OA
ATOM   1993  N   ASP A 258     -16.128  41.446  59.261  0.00  0.00    -0.302 N 
ATOM   1994  CA  ASP A 258     -15.679  42.766  58.838  0.00  0.00    +0.110 C 
ATOM   1995  C   ASP A 258     -16.885  43.647  58.550  0.00  0.00    +0.234 C 
ATOM   1996  O   ASP A 258     -16.889  44.826  58.895  0.00  0.00    -0.274 OA
ATOM   1997  CB  ASP A 258     -14.800  42.669  57.589  0.00  0.00    +0.076 C 
ATOM   1998  CG  ASP A 258     -13.431  42.078  57.874  0.00  0.00    +0.358 C 
ATOM   1999  OD1 ASP A 258     -13.140  41.743  59.045  0.00  0.00    -0.246 OA
ATOM   2000  OD2 ASP A 258     -12.637  41.956  56.918  0.00  0.00    -0.246 OA
ATOM   2001  N   GLU A 259     -17.911  43.059  57.934  0.00  0.00    -0.302 N 
ATOM   2002  CA  GLU A 259     -19.139  43.780  57.595  0.00  0.00    +0.100 C 
ATOM   2003  C   GLU A 259     -19.798  44.372  58.835  0.00  0.00    +0.234 C 
ATOM   2004  O   GLU A 259     -20.415  45.438  58.769  0.00  0.00    -0.274 OA
ATOM   2005  CB  GLU A 259     -20.137  42.863  56.876  0.00  0.00    -0.016 C 
ATOM   2006  CG  GLU A 259     -19.790  42.525  55.422  0.00  0.00    +0.051 C 
ATOM   2007  CD  GLU A 259     -18.600  41.583  55.280  0.00  0.00    +0.356 C 
ATOM   2008  OE1 GLU A 259     -18.474  40.638  56.090  0.00  0.00    -0.246 OA
ATOM   2009  OE2 GLU A 259     -17.797  41.781  54.342  0.00  0.00    -0.246 OA
ATOM   2010  N   GLU A 260     -19.655  43.682  59.964  0.00  0.00    -0.302 N 
ATOM   2011  CA  GLU A 260     -20.239  44.149  61.214  0.00  0.00    +0.100 C 
ATOM   2012  C   GLU A 260     -19.347  45.116  61.981  0.00  0.00    +0.234 C 
ATOM   2013  O   GLU A 260     -19.847  45.984  62.700  0.00  0.00    -0.274 OA
ATOM   2014  CB  GLU A 260     -20.642  42.973  62.100  0.00  0.00    -0.016 C 
ATOM   2015  CG  GLU A 260     -21.844  42.215  61.568  0.00  0.00    +0.051 C 
ATOM   2016  CD  GLU A 260     -22.502  41.359  62.623  0.00  0.00    +0.356 C 
ATOM   2017  OE1 GLU A 260     -23.367  41.887  63.357  0.00  0.00    -0.246 OA
ATOM   2018  OE2 GLU A 260     -22.156  40.162  62.718  0.00  0.00    -0.246 OA
ATOM   2019  N   LEU A 261     -18.033  44.964  61.834  0.00  0.00    -0.302 N 
ATOM   2020  CA  LEU A 261     -17.085  45.852  62.500  0.00  0.00    +0.100 C 
ATOM   2021  C   LEU A 261     -17.196  47.239  61.880  0.00  0.00    +0.234 C 
ATOM   2022  O   LEU A 261     -17.357  48.233  62.590  0.00  0.00    -0.274 OA
ATOM   2023  CB  LEU A 261     -15.653  45.326  62.348  0.00  0.00    -0.024 C 
ATOM   2024  CG  LEU A 261     -14.522  46.213  62.881  0.00  0.00    -0.045 C 
ATOM   2025  CD1 LEU A 261     -14.770  46.579  64.330  0.00  0.00    -0.063 C 
ATOM   2026  CD2 LEU A 261     -13.194  45.490  62.738  0.00  0.00    -0.063 C 
ATOM   2027  N   ILE A 262     -17.157  47.281  60.549  0.00  0.00    -0.302 N 
ATOM   2028  CA  ILE A 262     -17.249  48.524  59.791  0.00  0.00    +0.102 C 
ATOM   2029  C   ILE A 262     -18.591  49.224  59.997  0.00  0.00    +0.234 C 
ATOM   2030  O   ILE A 262     -18.634  50.446  60.144  0.00  0.00    -0.274 OA
ATOM   2031  CB  ILE A 262     -17.012  48.277  58.281  0.00  0.00    -0.017 C 
ATOM   2032  CG1 ILE A 262     -15.639  47.632  58.075  0.00  0.00    -0.051 C 
ATOM   2033  CG2 ILE A 262     -17.094  49.590  57.505  0.00  0.00    -0.060 C 
ATOM   2034  CD1 ILE A 262     -15.383  47.162  56.663  0.00  0.00    -0.065 C 
ATOM   2035  N   HIS A 263     -19.679  48.454  60.011  0.00  0.00    -0.302 N 
ATOM   2036  CA  HIS A 263     -21.009  49.026  60.213  0.00  0.00    +0.105 C 
ATOM   2037  C   HIS A 263     -21.047  49.754  61.552  0.00  0.00    +0.234 C 
ATOM   2038  O   HIS A 263     -21.609  50.849  61.661  0.00  0.00    -0.274 OA
ATOM   2039  CB  HIS A 263     -22.088  47.937  60.183  0.00  0.00    +0.016 C 
ATOM   2040  CG  HIS A 263     -23.457  48.435  60.535  0.00  0.00    +0.038 A 
ATOM   2041  CD2 HIS A 263     -24.333  49.201  59.841  0.00  0.00    +0.048 A 
ATOM   2042  ND1 HIS A 263     -24.082  48.123  61.724  0.00  0.00    -0.348 N 
ATOM   2043  CE1 HIS A 263     -25.283  48.672  61.747  0.00  0.00    +0.094 A 
ATOM   2044  NE2 HIS A 263     -25.459  49.333  60.617  0.00  0.00    -0.244 N 
ATOM   2045  N   CYS A 264     -20.424  49.143  62.558  0.00  0.00    -0.302 N 
ATOM   2046  CA  CYS A 264     -20.363  49.711  63.898  0.00  0.00    +0.109 C 
ATOM   2047  C   CYS A 264     -19.534  50.995  63.910  0.00  0.00    +0.235 C 
ATOM   2048  O   CYS A 264     -19.997  52.037  64.382  0.00  0.00    -0.274 OA
ATOM   2049  CB  CYS A 264     -19.771  48.691  64.873  0.00  0.00    +0.031 C 
ATOM   2050  SG  CYS A 264     -19.561  49.306  66.574  0.00  0.00    -0.091 S 
ATOM   2051  N   LEU A 265     -18.329  50.918  63.348  0.00  0.00    -0.302 N 
ATOM   2052  CA  LEU A 265     -17.422  52.059  63.286  0.00  0.00    +0.100 C 
ATOM   2053  C   LEU A 265     -17.997  53.229  62.484  0.00  0.00    +0.234 C 
ATOM   2054  O   LEU A 265     -17.574  54.371  62.658  0.00  0.00    -0.274 OA
ATOM   2055  CB  LEU A 265     -16.071  51.624  62.706  0.00  0.00    -0.024 C 
ATOM   2056  CG  LEU A 265     -15.301  50.566  63.506  0.00  0.00    -0.045 C 
ATOM   2057  CD1 LEU A 265     -14.045  50.160  62.761  0.00  0.00    -0.063 C 
ATOM   2058  CD2 LEU A 265     -14.954  51.101  64.890  0.00  0.00    -0.063 C 
ATOM   2059  N   ARG A 266     -18.964  52.942  61.616  0.00  0.00    -0.302 N 
ATOM   2060  CA  ARG A 266     -19.594  53.978  60.803  0.00  0.00    +0.099 C 
ATOM   2061  C   ARG A 266     -20.717  54.696  61.544  0.00  0.00    +0.234 C 
ATOM   2062  O   ARG A 266     -21.009  55.857  61.253  0.00  0.00    -0.274 OA
ATOM   2063  CB  ARG A 266     -20.124  53.397  59.490  0.00  0.00    -0.024 C 
ATOM   2064  CG  ARG A 266     -19.053  53.150  58.444  0.00  0.00    -0.033 C 
ATOM   2065  CD  ARG A 266     -19.666  52.793  57.101  0.00  0.00    +0.018 C 
ATOM   2066  NE  ARG A 266     -18.648  52.644  56.065  0.00  0.00    -0.358 N 
ATOM   2067  CZ  ARG A 266     -18.616  51.654  55.177  0.00  0.00    +0.166 C 
ATOM   2068  NH1 ARG A 266     -19.554  50.715  55.190  0.00  0.00    -0.372 N 
ATOM   2069  NH2 ARG A 266     -17.636  51.592  54.288  0.00  0.00    -0.372 N 
ATOM   2070  N   GLU A 267     -21.363  54.001  62.478  0.00  0.00    -0.302 N 
ATOM   2071  CA  GLU A 267     -22.445  54.603  63.253  0.00  0.00    +0.100 C 
ATOM   2072  C   GLU A 267     -21.902  55.513  64.348  0.00  0.00    +0.234 C 
ATOM   2073  O   GLU A 267     -22.567  56.466  64.757  0.00  0.00    -0.274 OA
ATOM   2074  CB  GLU A 267     -23.361  53.527  63.853  0.00  0.00    -0.016 C 
ATOM   2075  CG  GLU A 267     -24.466  53.046  62.909  0.00  0.00    +0.051 C 
ATOM   2076  CD  GLU A 267     -25.408  54.169  62.481  0.00  0.00    +0.356 C 
ATOM   2077  OE1 GLU A 267     -26.235  54.610  63.311  0.00  0.00    -0.246 OA
ATOM   2078  OE2 GLU A 267     -25.321  54.612  61.315  0.00  0.00    -0.246 OA
ATOM   2079  N   LYS A 268     -20.678  55.232  64.794  0.00  0.00    -0.302 N 
ATOM   2080  CA  LYS A 268     -20.036  56.021  65.840  0.00  0.00    +0.099 C 
ATOM   2081  C   LYS A 268     -19.664  57.418  65.350  0.00  0.00    +0.234 C 
ATOM   2082  O   LYS A 268     -19.267  57.598  64.197  0.00  0.00    -0.274 OA
ATOM   2083  CB  LYS A 268     -18.783  55.308  66.360  0.00  0.00    -0.026 C 
ATOM   2084  CG  LYS A 268     -19.034  53.992  67.100  0.00  0.00    -0.053 C 
ATOM   2085  CD  LYS A 268     -19.965  54.175  68.295  0.00  0.00    -0.069 C 
ATOM   2086  CE  LYS A 268     -19.912  52.991  69.259  0.00  0.00    -0.096 C 
ATOM   2087  NZ  LYS A 268     -20.260  51.693  68.619  0.00  0.00    +0.378 N 
ATOM   2088  N   LYS A 269     -19.826  58.407  66.224  0.00  0.00    -0.302 N 
ATOM   2089  CA  LYS A 269     -19.493  59.787  65.894  0.00  0.00    +0.100 C 
ATOM   2090  C   LYS A 269     -17.977  59.925  65.735  0.00  0.00    +0.237 C 
ATOM   2091  O   LYS A 269     -17.217  59.134  66.293  0.00  0.00    -0.274 OA
ATOM   2092  CB  LYS A 269     -20.025  60.740  66.974  0.00  0.00    -0.026 C 
ATOM   2093  CG  LYS A 269     -21.495  61.114  66.791  0.00  0.00    -0.053 C 
ATOM   2094  CD  LYS A 269     -21.992  62.067  67.871  0.00  0.00    -0.069 C 
ATOM   2095  CE  LYS A 269     -22.319  61.334  69.165  0.00  0.00    -0.096 C 
ATOM   2096  NZ  LYS A 269     -22.782  62.261  70.239  0.00  0.00    +0.378 N 
ATOM   2097  N   PRO A 270     -17.522  60.923  64.954  0.00  0.00    -0.288 N 
ATOM   2098  CA  PRO A 270     -16.096  61.166  64.711  0.00  0.00    +0.102 C 
ATOM   2099  C   PRO A 270     -15.208  61.167  65.953  0.00  0.00    +0.234 C 
ATOM   2100  O   PRO A 270     -14.234  60.416  66.023  0.00  0.00    -0.274 OA
ATOM   2101  CB  PRO A 270     -16.107  62.531  64.026  0.00  0.00    -0.024 C 
ATOM   2102  CG  PRO A 270     -17.360  62.479  63.230  0.00  0.00    -0.035 C 
ATOM   2103  CD  PRO A 270     -18.342  61.908  64.228  0.00  0.00    +0.016 C 
ATOM   2104  N   GLN A 271     -15.572  61.979  66.944  0.00  0.00    -0.302 N 
ATOM   2105  CA  GLN A 271     -14.794  62.095  68.175  0.00  0.00    +0.100 C 
ATOM   2106  C   GLN A 271     -14.723  60.812  69.006  0.00  0.00    +0.234 C 
ATOM   2107  O   GLN A 271     -13.849  60.671  69.859  0.00  0.00    -0.274 OA
ATOM   2108  CB  GLN A 271     -15.315  63.259  69.023  0.00  0.00    -0.018 C 
ATOM   2109  CG  GLN A 271     -14.394  63.673  70.172  0.00  0.00    +0.026 C 
ATOM   2110  CD  GLN A 271     -12.953  63.862  69.734  0.00  0.00    +0.211 C 
ATOM   2111  NE2 GLN A 271     -12.036  63.212  70.428  0.00  0.00    -0.329 N 
ATOM   2112  OE1 GLN A 271     -12.673  64.586  68.780  0.00  0.00    -0.276 OA
ATOM   2113  N   GLU A 272     -15.623  59.872  68.736  0.00  0.00    -0.302 N 
ATOM   2114  CA  GLU A 272     -15.642  58.605  69.460  0.00  0.00    +0.100 C 
ATOM   2115  C   GLU A 272     -14.463  57.728  69.057  0.00  0.00    +0.234 C 
ATOM   2116  O   GLU A 272     -13.873  57.045  69.897  0.00  0.00    -0.274 OA
ATOM   2117  CB  GLU A 272     -16.962  57.865  69.227  0.00  0.00    -0.016 C 
ATOM   2118  CG  GLU A 272     -18.182  58.611  69.750  0.00  0.00    +0.051 C 
ATOM   2119  CD  GLU A 272     -19.432  57.753  69.776  0.00  0.00    +0.356 C 
ATOM   2120  OE1 GLU A 272     -19.396  56.661  70.377  0.00  0.00    -0.246 OA
ATOM   2121  OE2 GLU A 272     -20.457  58.176  69.205  0.00  0.00    -0.246 OA
ATOM   2122  N   LEU A 273     -14.123  57.757  67.771  0.00  0.00    -0.302 N 
ATOM   2123  CA  LEU A 273     -13.002  56.977  67.259  0.00  0.00    +0.100 C 
ATOM   2124  C   LEU A 273     -11.682  57.620  67.676  0.00  0.00    +0.234 C 
ATOM   2125  O   LEU A 273     -10.717  56.925  67.996  0.00  0.00    -0.274 OA
ATOM   2126  CB  LEU A 273     -13.066  56.856  65.729  0.00  0.00    -0.024 C 
ATOM   2127  CG  LEU A 273     -14.089  55.890  65.121  0.00  0.00    -0.045 C 
ATOM   2128  CD1 LEU A 273     -15.495  56.399  65.346  0.00  0.00    -0.063 C 
ATOM   2129  CD2 LEU A 273     -13.827  55.751  63.636  0.00  0.00    -0.063 C 
ATOM   2130  N   ILE A 274     -11.661  58.950  67.689  0.00  0.00    -0.302 N 
ATOM   2131  CA  ILE A 274     -10.471  59.707  68.059  0.00  0.00    +0.102 C 
ATOM   2132  C   ILE A 274     -10.089  59.521  69.531  0.00  0.00    +0.234 C 
ATOM   2133  O   ILE A 274      -8.911  59.355  69.856  0.00  0.00    -0.274 OA
ATOM   2134  CB  ILE A 274     -10.661  61.204  67.746  0.00  0.00    -0.017 C 
ATOM   2135  CG1 ILE A 274     -10.858  61.391  66.238  0.00  0.00    -0.051 C 
ATOM   2136  CG2 ILE A 274      -9.458  62.008  68.228  0.00  0.00    -0.060 C 
ATOM   2137  CD1 ILE A 274     -11.305  62.782  65.836  0.00  0.00    -0.065 C 
ATOM   2138  N   ASP A 275     -11.086  59.518  70.412  0.00  0.00    -0.302 N 
ATOM   2139  CA  ASP A 275     -10.841  59.352  71.840  0.00  0.00    +0.110 C 
ATOM   2140  C   ASP A 275     -10.135  58.057  72.218  0.00  0.00    +0.234 C 
ATOM   2141  O   ASP A 275      -9.409  58.019  73.211  0.00  0.00    -0.274 OA
ATOM   2142  CB  ASP A 275     -12.147  59.465  72.626  0.00  0.00    +0.076 C 
ATOM   2143  CG  ASP A 275     -12.645  60.890  72.735  0.00  0.00    +0.358 C 
ATOM   2144  OD1 ASP A 275     -11.822  61.827  72.674  0.00  0.00    -0.246 OA
ATOM   2145  OD2 ASP A 275     -13.867  61.072  72.899  0.00  0.00    -0.246 OA
ATOM   2146  N   VAL A 276     -10.339  57.002  71.432  0.00  0.00    -0.302 N 
ATOM   2147  CA  VAL A 276      -9.716  55.704  71.715  0.00  0.00    +0.102 C 
ATOM   2148  C   VAL A 276      -8.641  55.303  70.706  0.00  0.00    +0.234 C 
ATOM   2149  O   VAL A 276      -8.052  54.220  70.800  0.00  0.00    -0.274 OA
ATOM   2150  CB  VAL A 276     -10.775  54.578  71.778  0.00  0.00    -0.020 C 
ATOM   2151  CG1 VAL A 276     -11.789  54.867  72.874  0.00  0.00    -0.061 C 
ATOM   2152  CG2 VAL A 276     -11.468  54.420  70.427  0.00  0.00    -0.061 C 
ATOM   2153  N   GLU A 277      -8.380  56.199  69.761  0.00  0.00    -0.302 N 
ATOM   2154  CA  GLU A 277      -7.405  55.990  68.691  0.00  0.00    +0.100 C 
ATOM   2155  C   GLU A 277      -6.046  55.432  69.123  0.00  0.00    +0.234 C 
ATOM   2156  O   GLU A 277      -5.542  54.485  68.522  0.00  0.00    -0.274 OA
ATOM   2157  CB  GLU A 277      -7.198  57.308  67.934  0.00  0.00    -0.016 C 
ATOM   2158  CG  GLU A 277      -6.251  57.222  66.756  0.00  0.00    +0.051 C 
ATOM   2159  CD  GLU A 277      -6.017  58.564  66.091  0.00  0.00    +0.356 C 
ATOM   2160  OE1 GLU A 277      -6.983  59.335  65.924  0.00  0.00    -0.246 OA
ATOM   2161  OE2 GLU A 277      -4.858  58.842  65.724  0.00  0.00    -0.246 OA
ATOM   2162  N   TRP A 278      -5.471  56.010  70.172  0.00  0.00    -0.302 N 
ATOM   2163  CA  TRP A 278      -4.158  55.604  70.665  0.00  0.00    +0.103 C 
ATOM   2164  C   TRP A 278      -4.113  54.264  71.397  0.00  0.00    +0.234 C 
ATOM   2165  O   TRP A 278      -3.050  53.654  71.520  0.00  0.00    -0.274 OA
ATOM   2166  CB  TRP A 278      -3.592  56.707  71.555  0.00  0.00    +0.001 C 
ATOM   2167  CG  TRP A 278      -3.619  58.045  70.890  0.00  0.00    -0.020 A 
ATOM   2168  CD1 TRP A 278      -4.591  58.997  71.008  0.00  0.00    +0.006 A 
ATOM   2169  CD2 TRP A 278      -2.648  58.572  69.976  0.00  0.00    +0.003 A 
ATOM   2170  CE2 TRP A 278      -3.101  59.852  69.578  0.00  0.00    +0.047 A 
ATOM   2171  CE3 TRP A 278      -1.440  58.089  69.452  0.00  0.00    -0.052 A 
ATOM   2172  NE1 TRP A 278      -4.287  60.084  70.224  0.00  0.00    -0.360 N 
ATOM   2173  CZ2 TRP A 278      -2.389  60.657  68.679  0.00  0.00    -0.038 A 
ATOM   2174  CZ3 TRP A 278      -0.729  58.890  68.556  0.00  0.00    -0.061 A 
ATOM   2175  CH2 TRP A 278      -1.209  60.160  68.180  0.00  0.00    -0.060 A 
ATOM   2176  N   ASN A 279      -5.272  53.794  71.846  0.00  0.00    -0.302 N 
ATOM   2177  CA  ASN A 279      -5.365  52.535  72.579  0.00  0.00    +0.108 C 
ATOM   2178  C   ASN A 279      -4.966  51.292  71.778  0.00  0.00    +0.234 C 
ATOM   2179  O   ASN A 279      -4.681  50.243  72.363  0.00  0.00    -0.274 OA
ATOM   2180  CB  ASN A 279      -6.785  52.363  73.135  0.00  0.00    +0.051 C 
ATOM   2181  CG  ASN A 279      -7.208  53.517  74.046  0.00  0.00    +0.213 C 
ATOM   2182  ND2 ASN A 279      -8.467  53.510  74.466  0.00  0.00    -0.329 N 
ATOM   2183  OD1 ASN A 279      -6.415  54.399  74.360  0.00  0.00    -0.276 OA
ATOM   2184  N   VAL A 280      -4.903  51.425  70.454  0.00  0.00    -0.302 N 
ATOM   2185  CA  VAL A 280      -4.566  50.301  69.577  0.00  0.00    +0.102 C 
ATOM   2186  C   VAL A 280      -3.082  50.059  69.292  0.00  0.00    +0.234 C 
ATOM   2187  O   VAL A 280      -2.738  49.085  68.619  0.00  0.00    -0.274 OA
ATOM   2188  CB  VAL A 280      -5.318  50.389  68.221  0.00  0.00    -0.020 C 
ATOM   2189  CG1 VAL A 280      -6.804  50.635  68.451  0.00  0.00    -0.061 C 
ATOM   2190  CG2 VAL A 280      -4.714  51.472  67.335  0.00  0.00    -0.061 C 
ATOM   2191  N   LEU A 281      -2.208  50.951  69.761  0.00  0.00    -0.302 N 
ATOM   2192  CA  LEU A 281      -0.770  50.776  69.548  0.00  0.00    +0.100 C 
ATOM   2193  C   LEU A 281      -0.362  49.456  70.195  0.00  0.00    +0.237 C 
ATOM   2194  O   LEU A 281      -0.777  49.154  71.315  0.00  0.00    -0.274 OA
ATOM   2195  CB  LEU A 281       0.035  51.930  70.161  0.00  0.00    -0.024 C 
ATOM   2196  CG  LEU A 281       0.292  53.201  69.342  0.00  0.00    -0.045 C 
ATOM   2197  CD1 LEU A 281       1.016  54.239  70.188  0.00  0.00    -0.063 C 
ATOM   2198  CD2 LEU A 281       1.107  52.870  68.120  0.00  0.00    -0.063 C 
ATOM   2199  N   PRO A 282       0.429  48.636  69.484  0.00  0.00    -0.288 N 
ATOM   2200  CA  PRO A 282       0.874  47.342  70.011  0.00  0.00    +0.102 C 
ATOM   2201  C   PRO A 282       1.869  47.440  71.162  0.00  0.00    +0.234 C 
ATOM   2202  O   PRO A 282       1.884  46.588  72.052  0.00  0.00    -0.274 OA
ATOM   2203  CB  PRO A 282       1.501  46.679  68.786  0.00  0.00    -0.024 C 
ATOM   2204  CG  PRO A 282       2.061  47.839  68.037  0.00  0.00    -0.035 C 
ATOM   2205  CD  PRO A 282       0.944  48.850  68.120  0.00  0.00    +0.016 C 
ATOM   2206  N   PHE A 283       2.683  48.493  71.152  0.00  0.00    -0.302 N 
ATOM   2207  CA  PHE A 283       3.694  48.684  72.184  0.00  0.00    +0.103 C 
ATOM   2208  C   PHE A 283       3.624  50.063  72.826  0.00  0.00    +0.234 C 
ATOM   2209  O   PHE A 283       2.958  50.971  72.324  0.00  0.00    -0.274 OA
ATOM   2210  CB  PHE A 283       5.100  48.528  71.589  0.00  0.00    -0.001 C 
ATOM   2211  CG  PHE A 283       5.268  47.329  70.698  0.00  0.00    -0.045 A 
ATOM   2212  CD1 PHE A 283       5.203  46.040  71.218  0.00  0.00    -0.059 A 
ATOM   2213  CD2 PHE A 283       5.519  47.493  69.337  0.00  0.00    -0.059 A 
ATOM   2214  CE1 PHE A 283       5.388  44.930  70.394  0.00  0.00    -0.062 A 
ATOM   2215  CE2 PHE A 283       5.705  46.393  68.506  0.00  0.00    -0.062 A 
ATOM   2216  CZ  PHE A 283       5.640  45.108  69.035  0.00  0.00    -0.062 A 
ATOM   2217  N   ASP A 284       4.309  50.192  73.957  0.00  0.00    -0.302 N 
ATOM   2218  CA  ASP A 284       4.417  51.455  74.670  0.00  0.00    +0.110 C 
ATOM   2219  C   ASP A 284       5.575  52.107  73.916  0.00  0.00    +0.235 C 
ATOM   2220  O   ASP A 284       6.709  51.619  73.959  0.00  0.00    -0.274 OA
ATOM   2221  CB  ASP A 284       4.783  51.200  76.139  0.00  0.00    +0.076 C 
ATOM   2222  CG  ASP A 284       4.978  52.482  76.935  0.00  0.00    +0.358 C 
ATOM   2223  OD1 ASP A 284       4.534  53.561  76.479  0.00  0.00    -0.246 OA
ATOM   2224  OD2 ASP A 284       5.578  52.403  78.029  0.00  0.00    -0.246 OA
ATOM   2225  N   SER A 285       5.285  53.184  73.196  0.00  0.00    -0.301 N 
ATOM   2226  CA  SER A 285       6.320  53.818  72.395  0.00  0.00    +0.123 C 
ATOM   2227  C   SER A 285       6.096  55.282  72.055  0.00  0.00    +0.236 C 
ATOM   2228  O   SER A 285       5.065  55.869  72.381  0.00  0.00    -0.274 OA
ATOM   2229  CB  SER A 285       6.461  53.039  71.088  0.00  0.00    +0.071 C 
ATOM   2230  OG  SER A 285       5.209  52.966  70.420  0.00  0.00    -0.393 OA
ATOM   2231  N   ILE A 286       7.101  55.864  71.408  0.00  0.00    -0.302 N 
ATOM   2232  CA  ILE A 286       7.043  57.245  70.956  0.00  0.00    +0.102 C 
ATOM   2233  C   ILE A 286       7.282  57.216  69.446  0.00  0.00    +0.234 C 
ATOM   2234  O   ILE A 286       7.858  56.255  68.921  0.00  0.00    -0.274 OA
ATOM   2235  CB  ILE A 286       8.100  58.147  71.657  0.00  0.00    -0.017 C 
ATOM   2236  CG1 ILE A 286       9.503  57.556  71.512  0.00  0.00    -0.051 C 
ATOM   2237  CG2 ILE A 286       7.739  58.345  73.120  0.00  0.00    -0.060 C 
ATOM   2238  CD1 ILE A 286      10.587  58.372  72.191  0.00  0.00    -0.065 C 
ATOM   2239  N   PHE A 287       6.813  58.252  68.754  0.00  0.00    -0.302 N 
ATOM   2240  CA  PHE A 287       6.953  58.359  67.302  0.00  0.00    +0.103 C 
ATOM   2241  C   PHE A 287       6.297  57.171  66.592  0.00  0.00    +0.234 C 
ATOM   2242  O   PHE A 287       6.844  56.607  65.640  0.00  0.00    -0.274 OA
ATOM   2243  CB  PHE A 287       8.427  58.495  66.897  0.00  0.00    -0.001 C 
ATOM   2244  CG  PHE A 287       8.655  59.399  65.706  0.00  0.00    -0.045 A 
ATOM   2245  CD1 PHE A 287       7.732  59.465  64.665  0.00  0.00    -0.059 A 
ATOM   2246  CD2 PHE A 287       9.797  60.187  65.632  0.00  0.00    -0.059 A 
ATOM   2247  CE1 PHE A 287       7.942  60.300  63.572  0.00  0.00    -0.062 A 
ATOM   2248  CE2 PHE A 287      10.015  61.024  64.540  0.00  0.00    -0.062 A 
ATOM   2249  CZ  PHE A 287       9.079  61.078  63.506  0.00  0.00    -0.062 A 
ATOM   2250  N   ARG A 288       5.138  56.773  67.110  0.00  0.00    -0.302 N 
ATOM   2251  CA  ARG A 288       4.351  55.680  66.554  0.00  0.00    +0.099 C 
ATOM   2252  C   ARG A 288       2.898  56.132  66.543  0.00  0.00    +0.234 C 
ATOM   2253  O   ARG A 288       2.392  56.681  67.528  0.00  0.00    -0.274 OA
ATOM   2254  CB  ARG A 288       4.510  54.398  67.375  0.00  0.00    -0.024 C 
ATOM   2255  CG  ARG A 288       5.879  53.749  67.250  0.00  0.00    -0.033 C 
ATOM   2256  CD  ARG A 288       6.183  53.360  65.801  0.00  0.00    +0.018 C 
ATOM   2257  NE  ARG A 288       7.452  52.646  65.687  0.00  0.00    -0.358 N 
ATOM   2258  CZ  ARG A 288       8.639  53.240  65.632  0.00  0.00    +0.166 C 
ATOM   2259  NH1 ARG A 288       8.734  54.562  65.675  0.00  0.00    -0.372 N 
ATOM   2260  NH2 ARG A 288       9.736  52.501  65.560  0.00  0.00    -0.372 N 
ATOM   2261  N   PHE A 289       2.242  55.925  65.406  0.00  0.00    -0.302 N 
ATOM   2262  CA  PHE A 289       0.860  56.340  65.222  0.00  0.00    +0.103 C 
ATOM   2263  C   PHE A 289      -0.016  55.161  64.814  0.00  0.00    +0.234 C 
ATOM   2264  O   PHE A 289       0.426  54.249  64.118  0.00  0.00    -0.274 OA
ATOM   2265  CB  PHE A 289       0.823  57.469  64.186  0.00  0.00    -0.001 C 
ATOM   2266  CG  PHE A 289       1.985  58.437  64.313  0.00  0.00    -0.045 A 
ATOM   2267  CD1 PHE A 289       2.063  59.319  65.388  0.00  0.00    -0.059 A 
ATOM   2268  CD2 PHE A 289       3.026  58.425  63.383  0.00  0.00    -0.059 A 
ATOM   2269  CE1 PHE A 289       3.156  60.171  65.538  0.00  0.00    -0.062 A 
ATOM   2270  CE2 PHE A 289       4.125  59.274  63.524  0.00  0.00    -0.062 A 
ATOM   2271  CZ  PHE A 289       4.190  60.147  64.602  0.00  0.00    -0.062 A 
ATOM   2272  N   SER A 290      -1.263  55.189  65.267  0.00  0.00    -0.301 N 
ATOM   2273  CA  SER A 290      -2.227  54.119  65.016  0.00  0.00    +0.123 C 
ATOM   2274  C   SER A 290      -2.560  53.733  63.574  0.00  0.00    +0.236 C 
ATOM   2275  O   SER A 290      -2.203  52.645  63.119  0.00  0.00    -0.274 OA
ATOM   2276  CB  SER A 290      -3.524  54.411  65.768  0.00  0.00    +0.071 C 
ATOM   2277  OG  SER A 290      -3.290  54.488  67.157  0.00  0.00    -0.393 OA
ATOM   2278  N   PHE A 291      -3.281  54.603  62.874  0.00  0.00    -0.302 N 
ATOM   2279  CA  PHE A 291      -3.690  54.317  61.506  0.00  0.00    +0.103 C 
ATOM   2280  C   PHE A 291      -2.831  54.998  60.456  0.00  0.00    +0.234 C 
ATOM   2281  O   PHE A 291      -2.951  56.193  60.198  0.00  0.00    -0.274 OA
ATOM   2282  CB  PHE A 291      -5.172  54.642  61.344  0.00  0.00    -0.001 C 
ATOM   2283  CG  PHE A 291      -6.028  53.987  62.384  0.00  0.00    -0.045 A 
ATOM   2284  CD1 PHE A 291      -6.427  52.661  62.240  0.00  0.00    -0.059 A 
ATOM   2285  CD2 PHE A 291      -6.366  54.665  63.549  0.00  0.00    -0.059 A 
ATOM   2286  CE1 PHE A 291      -7.143  52.016  63.244  0.00  0.00    -0.062 A 
ATOM   2287  CE2 PHE A 291      -7.081  54.032  64.559  0.00  0.00    -0.062 A 
ATOM   2288  CZ  PHE A 291      -7.469  52.702  64.405  0.00  0.00    -0.062 A 
ATOM   2289  N   VAL A 292      -1.964  54.195  59.853  0.00  0.00    -0.302 N 
ATOM   2290  CA  VAL A 292      -1.027  54.640  58.835  0.00  0.00    +0.102 C 
ATOM   2291  C   VAL A 292      -1.155  53.743  57.593  0.00  0.00    +0.237 C 
ATOM   2292  O   VAL A 292      -1.869  52.738  57.622  0.00  0.00    -0.274 OA
ATOM   2293  CB  VAL A 292       0.425  54.571  59.388  0.00  0.00    -0.020 C 
ATOM   2294  CG1 VAL A 292       0.603  55.552  60.538  0.00  0.00    -0.061 C 
ATOM   2295  CG2 VAL A 292       0.739  53.161  59.868  0.00  0.00    -0.061 C 
ATOM   2296  N   PRO A 293      -0.507  54.122  56.473  0.00  0.00    -0.288 N 
ATOM   2297  CA  PRO A 293      -0.557  53.338  55.234  0.00  0.00    +0.102 C 
ATOM   2298  C   PRO A 293      -0.179  51.868  55.434  0.00  0.00    +0.234 C 
ATOM   2299  O   PRO A 293       0.693  51.547  56.236  0.00  0.00    -0.274 OA
ATOM   2300  CB  PRO A 293       0.469  54.045  54.354  0.00  0.00    -0.024 C 
ATOM   2301  CG  PRO A 293       0.301  55.467  54.743  0.00  0.00    -0.035 C 
ATOM   2302  CD  PRO A 293       0.208  55.396  56.250  0.00  0.00    +0.016 C 
ATOM   2303  N   VAL A 294      -0.860  50.980  54.716  0.00  0.00    -0.302 N 
ATOM   2304  CA  VAL A 294      -0.594  49.545  54.797  0.00  0.00    +0.102 C 
ATOM   2305  C   VAL A 294       0.005  48.997  53.505  0.00  0.00    +0.234 C 
ATOM   2306  O   VAL A 294      -0.250  49.518  52.419  0.00  0.00    -0.274 OA
ATOM   2307  CB  VAL A 294      -1.878  48.743  55.097  0.00  0.00    -0.020 C 
ATOM   2308  CG1 VAL A 294      -2.337  49.006  56.511  0.00  0.00    -0.061 C 
ATOM   2309  CG2 VAL A 294      -2.974  49.105  54.108  0.00  0.00    -0.061 C 
ATOM   2310  N   ILE A 295       0.823  47.956  53.633  0.00  0.00    -0.302 N 
ATOM   2311  CA  ILE A 295       1.433  47.313  52.471  0.00  0.00    +0.102 C 
ATOM   2312  C   ILE A 295       0.402  46.295  51.976  0.00  0.00    +0.234 C 
ATOM   2313  O   ILE A 295       0.480  45.105  52.281  0.00  0.00    -0.274 OA
ATOM   2314  CB  ILE A 295       2.759  46.618  52.858  0.00  0.00    -0.017 C 
ATOM   2315  CG1 ILE A 295       3.661  47.606  53.603  0.00  0.00    -0.051 C 
ATOM   2316  CG2 ILE A 295       3.468  46.094  51.614  0.00  0.00    -0.060 C 
ATOM   2317  CD1 ILE A 295       3.859  48.936  52.877  0.00  0.00    -0.065 C 
ATOM   2318  N   ASP A 296      -0.580  46.799  51.233  0.00  0.00    -0.302 N 
ATOM   2319  CA  ASP A 296      -1.688  46.000  50.717  0.00  0.00    +0.110 C 
ATOM   2320  C   ASP A 296      -1.463  45.107  49.501  0.00  0.00    +0.234 C 
ATOM   2321  O   ASP A 296      -2.152  44.100  49.335  0.00  0.00    -0.274 OA
ATOM   2322  CB  ASP A 296      -2.915  46.899  50.480  0.00  0.00    +0.076 C 
ATOM   2323  CG  ASP A 296      -2.654  48.036  49.480  0.00  0.00    +0.358 C 
ATOM   2324  OD1 ASP A 296      -1.487  48.267  49.088  0.00  0.00    -0.246 OA
ATOM   2325  OD2 ASP A 296      -3.637  48.712  49.089  0.00  0.00    -0.246 OA
ATOM   2326  N   GLY A 297      -0.505  45.466  48.656  0.00  0.00    -0.305 N 
ATOM   2327  CA  GLY A 297      -0.257  44.679  47.462  0.00  0.00    +0.088 C 
ATOM   2328  C   GLY A 297      -0.906  45.342  46.257  0.00  0.00    +0.231 C 
ATOM   2329  O   GLY A 297      -0.783  44.863  45.130  0.00  0.00    -0.274 OA
ATOM   2330  N   GLU A 298      -1.618  46.440  46.509  0.00  0.00    -0.303 N 
ATOM   2331  CA  GLU A 298      -2.291  47.202  45.465  0.00  0.00    +0.100 C 
ATOM   2332  C   GLU A 298      -1.604  48.558  45.302  0.00  0.00    +0.234 C 
ATOM   2333  O   GLU A 298      -0.932  48.795  44.295  0.00  0.00    -0.274 OA
ATOM   2334  CB  GLU A 298      -3.770  47.377  45.806  0.00  0.00    -0.016 C 
ATOM   2335  CG  GLU A 298      -4.550  46.066  45.800  0.00  0.00    +0.051 C 
ATOM   2336  CD  GLU A 298      -5.984  46.209  46.284  0.00  0.00    +0.356 C 
ATOM   2337  OE1 GLU A 298      -6.557  47.316  46.176  0.00  0.00    -0.246 OA
ATOM   2338  OE2 GLU A 298      -6.541  45.202  46.773  0.00  0.00    -0.246 OA
ATOM   2339  N   PHE A 299      -1.754  49.433  46.299  0.00  0.00    -0.302 N 
ATOM   2340  CA  PHE A 299      -1.123  50.753  46.266  0.00  0.00    +0.103 C 
ATOM   2341  C   PHE A 299       0.385  50.530  46.245  0.00  0.00    +0.234 C 
ATOM   2342  O   PHE A 299       1.127  51.259  45.589  0.00  0.00    -0.274 OA
ATOM   2343  CB  PHE A 299      -1.519  51.581  47.496  0.00  0.00    -0.001 C 
ATOM   2344  CG  PHE A 299      -1.226  53.054  47.359  0.00  0.00    -0.045 A 
ATOM   2345  CD1 PHE A 299       0.060  53.550  47.567  0.00  0.00    -0.059 A 
ATOM   2346  CD2 PHE A 299      -2.237  53.944  47.010  0.00  0.00    -0.059 A 
ATOM   2347  CE1 PHE A 299       0.332  54.911  47.427  0.00  0.00    -0.062 A 
ATOM   2348  CE2 PHE A 299      -1.978  55.305  46.867  0.00  0.00    -0.062 A 
ATOM   2349  CZ  PHE A 299      -0.690  55.789  47.076  0.00  0.00    -0.062 A 
ATOM   2350  N   PHE A 300       0.821  49.519  46.988  0.00  0.00    -0.302 N 
ATOM   2351  CA  PHE A 300       2.223  49.136  47.053  0.00  0.00    +0.104 C 
ATOM   2352  C   PHE A 300       2.239  47.690  46.555  0.00  0.00    +0.237 C 
ATOM   2353  O   PHE A 300       1.759  46.796  47.242  0.00  0.00    -0.274 OA
ATOM   2354  CB  PHE A 300       2.736  49.197  48.498  0.00  0.00    -0.001 C 
ATOM   2355  CG  PHE A 300       2.629  50.560  49.130  0.00  0.00    -0.045 A 
ATOM   2356  CD1 PHE A 300       3.437  51.610  48.697  0.00  0.00    -0.059 A 
ATOM   2357  CD2 PHE A 300       1.729  50.792  50.169  0.00  0.00    -0.059 A 
ATOM   2358  CE1 PHE A 300       3.352  52.870  49.291  0.00  0.00    -0.062 A 
ATOM   2359  CE2 PHE A 300       1.635  52.050  50.771  0.00  0.00    -0.062 A 
ATOM   2360  CZ  PHE A 300       2.448  53.090  50.332  0.00  0.00    -0.062 A 
ATOM   2361  N   PRO A 301       2.742  47.454  45.328  0.00  0.00    -0.288 N 
ATOM   2362  CA  PRO A 301       2.818  46.120  44.721  0.00  0.00    +0.102 C 
ATOM   2363  C   PRO A 301       3.450  45.054  45.614  0.00  0.00    +0.234 C 
ATOM   2364  O   PRO A 301       2.920  43.947  45.740  0.00  0.00    -0.274 OA
ATOM   2365  CB  PRO A 301       3.648  46.379  43.467  0.00  0.00    -0.024 C 
ATOM   2366  CG  PRO A 301       3.189  47.739  43.068  0.00  0.00    -0.035 C 
ATOM   2367  CD  PRO A 301       3.241  48.472  44.387  0.00  0.00    +0.016 C 
ATOM   2368  N   THR A 302       4.590  45.393  46.214  0.00  0.00    -0.300 N 
ATOM   2369  CA  THR A 302       5.318  44.493  47.112  0.00  0.00    +0.125 C 
ATOM   2370  C   THR A 302       5.912  45.315  48.262  0.00  0.00    +0.237 C 
ATOM   2371  O   THR A 302       5.588  46.498  48.410  0.00  0.00    -0.274 OA
ATOM   2372  CB  THR A 302       6.457  43.746  46.373  0.00  0.00    +0.079 C 
ATOM   2373  CG2 THR A 302       5.898  42.859  45.275  0.00  0.00    -0.037 C 
ATOM   2374  OG1 THR A 302       7.363  44.690  45.793  0.00  0.00    -0.390 OA
ATOM   2375  N   SER A 303       6.769  44.695  49.076  0.00  0.00    -0.300 N 
ATOM   2376  CA  SER A 303       7.398  45.393  50.201  0.00  0.00    +0.123 C 
ATOM   2377  C   SER A 303       8.168  46.618  49.710  0.00  0.00    +0.236 C 
ATOM   2378  O   SER A 303       8.742  46.594  48.621  0.00  0.00    -0.274 OA
ATOM   2379  CB  SER A 303       8.343  44.458  50.961  0.00  0.00    +0.071 C 
ATOM   2380  OG  SER A 303       9.471  44.108  50.177  0.00  0.00    -0.393 OA
ATOM   2381  N   LEU A 304       8.171  47.684  50.509  0.00  0.00    -0.302 N 
ATOM   2382  CA  LEU A 304       8.863  48.918  50.145  0.00  0.00    +0.100 C 
ATOM   2383  C   LEU A 304      10.343  48.692  49.847  0.00  0.00    +0.234 C 
ATOM   2384  O   LEU A 304      10.908  49.314  48.949  0.00  0.00    -0.274 OA
ATOM   2385  CB  LEU A 304       8.714  49.960  51.258  0.00  0.00    -0.024 C 
ATOM   2386  CG  LEU A 304       7.284  50.333  51.662  0.00  0.00    -0.045 C 
ATOM   2387  CD1 LEU A 304       7.324  51.415  52.720  0.00  0.00    -0.063 C 
ATOM   2388  CD2 LEU A 304       6.498  50.804  50.457  0.00  0.00    -0.063 C 
ATOM   2389  N   GLU A 305      10.956  47.781  50.598  0.00  0.00    -0.302 N 
ATOM   2390  CA  GLU A 305      12.368  47.466  50.435  0.00  0.00    +0.100 C 
ATOM   2391  C   GLU A 305      12.626  46.755  49.116  0.00  0.00    +0.234 C 
ATOM   2392  O   GLU A 305      13.563  47.107  48.400  0.00  0.00    -0.274 OA
ATOM   2393  CB  GLU A 305      12.868  46.612  51.602  0.00  0.00    -0.016 C 
ATOM   2394  CG  GLU A 305      14.355  46.251  51.542  0.00  0.00    +0.051 C 
ATOM   2395  CD  GLU A 305      15.292  47.458  51.577  0.00  0.00    +0.356 C 
ATOM   2396  OE1 GLU A 305      14.845  48.582  51.899  0.00  0.00    -0.246 OA
ATOM   2397  OE2 GLU A 305      16.493  47.273  51.285  0.00  0.00    -0.246 OA
ATOM   2398  N   SER A 306      11.796  45.764  48.792  0.00  0.00    -0.301 N 
ATOM   2399  CA  SER A 306      11.955  45.025  47.542  0.00  0.00    +0.123 C 
ATOM   2400  C   SER A 306      11.740  45.949  46.342  0.00  0.00    +0.236 C 
ATOM   2401  O   SER A 306      12.403  45.797  45.313  0.00  0.00    -0.274 OA
ATOM   2402  CB  SER A 306      11.001  43.828  47.484  0.00  0.00    +0.071 C 
ATOM   2403  OG  SER A 306       9.649  44.231  47.377  0.00  0.00    -0.393 OA
ATOM   2404  N   MET A 307      10.828  46.912  46.489  0.00  0.00    -0.302 N 
ATOM   2405  CA  MET A 307      10.548  47.884  45.434  0.00  0.00    +0.100 C 
ATOM   2406  C   MET A 307      11.756  48.795  45.261  0.00  0.00    +0.234 C 
ATOM   2407  O   MET A 307      12.179  49.069  44.140  0.00  0.00    -0.274 OA
ATOM   2408  CB  MET A 307       9.313  48.728  45.771  0.00  0.00    -0.017 C 
ATOM   2409  CG  MET A 307       7.993  47.997  45.614  0.00  0.00    -0.004 C 
ATOM   2410  SD  MET A 307       6.562  49.059  45.897  0.00  0.00    -0.164 S 
ATOM   2411  CE  MET A 307       6.612  50.052  44.424  0.00  0.00    -0.018 C 
ATOM   2412  N   LEU A 308      12.316  49.247  46.381  0.00  0.00    -0.302 N 
ATOM   2413  CA  LEU A 308      13.489  50.120  46.364  0.00  0.00    +0.100 C 
ATOM   2414  C   LEU A 308      14.710  49.425  45.767  0.00  0.00    +0.234 C 
ATOM   2415  O   LEU A 308      15.500  50.050  45.060  0.00  0.00    -0.274 OA
ATOM   2416  CB  LEU A 308      13.811  50.621  47.775  0.00  0.00    -0.024 C 
ATOM   2417  CG  LEU A 308      12.920  51.736  48.331  0.00  0.00    -0.045 C 
ATOM   2418  CD1 LEU A 308      13.298  52.017  49.776  0.00  0.00    -0.063 C 
ATOM   2419  CD2 LEU A 308      13.069  52.996  47.487  0.00  0.00    -0.063 C 
ATOM   2420  N   ASN A 309      14.843  48.127  46.035  0.00  0.00    -0.302 N 
ATOM   2421  CA  ASN A 309      15.959  47.336  45.523  0.00  0.00    +0.108 C 
ATOM   2422  C   ASN A 309      15.884  47.086  44.019  0.00  0.00    +0.234 C 
ATOM   2423  O   ASN A 309      16.895  47.177  43.320  0.00  0.00    -0.274 OA
ATOM   2424  CB  ASN A 309      16.043  45.992  46.254  0.00  0.00    +0.051 C 
ATOM   2425  CG  ASN A 309      16.746  46.100  47.591  0.00  0.00    +0.213 C 
ATOM   2426  ND2 ASN A 309      16.178  45.474  48.617  0.00  0.00    -0.329 N 
ATOM   2427  OD1 ASN A 309      17.794  46.734  47.699  0.00  0.00    -0.276 OA
ATOM   2428  N   SER A 310      14.683  46.786  43.530  0.00  0.00    -0.301 N 
ATOM   2429  CA  SER A 310      14.473  46.495  42.115  0.00  0.00    +0.123 C 
ATOM   2430  C   SER A 310      14.325  47.720  41.222  0.00  0.00    +0.236 C 
ATOM   2431  O   SER A 310      14.290  47.593  39.994  0.00  0.00    -0.274 OA
ATOM   2432  CB  SER A 310      13.257  45.577  41.940  0.00  0.00    +0.071 C 
ATOM   2433  OG  SER A 310      12.078  46.168  42.459  0.00  0.00    -0.393 OA
ATOM   2434  N   GLY A 311      14.261  48.904  41.827  0.00  0.00    -0.305 N 
ATOM   2435  CA  GLY A 311      14.105  50.121  41.046  0.00  0.00    +0.088 C 
ATOM   2436  C   GLY A 311      12.670  50.287  40.577  0.00  0.00    +0.231 C 
ATOM   2437  O   GLY A 311      12.405  50.934  39.565  0.00  0.00    -0.274 OA
ATOM   2438  N   ASN A 312      11.746  49.678  41.313  0.00  0.00    -0.302 N 
ATOM   2439  CA  ASN A 312      10.329  49.744  40.994  0.00  0.00    +0.108 C 
ATOM   2440  C   ASN A 312       9.737  51.033  41.556  0.00  0.00    +0.234 C 
ATOM   2441  O   ASN A 312       9.058  51.032  42.588  0.00  0.00    -0.274 OA
ATOM   2442  CB  ASN A 312       9.604  48.520  41.566  0.00  0.00    +0.051 C 
ATOM   2443  CG  ASN A 312       8.212  48.338  40.985  0.00  0.00    +0.213 C 
ATOM   2444  ND2 ASN A 312       7.497  47.333  41.472  0.00  0.00    -0.329 N 
ATOM   2445  OD1 ASN A 312       7.789  49.086  40.106  0.00  0.00    -0.276 OA
ATOM   2446  N   PHE A 313      10.037  52.138  40.883  0.00  0.00    -0.302 N 
ATOM   2447  CA  PHE A 313       9.551  53.455  41.277  0.00  0.00    +0.103 C 
ATOM   2448  C   PHE A 313       9.791  54.465  40.166  0.00  0.00    +0.234 C 
ATOM   2449  O   PHE A 313      10.522  54.191  39.213  0.00  0.00    -0.274 OA
ATOM   2450  CB  PHE A 313      10.206  53.926  42.588  0.00  0.00    -0.001 C 
ATOM   2451  CG  PHE A 313      11.707  53.794  42.613  0.00  0.00    -0.045 A 
ATOM   2452  CD1 PHE A 313      12.515  54.699  41.934  0.00  0.00    -0.059 A 
ATOM   2453  CD2 PHE A 313      12.311  52.764  43.326  0.00  0.00    -0.059 A 
ATOM   2454  CE1 PHE A 313      13.904  54.583  41.964  0.00  0.00    -0.062 A 
ATOM   2455  CE2 PHE A 313      13.701  52.637  43.364  0.00  0.00    -0.062 A 
ATOM   2456  CZ  PHE A 313      14.499  53.549  42.681  0.00  0.00    -0.062 A 
ATOM   2457  N   LYS A 314       9.169  55.631  40.298  0.00  0.00    -0.302 N 
ATOM   2458  CA  LYS A 314       9.296  56.692  39.312  0.00  0.00    +0.099 C 
ATOM   2459  C   LYS A 314      10.714  57.248  39.265  0.00  0.00    +0.234 C 
ATOM   2460  O   LYS A 314      11.281  57.624  40.295  0.00  0.00    -0.274 OA
ATOM   2461  CB  LYS A 314       8.305  57.818  39.621  0.00  0.00    -0.026 C 
ATOM   2462  CG  LYS A 314       8.268  58.925  38.580  0.00  0.00    -0.053 C 
ATOM   2463  CD  LYS A 314       7.378  60.072  39.024  0.00  0.00    -0.069 C 
ATOM   2464  CE  LYS A 314       7.299  61.170  37.970  0.00  0.00    -0.096 C 
ATOM   2465  NZ  LYS A 314       6.591  60.742  36.732  0.00  0.00    +0.378 N 
ATOM   2466  N   LYS A 315      11.291  57.248  38.066  0.00  0.00    -0.302 N 
ATOM   2467  CA  LYS A 315      12.634  57.773  37.844  0.00  0.00    +0.099 C 
ATOM   2468  C   LYS A 315      12.511  59.245  37.475  0.00  0.00    +0.234 C 
ATOM   2469  O   LYS A 315      11.959  59.590  36.429  0.00  0.00    -0.274 OA
ATOM   2470  CB  LYS A 315      13.340  57.019  36.718  0.00  0.00    -0.026 C 
ATOM   2471  CG  LYS A 315      13.913  55.668  37.112  0.00  0.00    -0.053 C 
ATOM   2472  CD  LYS A 315      12.870  54.578  37.116  0.00  0.00    -0.069 C 
ATOM   2473  CE  LYS A 315      13.518  53.219  37.300  0.00  0.00    -0.096 C 
ATOM   2474  NZ  LYS A 315      12.538  52.123  37.064  0.00  0.00    +0.378 N 
ATOM   2475  N   THR A 316      13.007  60.107  38.356  0.00  0.00    -0.300 N 
ATOM   2476  CA  THR A 316      12.951  61.550  38.157  0.00  0.00    +0.125 C 
ATOM   2477  C   THR A 316      13.942  62.216  39.116  0.00  0.00    +0.236 C 
ATOM   2478  O   THR A 316      14.864  61.558  39.608  0.00  0.00    -0.274 OA
ATOM   2479  CB  THR A 316      11.501  62.081  38.378  0.00  0.00    +0.079 C 
ATOM   2480  CG2 THR A 316      11.004  61.763  39.786  0.00  0.00    -0.037 C 
ATOM   2481  OG1 THR A 316      11.451  63.495  38.143  0.00  0.00    -0.390 OA
ATOM   2482  N   GLN A 317      13.799  63.521  39.339  0.00  0.00    -0.302 N 
ATOM   2483  CA  GLN A 317      14.693  64.222  40.256  0.00  0.00    +0.100 C 
ATOM   2484  C   GLN A 317      14.006  64.415  41.604  0.00  0.00    +0.234 C 
ATOM   2485  O   GLN A 317      12.797  64.653  41.667  0.00  0.00    -0.274 OA
ATOM   2486  CB  GLN A 317      15.095  65.599  39.710  0.00  0.00    -0.018 C 
ATOM   2487  CG  GLN A 317      15.762  65.598  38.345  0.00  0.00    +0.026 C 
ATOM   2488  CD  GLN A 317      14.768  65.478  37.206  0.00  0.00    +0.211 C 
ATOM   2489  NE2 GLN A 317      15.017  64.545  36.300  0.00  0.00    -0.329 N 
ATOM   2490  OE1 GLN A 317      13.785  66.215  37.144  0.00  0.00    -0.276 OA
ATOM   2491  N   ILE A 318      14.774  64.288  42.681  0.00  0.00    -0.302 N 
ATOM   2492  CA  ILE A 318      14.239  64.491  44.022  0.00  0.00    +0.102 C 
ATOM   2493  C   ILE A 318      15.142  65.409  44.833  0.00  0.00    +0.234 C 
ATOM   2494  O   ILE A 318      16.362  65.435  44.647  0.00  0.00    -0.274 OA
ATOM   2495  CB  ILE A 318      14.062  63.168  44.817  0.00  0.00    -0.017 C 
ATOM   2496  CG1 ILE A 318      15.412  62.472  45.003  0.00  0.00    -0.051 C 
ATOM   2497  CG2 ILE A 318      13.021  62.273  44.151  0.00  0.00    -0.060 C 
ATOM   2498  CD1 ILE A 318      15.392  61.338  46.001  0.00  0.00    -0.065 C 
ATOM   2499  N   LEU A 319      14.518  66.192  45.705  0.00  0.00    -0.302 N 
ATOM   2500  CA  LEU A 319      15.237  67.095  46.588  0.00  0.00    +0.100 C 
ATOM   2501  C   LEU A 319      14.674  66.779  47.966  0.00  0.00    +0.234 C 
ATOM   2502  O   LEU A 319      13.470  66.887  48.193  0.00  0.00    -0.274 OA
ATOM   2503  CB  LEU A 319      14.985  68.558  46.211  0.00  0.00    -0.024 C 
ATOM   2504  CG  LEU A 319      15.816  69.605  46.960  0.00  0.00    -0.045 C 
ATOM   2505  CD1 LEU A 319      15.934  70.873  46.125  0.00  0.00    -0.063 C 
ATOM   2506  CD2 LEU A 319      15.204  69.901  48.317  0.00  0.00    -0.063 C 
ATOM   2507  N   LEU A 320      15.543  66.340  48.867  0.00  0.00    -0.302 N 
ATOM   2508  CA  LEU A 320      15.125  65.979  50.211  0.00  0.00    +0.100 C 
ATOM   2509  C   LEU A 320      16.201  66.277  51.243  0.00  0.00    +0.234 C 
ATOM   2510  O   LEU A 320      17.349  66.572  50.902  0.00  0.00    -0.274 OA
ATOM   2511  CB  LEU A 320      14.745  64.491  50.261  0.00  0.00    -0.024 C 
ATOM   2512  CG  LEU A 320      15.831  63.413  50.152  0.00  0.00    -0.045 C 
ATOM   2513  CD1 LEU A 320      15.163  62.048  50.194  0.00  0.00    -0.063 C 
ATOM   2514  CD2 LEU A 320      16.648  63.566  48.871  0.00  0.00    -0.063 C 
ATOM   2515  N   GLY A 321      15.821  66.194  52.511  0.00  0.00    -0.305 N 
ATOM   2516  CA  GLY A 321      16.765  66.456  53.577  0.00  0.00    +0.088 C 
ATOM   2517  C   GLY A 321      16.124  66.308  54.933  0.00  0.00    +0.231 C 
ATOM   2518  O   GLY A 321      14.945  65.962  55.035  0.00  0.00    -0.274 OA
ATOM   2519  N   VAL A 322      16.898  66.597  55.975  0.00  0.00    -0.302 N 
ATOM   2520  CA  VAL A 322      16.419  66.479  57.348  0.00  0.00    +0.102 C 
ATOM   2521  C   VAL A 322      16.873  67.646  58.221  0.00  0.00    +0.234 C 
ATOM   2522  O   VAL A 322      17.738  68.428  57.833  0.00  0.00    -0.274 OA
ATOM   2523  CB  VAL A 322      16.928  65.165  58.002  0.00  0.00    -0.020 C 
ATOM   2524  CG1 VAL A 322      16.406  63.955  57.250  0.00  0.00    -0.061 C 
ATOM   2525  CG2 VAL A 322      18.449  65.143  58.033  0.00  0.00    -0.061 C 
ATOM   2526  N   ASN A 323      16.233  67.789  59.377  0.00  0.00    -0.302 N 
ATOM   2527  CA  ASN A 323      16.592  68.825  60.339  0.00  0.00    +0.108 C 
ATOM   2528  C   ASN A 323      17.581  68.203  61.318  0.00  0.00    +0.234 C 
ATOM   2529  O   ASN A 323      17.628  66.981  61.469  0.00  0.00    -0.274 OA
ATOM   2530  CB  ASN A 323      15.356  69.330  61.090  0.00  0.00    +0.051 C 
ATOM   2531  CG  ASN A 323      14.433  70.164  60.215  0.00  0.00    +0.213 C 
ATOM   2532  ND2 ASN A 323      13.354  70.656  60.805  0.00  0.00    -0.329 N 
ATOM   2533  OD1 ASN A 323      14.685  70.359  59.028  0.00  0.00    -0.276 OA
ATOM   2534  N   LYS A 324      18.346  69.045  62.005  0.00  0.00    -0.302 N 
ATOM   2535  CA  LYS A 324      19.351  68.570  62.951  0.00  0.00    +0.099 C 
ATOM   2536  C   LYS A 324      18.828  67.775  64.155  0.00  0.00    +0.234 C 
ATOM   2537  O   LYS A 324      19.379  66.722  64.487  0.00  0.00    -0.274 OA
ATOM   2538  CB  LYS A 324      20.209  69.740  63.432  0.00  0.00    -0.026 C 
ATOM   2539  CG  LYS A 324      21.376  69.314  64.294  0.00  0.00    -0.053 C 
ATOM   2540  CD  LYS A 324      22.057  70.503  64.924  0.00  0.00    -0.069 C 
ATOM   2541  CE  LYS A 324      23.094  70.033  65.919  0.00  0.00    -0.096 C 
ATOM   2542  NZ  LYS A 324      22.470  69.127  66.928  0.00  0.00    +0.378 N 
ATOM   2543  N   ASP A 325      17.775  68.272  64.803  0.00  0.00    -0.302 N 
ATOM   2544  CA  ASP A 325      17.208  67.610  65.983  0.00  0.00    +0.110 C 
ATOM   2545  C   ASP A 325      15.743  67.210  65.774  0.00  0.00    +0.234 C 
ATOM   2546  O   ASP A 325      14.823  67.845  66.304  0.00  0.00    -0.274 OA
ATOM   2547  CB  ASP A 325      17.329  68.527  67.209  0.00  0.00    +0.076 C 
ATOM   2548  CG  ASP A 325      18.717  69.138  67.353  0.00  0.00    +0.358 C 
ATOM   2549  OD1 ASP A 325      19.687  68.385  67.576  0.00  0.00    -0.246 OA
ATOM   2550  OD2 ASP A 325      18.841  70.374  67.223  0.00  0.00    -0.246 OA
ATOM   2551  N   GLU A 326      15.547  66.122  65.035  0.00  0.00    -0.302 N 
ATOM   2552  CA  GLU A 326      14.218  65.602  64.707  0.00  0.00    +0.100 C 
ATOM   2553  C   GLU A 326      13.472  64.912  65.844  0.00  0.00    +0.234 C 
ATOM   2554  O   GLU A 326      12.241  64.943  65.885  0.00  0.00    -0.274 OA
ATOM   2555  CB  GLU A 326      14.317  64.620  63.534  0.00  0.00    -0.016 C 
ATOM   2556  CG  GLU A 326      14.956  65.187  62.276  0.00  0.00    +0.051 C 
ATOM   2557  CD  GLU A 326      13.959  65.830  61.329  0.00  0.00    +0.356 C 
ATOM   2558  OE1 GLU A 326      12.936  66.381  61.787  0.00  0.00    -0.246 OA
ATOM   2559  OE2 GLU A 326      14.202  65.779  60.110  0.00  0.00    -0.246 OA
ATOM   2560  N   GLY A 327      14.207  64.278  66.754  0.00  0.00    -0.305 N 
ATOM   2561  CA  GLY A 327      13.570  63.556  67.846  0.00  0.00    +0.088 C 
ATOM   2562  C   GLY A 327      13.045  64.300  69.065  0.00  0.00    +0.231 C 
ATOM   2563  O   GLY A 327      12.197  63.765  69.784  0.00  0.00    -0.274 OA
ATOM   2564  N   SER A 328      13.507  65.530  69.286  0.00  0.00    -0.301 N 
ATOM   2565  CA  SER A 328      13.094  66.316  70.452  0.00  0.00    +0.123 C 
ATOM   2566  C   SER A 328      11.593  66.437  70.695  0.00  0.00    +0.236 C 
ATOM   2567  O   SER A 328      11.129  66.253  71.821  0.00  0.00    -0.274 OA
ATOM   2568  CB  SER A 328      13.737  67.706  70.423  0.00  0.00    +0.071 C 
ATOM   2569  OG  SER A 328      13.433  68.397  69.226  0.00  0.00    -0.393 OA
ATOM   2570  N   PHE A 329      10.840  66.722  69.637  0.00  0.00    -0.302 N 
ATOM   2571  CA  PHE A 329       9.385  66.885  69.715  0.00  0.00    +0.103 C 
ATOM   2572  C   PHE A 329       8.681  65.689  70.350  0.00  0.00    +0.234 C 
ATOM   2573  O   PHE A 329       7.762  65.847  71.153  0.00  0.00    -0.274 OA
ATOM   2574  CB  PHE A 329       8.809  67.097  68.307  0.00  0.00    -0.001 C 
ATOM   2575  CG  PHE A 329       7.876  68.275  68.193  0.00  0.00    -0.045 A 
ATOM   2576  CD1 PHE A 329       6.999  68.600  69.227  0.00  0.00    -0.059 A 
ATOM   2577  CD2 PHE A 329       7.884  69.069  67.050  0.00  0.00    -0.059 A 
ATOM   2578  CE1 PHE A 329       6.147  69.702  69.122  0.00  0.00    -0.062 A 
ATOM   2579  CE2 PHE A 329       7.038  70.174  66.935  0.00  0.00    -0.062 A 
ATOM   2580  CZ  PHE A 329       6.169  70.491  67.971  0.00  0.00    -0.062 A 
ATOM   2581  N   PHE A 330       9.149  64.496  70.002  0.00  0.00    -0.302 N 
ATOM   2582  CA  PHE A 330       8.565  63.248  70.475  0.00  0.00    +0.103 C 
ATOM   2583  C   PHE A 330       8.984  62.832  71.876  0.00  0.00    +0.234 C 
ATOM   2584  O   PHE A 330       8.240  62.136  72.568  0.00  0.00    -0.274 OA
ATOM   2585  CB  PHE A 330       8.844  62.153  69.446  0.00  0.00    -0.001 C 
ATOM   2586  CG  PHE A 330       8.438  62.546  68.058  0.00  0.00    -0.045 A 
ATOM   2587  CD1 PHE A 330       9.286  63.323  67.268  0.00  0.00    -0.059 A 
ATOM   2588  CD2 PHE A 330       7.171  62.236  67.579  0.00  0.00    -0.059 A 
ATOM   2589  CE1 PHE A 330       8.875  63.792  66.028  0.00  0.00    -0.062 A 
ATOM   2590  CE2 PHE A 330       6.750  62.699  66.341  0.00  0.00    -0.062 A 
ATOM   2591  CZ  PHE A 330       7.603  63.482  65.563  0.00  0.00    -0.062 A 
ATOM   2592  N   LEU A 331      10.170  63.259  72.293  0.00  0.00    -0.302 N 
ATOM   2593  CA  LEU A 331      10.661  62.948  73.629  0.00  0.00    +0.100 C 
ATOM   2594  C   LEU A 331       9.930  63.835  74.634  0.00  0.00    +0.234 C 
ATOM   2595  O   LEU A 331       9.666  63.427  75.765  0.00  0.00    -0.274 OA
ATOM   2596  CB  LEU A 331      12.165  63.191  73.708  0.00  0.00    -0.024 C 
ATOM   2597  CG  LEU A 331      13.057  62.242  72.909  0.00  0.00    -0.045 C 
ATOM   2598  CD1 LEU A 331      14.456  62.822  72.791  0.00  0.00    -0.063 C 
ATOM   2599  CD2 LEU A 331      13.084  60.880  73.571  0.00  0.00    -0.063 C 
ATOM   2600  N   LEU A 332       9.588  65.042  74.197  0.00  0.00    -0.302 N 
ATOM   2601  CA  LEU A 332       8.874  66.001  75.026  0.00  0.00    +0.100 C 
ATOM   2602  C   LEU A 332       7.451  65.543  75.309  0.00  0.00    +0.234 C 
ATOM   2603  O   LEU A 332       6.895  65.848  76.361  0.00  0.00    -0.274 OA
ATOM   2604  CB  LEU A 332       8.831  67.358  74.329  0.00  0.00    -0.024 C 
ATOM   2605  CG  LEU A 332       7.956  68.421  74.990  0.00  0.00    -0.045 C 
ATOM   2606  CD1 LEU A 332       8.547  68.814  76.323  0.00  0.00    -0.063 C 
ATOM   2607  CD2 LEU A 332       7.840  69.629  74.086  0.00  0.00    -0.063 C 
ATOM   2608  N   TYR A 333       6.864  64.813  74.364  0.00  0.00    -0.302 N 
ATOM   2609  CA  TYR A 333       5.496  64.337  74.512  0.00  0.00    +0.103 C 
ATOM   2610  C   TYR A 333       5.287  62.959  75.132  0.00  0.00    +0.234 C 
ATOM   2611  O   TYR A 333       4.178  62.654  75.569  0.00  0.00    -0.274 OA
ATOM   2612  CB  TYR A 333       4.764  64.404  73.169  0.00  0.00    -0.001 C 
ATOM   2613  CG  TYR A 333       4.228  65.774  72.835  0.00  0.00    -0.045 A 
ATOM   2614  CD1 TYR A 333       5.090  66.827  72.529  0.00  0.00    -0.055 A 
ATOM   2615  CD2 TYR A 333       2.858  66.023  72.837  0.00  0.00    -0.055 A 
ATOM   2616  CE1 TYR A 333       4.600  68.094  72.235  0.00  0.00    -0.020 A 
ATOM   2617  CE2 TYR A 333       2.358  67.286  72.544  0.00  0.00    -0.020 A 
ATOM   2618  CZ  TYR A 333       3.231  68.318  72.244  0.00  0.00    +0.117 A 
ATOM   2619  OH  TYR A 333       2.729  69.571  71.958  0.00  0.00    -0.507 OA
ATOM   2620  N   GLY A 334       6.327  62.133  75.207  0.00  0.00    -0.305 N 
ATOM   2621  CA  GLY A 334       6.121  60.810  75.772  0.00  0.00    +0.088 C 
ATOM   2622  C   GLY A 334       7.230  60.163  76.577  0.00  0.00    +0.231 C 
ATOM   2623  O   GLY A 334       7.004  59.118  77.195  0.00  0.00    -0.274 OA
ATOM   2624  N   ALA A 335       8.421  60.751  76.563  0.00  0.00    -0.303 N 
ATOM   2625  CA  ALA A 335       9.539  60.189  77.307  0.00  0.00    +0.097 C 
ATOM   2626  C   ALA A 335       9.668  60.815  78.698  0.00  0.00    +0.236 C 
ATOM   2627  O   ALA A 335       9.575  62.035  78.857  0.00  0.00    -0.274 OA
ATOM   2628  CB  ALA A 335      10.831  60.356  76.519  0.00  0.00    -0.038 C 
ATOM   2629  N   PRO A 336       9.860  59.977  79.730  0.00  0.00    -0.288 N 
ATOM   2630  CA  PRO A 336      10.003  60.444  81.113  0.00  0.00    +0.102 C 
ATOM   2631  C   PRO A 336      11.269  61.277  81.344  0.00  0.00    +0.234 C 
ATOM   2632  O   PRO A 336      12.363  60.891  80.924  0.00  0.00    -0.274 OA
ATOM   2633  CB  PRO A 336      10.034  59.137  81.907  0.00  0.00    -0.024 C 
ATOM   2634  CG  PRO A 336      10.666  58.168  80.935  0.00  0.00    -0.035 C 
ATOM   2635  CD  PRO A 336       9.936  58.505  79.663  0.00  0.00    +0.016 C 
ATOM   2636  N   GLY A 337      11.107  62.424  82.000  0.00  0.00    -0.305 N 
ATOM   2637  CA  GLY A 337      12.241  63.288  82.281  0.00  0.00    +0.088 C 
ATOM   2638  C   GLY A 337      12.277  64.539  81.424  0.00  0.00    +0.231 C 
ATOM   2639  O   GLY A 337      13.072  65.449  81.670  0.00  0.00    -0.274 OA
ATOM   2640  N   PHE A 338      11.410  64.583  80.417  0.00  0.00    -0.302 N 
ATOM   2641  CA  PHE A 338      11.331  65.718  79.504  0.00  0.00    +0.103 C 
ATOM   2642  C   PHE A 338      10.127  66.596  79.796  0.00  0.00    +0.234 C 
ATOM   2643  O   PHE A 338       9.024  66.103  80.054  0.00  0.00    -0.274 OA
ATOM   2644  CB  PHE A 338      11.242  65.241  78.048  0.00  0.00    -0.001 C 
ATOM   2645  CG  PHE A 338      12.462  64.513  77.569  0.00  0.00    -0.045 A 
ATOM   2646  CD1 PHE A 338      12.574  63.139  77.734  0.00  0.00    -0.059 A 
ATOM   2647  CD2 PHE A 338      13.500  65.200  76.952  0.00  0.00    -0.059 A 
ATOM   2648  CE1 PHE A 338      13.701  62.459  77.291  0.00  0.00    -0.062 A 
ATOM   2649  CE2 PHE A 338      14.633  64.529  76.504  0.00  0.00    -0.062 A 
ATOM   2650  CZ  PHE A 338      14.734  63.157  76.675  0.00  0.00    -0.062 A 
ATOM   2651  N   SER A 339      10.352  67.904  79.741  0.00  0.00    -0.301 N 
ATOM   2652  CA  SER A 339       9.302  68.887  79.957  0.00  0.00    +0.123 C 
ATOM   2653  C   SER A 339       9.654  70.169  79.212  0.00  0.00    +0.236 C 
ATOM   2654  O   SER A 339      10.826  70.474  78.987  0.00  0.00    -0.274 OA
ATOM   2655  CB  SER A 339       9.062  69.148  81.449  0.00  0.00    +0.071 C 
ATOM   2656  OG  SER A 339      10.262  69.381  82.153  0.00  0.00    -0.393 OA
ATOM   2657  N   LYS A 340       8.621  70.883  78.785  0.00  0.00    -0.302 N 
ATOM   2658  CA  LYS A 340       8.772  72.111  78.019  0.00  0.00    +0.099 C 
ATOM   2659  C   LYS A 340       9.508  73.224  78.752  0.00  0.00    +0.234 C 
ATOM   2660  O   LYS A 340      10.283  73.965  78.145  0.00  0.00    -0.274 OA
ATOM   2661  CB  LYS A 340       7.388  72.618  77.588  0.00  0.00    -0.026 C 
ATOM   2662  CG  LYS A 340       7.417  73.786  76.607  0.00  0.00    -0.053 C 
ATOM   2663  CD  LYS A 340       6.023  74.277  76.274  0.00  0.00    -0.069 C 
ATOM   2664  CE  LYS A 340       5.394  75.049  77.424  0.00  0.00    -0.096 C 
ATOM   2665  NZ  LYS A 340       6.098  76.335  77.676  0.00  0.00    +0.378 N 
ATOM   2666  N   ASP A 341       9.323  73.303  80.066  0.00  0.00    -0.302 N 
ATOM   2667  CA  ASP A 341       9.933  74.382  80.837  0.00  0.00    +0.110 C 
ATOM   2668  C   ASP A 341      11.204  74.113  81.645  0.00  0.00    +0.235 C 
ATOM   2669  O   ASP A 341      11.678  74.998  82.351  0.00  0.00    -0.274 OA
ATOM   2670  CB  ASP A 341       8.864  75.070  81.695  0.00  0.00    +0.076 C 
ATOM   2671  CG  ASP A 341       7.764  75.675  80.860  0.00  0.00    +0.358 C 
ATOM   2672  OD1 ASP A 341       8.070  76.315  79.843  0.00  0.00    -0.246 OA
ATOM   2673  OD2 ASP A 341       6.590  75.495  81.211  0.00  0.00    -0.246 OA
ATOM   2674  N   SER A 342      11.749  72.905  81.552  0.00  0.00    -0.301 N 
ATOM   2675  CA  SER A 342      12.991  72.591  82.253  0.00  0.00    +0.123 C 
ATOM   2676  C   SER A 342      14.050  72.273  81.198  0.00  0.00    +0.236 C 
ATOM   2677  O   SER A 342      13.714  71.980  80.046  0.00  0.00    -0.274 OA
ATOM   2678  CB  SER A 342      12.822  71.394  83.190  0.00  0.00    +0.071 C 
ATOM   2679  OG  SER A 342      12.853  70.166  82.488  0.00  0.00    -0.393 OA
ATOM   2680  N   GLU A 343      15.323  72.350  81.584  0.00  0.00    -0.302 N 
ATOM   2681  CA  GLU A 343      16.436  72.054  80.679  0.00  0.00    +0.100 C 
ATOM   2682  C   GLU A 343      16.397  70.588  80.257  0.00  0.00    +0.234 C 
ATOM   2683  O   GLU A 343      17.115  70.177  79.345  0.00  0.00    -0.274 OA
ATOM   2684  CB  GLU A 343      17.766  72.354  81.370  0.00  0.00    -0.016 C 
ATOM   2685  CG  GLU A 343      18.584  73.453  80.710  0.00  0.00    +0.051 C 
ATOM   2686  CD  GLU A 343      19.962  73.594  81.338  0.00  0.00    +0.356 C 
ATOM   2687  OE1 GLU A 343      20.046  74.041  82.504  0.00  0.00    -0.246 OA
ATOM   2688  OE2 GLU A 343      20.961  73.252  80.667  0.00  0.00    -0.246 OA
ATOM   2689  N   SER A 344      15.564  69.812  80.951  0.00  0.00    -0.301 N 
ATOM   2690  CA  SER A 344      15.375  68.388  80.700  0.00  0.00    +0.123 C 
ATOM   2691  C   SER A 344      16.655  67.555  80.671  0.00  0.00    +0.236 C 
ATOM   2692  O   SER A 344      16.909  66.822  79.714  0.00  0.00    -0.274 OA
ATOM   2693  CB  SER A 344      14.554  68.167  79.429  0.00  0.00    +0.071 C 
ATOM   2694  OG  SER A 344      13.264  68.740  79.552  0.00  0.00    -0.393 OA
ATOM   2695  N   LYS A 345      17.464  67.682  81.720  0.00  0.00    -0.302 N 
ATOM   2696  CA  LYS A 345      18.695  66.911  81.831  0.00  0.00    +0.099 C 
ATOM   2697  C   LYS A 345      18.235  65.503  82.200  0.00  0.00    +0.234 C 
ATOM   2698  O   LYS A 345      17.486  65.315  83.160  0.00  0.00    -0.274 OA
ATOM   2699  CB  LYS A 345      19.609  67.499  82.907  0.00  0.00    -0.026 C 
ATOM   2700  CG  LYS A 345      20.117  68.897  82.576  0.00  0.00    -0.053 C 
ATOM   2701  CD  LYS A 345      20.981  69.459  83.702  0.00  0.00    -0.069 C 
ATOM   2702  CE  LYS A 345      21.457  70.875  83.384  0.00  0.00    -0.096 C 
ATOM   2703  NZ  LYS A 345      22.334  71.436  84.450  0.00  0.00    +0.378 N 
ATOM   2704  N   ILE A 346      18.643  64.526  81.399  0.00  0.00    -0.302 N 
ATOM   2705  CA  ILE A 346      18.226  63.142  81.597  0.00  0.00    +0.102 C 
ATOM   2706  C   ILE A 346      19.161  62.259  82.425  0.00  0.00    +0.234 C 
ATOM   2707  O   ILE A 346      20.378  62.233  82.215  0.00  0.00    -0.274 OA
ATOM   2708  CB  ILE A 346      17.916  62.482  80.219  0.00  0.00    -0.017 C 
ATOM   2709  CG1 ILE A 346      16.759  63.223  79.551  0.00  0.00    -0.051 C 
ATOM   2710  CG2 ILE A 346      17.541  61.021  80.374  0.00  0.00    -0.060 C 
ATOM   2711  CD1 ILE A 346      15.512  63.302  80.413  0.00  0.00    -0.065 C 
ATOM   2712  N   SER A 347      18.565  61.536  83.372  0.00  0.00    -0.301 N 
ATOM   2713  CA  SER A 347      19.300  60.626  84.243  0.00  0.00    +0.123 C 
ATOM   2714  C   SER A 347      19.538  59.311  83.513  0.00  0.00    +0.236 C 
ATOM   2715  O   SER A 347      18.845  58.997  82.545  0.00  0.00    -0.274 OA
ATOM   2716  CB  SER A 347      18.512  60.357  85.529  0.00  0.00    +0.071 C 
ATOM   2717  OG  SER A 347      17.317  59.642  85.265  0.00  0.00    -0.393 OA
ATOM   2718  N   ARG A 348      20.509  58.542  83.994  0.00  0.00    -0.302 N 
ATOM   2719  CA  ARG A 348      20.842  57.256  83.401  0.00  0.00    +0.099 C 
ATOM   2720  C   ARG A 348      19.615  56.348  83.358  0.00  0.00    +0.234 C 
ATOM   2721  O   ARG A 348      19.416  55.606  82.399  0.00  0.00    -0.274 OA
ATOM   2722  CB  ARG A 348      21.950  56.588  84.214  0.00  0.00    -0.024 C 
ATOM   2723  CG  ARG A 348      22.632  55.465  83.483  0.00  0.00    -0.033 C 
ATOM   2724  CD  ARG A 348      23.404  56.018  82.310  0.00  0.00    +0.018 C 
ATOM   2725  NE  ARG A 348      23.697  54.984  81.328  0.00  0.00    -0.358 N 
ATOM   2726  CZ  ARG A 348      23.882  55.219  80.034  0.00  0.00    +0.166 C 
ATOM   2727  NH1 ARG A 348      23.811  56.456  79.559  0.00  0.00    -0.372 N 
ATOM   2728  NH2 ARG A 348      24.116  54.210  79.207  0.00  0.00    -0.372 N 
ATOM   2729  N   GLU A 349      18.795  56.419  84.402  0.00  0.00    -0.302 N 
ATOM   2730  CA  GLU A 349      17.584  55.611  84.502  0.00  0.00    +0.100 C 
ATOM   2731  C   GLU A 349      16.550  56.017  83.453  0.00  0.00    +0.234 C 
ATOM   2732  O   GLU A 349      15.906  55.157  82.850  0.00  0.00    -0.274 OA
ATOM   2733  CB  GLU A 349      16.976  55.718  85.907  0.00  0.00    -0.016 C 
ATOM   2734  CG  GLU A 349      17.746  54.963  86.999  0.00  0.00    +0.051 C 
ATOM   2735  CD  GLU A 349      19.161  55.478  87.204  0.00  0.00    +0.356 C 
ATOM   2736  OE1 GLU A 349      19.332  56.694  87.436  0.00  0.00    -0.246 OA
ATOM   2737  OE2 GLU A 349      20.103  54.660  87.139  0.00  0.00    -0.246 OA
ATOM   2738  N   ASP A 350      16.396  57.325  83.241  0.00  0.00    -0.302 N 
ATOM   2739  CA  ASP A 350      15.439  57.835  82.259  0.00  0.00    +0.110 C 
ATOM   2740  C   ASP A 350      15.927  57.619  80.831  0.00  0.00    +0.234 C 
ATOM   2741  O   ASP A 350      15.124  57.529  79.903  0.00  0.00    -0.274 OA
ATOM   2742  CB  ASP A 350      15.144  59.320  82.501  0.00  0.00    +0.076 C 
ATOM   2743  CG  ASP A 350      14.088  59.542  83.571  0.00  0.00    +0.358 C 
ATOM   2744  OD1 ASP A 350      13.263  58.632  83.800  0.00  0.00    -0.246 OA
ATOM   2745  OD2 ASP A 350      14.071  60.636  84.173  0.00  0.00    -0.246 OA
ATOM   2746  N   PHE A 351      17.244  57.537  80.663  0.00  0.00    -0.302 N 
ATOM   2747  CA  PHE A 351      17.835  57.315  79.350  0.00  0.00    +0.103 C 
ATOM   2748  C   PHE A 351      17.469  55.913  78.869  0.00  0.00    +0.234 C 
ATOM   2749  O   PHE A 351      17.026  55.734  77.735  0.00  0.00    -0.274 OA
ATOM   2750  CB  PHE A 351      19.353  57.457  79.422  0.00  0.00    -0.001 C 
ATOM   2751  CG  PHE A 351      20.042  57.255  78.103  0.00  0.00    -0.045 A 
ATOM   2752  CD1 PHE A 351      20.155  58.305  77.198  0.00  0.00    -0.059 A 
ATOM   2753  CD2 PHE A 351      20.574  56.016  77.763  0.00  0.00    -0.059 A 
ATOM   2754  CE1 PHE A 351      20.787  58.126  75.972  0.00  0.00    -0.062 A 
ATOM   2755  CE2 PHE A 351      21.208  55.825  76.539  0.00  0.00    -0.062 A 
ATOM   2756  CZ  PHE A 351      21.315  56.884  75.641  0.00  0.00    -0.062 A 
ATOM   2757  N   MET A 352      17.668  54.929  79.746  0.00  0.00    -0.302 N 
ATOM   2758  CA  MET A 352      17.357  53.528  79.464  0.00  0.00    +0.100 C 
ATOM   2759  C   MET A 352      15.871  53.379  79.138  0.00  0.00    +0.234 C 
ATOM   2760  O   MET A 352      15.488  52.554  78.306  0.00  0.00    -0.274 OA
ATOM   2761  CB  MET A 352      17.698  52.660  80.680  0.00  0.00    -0.017 C 
ATOM   2762  CG  MET A 352      19.175  52.614  81.048  0.00  0.00    -0.004 C 
ATOM   2763  SD  MET A 352      20.117  51.473  80.028  0.00  0.00    -0.164 S 
ATOM   2764  CE  MET A 352      20.140  50.008  81.095  0.00  0.00    -0.018 C 
ATOM   2765  N   SER A 353      15.041  54.170  79.818  0.00  0.00    -0.301 N 
ATOM   2766  CA  SER A 353      13.598  54.153  79.602  0.00  0.00    +0.123 C 
ATOM   2767  C   SER A 353      13.267  54.772  78.247  0.00  0.00    +0.236 C 
ATOM   2768  O   SER A 353      12.351  54.327  77.554  0.00  0.00    -0.274 OA
ATOM   2769  CB  SER A 353      12.884  54.932  80.707  0.00  0.00    +0.071 C 
ATOM   2770  OG  SER A 353      13.067  54.309  81.965  0.00  0.00    -0.393 OA
ATOM   2771  N   GLY A 354      14.026  55.804  77.885  0.00  0.00    -0.305 N 
ATOM   2772  CA  GLY A 354      13.822  56.478  76.620  0.00  0.00    +0.088 C 
ATOM   2773  C   GLY A 354      14.132  55.560  75.455  0.00  0.00    +0.231 C 
ATOM   2774  O   GLY A 354      13.409  55.553  74.462  0.00  0.00    -0.274 OA
ATOM   2775  N   VAL A 355      15.195  54.769  75.587  0.00  0.00    -0.302 N 
ATOM   2776  CA  VAL A 355      15.606  53.834  74.542  0.00  0.00    +0.102 C 
ATOM   2777  C   VAL A 355      14.507  52.806  74.278  0.00  0.00    +0.234 C 
ATOM   2778  O   VAL A 355      14.192  52.499  73.128  0.00  0.00    -0.274 OA
ATOM   2779  CB  VAL A 355      16.908  53.093  74.935  0.00  0.00    -0.020 C 
ATOM   2780  CG1 VAL A 355      17.296  52.078  73.861  0.00  0.00    -0.061 C 
ATOM   2781  CG2 VAL A 355      18.028  54.094  75.152  0.00  0.00    -0.061 C 
ATOM   2782  N   LYS A 356      13.915  52.304  75.357  0.00  0.00    -0.302 N 
ATOM   2783  CA  LYS A 356      12.847  51.312  75.286  0.00  0.00    +0.099 C 
ATOM   2784  C   LYS A 356      11.677  51.828  74.450  0.00  0.00    +0.234 C 
ATOM   2785  O   LYS A 356      11.146  51.110  73.601  0.00  0.00    -0.274 OA
ATOM   2786  CB  LYS A 356      12.366  50.981  76.703  0.00  0.00    -0.026 C 
ATOM   2787  CG  LYS A 356      12.415  49.502  77.074  0.00  0.00    -0.053 C 
ATOM   2788  CD  LYS A 356      11.391  48.695  76.296  0.00  0.00    -0.069 C 
ATOM   2789  CE  LYS A 356      11.081  47.374  76.992  0.00  0.00    -0.096 C 
ATOM   2790  NZ  LYS A 356      12.252  46.453  77.085  0.00  0.00    +0.378 N 
ATOM   2791  N   LEU A 357      11.302  53.085  74.683  0.00  0.00    -0.302 N 
ATOM   2792  CA  LEU A 357      10.197  53.719  73.973  0.00  0.00    +0.100 C 
ATOM   2793  C   LEU A 357      10.531  54.062  72.522  0.00  0.00    +0.234 C 
ATOM   2794  O   LEU A 357       9.651  54.059  71.663  0.00  0.00    -0.274 OA
ATOM   2795  CB  LEU A 357       9.775  55.003  74.696  0.00  0.00    -0.024 C 
ATOM   2796  CG  LEU A 357       9.219  54.951  76.122  0.00  0.00    -0.045 C 
ATOM   2797  CD1 LEU A 357       8.945  56.365  76.605  0.00  0.00    -0.063 C 
ATOM   2798  CD2 LEU A 357       7.951  54.121  76.167  0.00  0.00    -0.063 C 
ATOM   2799  N   SER A 358      11.798  54.369  72.261  0.00  0.00    -0.301 N 
ATOM   2800  CA  SER A 358      12.247  54.754  70.926  0.00  0.00    +0.123 C 
ATOM   2801  C   SER A 358      12.360  53.602  69.936  0.00  0.00    +0.236 C 
ATOM   2802  O   SER A 358      12.168  53.788  68.735  0.00  0.00    -0.274 OA
ATOM   2803  CB  SER A 358      13.581  55.488  71.016  0.00  0.00    +0.071 C 
ATOM   2804  OG  SER A 358      13.458  56.646  71.818  0.00  0.00    -0.393 OA
ATOM   2805  N   VAL A 359      12.686  52.418  70.443  0.00  0.00    -0.302 N 
ATOM   2806  CA  VAL A 359      12.825  51.232  69.607  0.00  0.00    +0.102 C 
ATOM   2807  C   VAL A 359      11.958  50.132  70.219  0.00  0.00    +0.237 C 
ATOM   2808  O   VAL A 359      12.469  49.142  70.740  0.00  0.00    -0.274 OA
ATOM   2809  CB  VAL A 359      14.298  50.761  69.554  0.00  0.00    -0.020 C 
ATOM   2810  CG1 VAL A 359      14.518  49.872  68.344  0.00  0.00    -0.061 C 
ATOM   2811  CG2 VAL A 359      15.245  51.953  69.527  0.00  0.00    -0.061 C 
ATOM   2812  N   PRO A 360      10.624  50.286  70.132  0.00  0.00    -0.288 N 
ATOM   2813  CA  PRO A 360       9.658  49.326  70.679  0.00  0.00    +0.102 C 
ATOM   2814  C   PRO A 360       9.778  47.888  70.177  0.00  0.00    +0.234 C 
ATOM   2815  O   PRO A 360       9.648  46.946  70.962  0.00  0.00    -0.274 OA
ATOM   2816  CB  PRO A 360       8.313  49.953  70.302  0.00  0.00    -0.024 C 
ATOM   2817  CG  PRO A 360       8.619  50.668  69.033  0.00  0.00    -0.035 C 
ATOM   2818  CD  PRO A 360       9.929  51.333  69.366  0.00  0.00    +0.016 C 
ATOM   2819  N   HIS A 361      10.051  47.724  68.885  0.00  0.00    -0.302 N 
ATOM   2820  CA  HIS A 361      10.178  46.399  68.280  0.00  0.00    +0.105 C 
ATOM   2821  C   HIS A 361      11.529  45.712  68.531  0.00  0.00    +0.234 C 
ATOM   2822  O   HIS A 361      11.892  44.769  67.823  0.00  0.00    -0.274 OA
ATOM   2823  CB  HIS A 361       9.898  46.480  66.771  0.00  0.00    +0.016 C 
ATOM   2824  CG  HIS A 361      10.890  47.309  66.008  0.00  0.00    +0.038 A 
ATOM   2825  CD2 HIS A 361      11.969  46.952  65.271  0.00  0.00    +0.048 A 
ATOM   2826  ND1 HIS A 361      10.813  48.683  65.930  0.00  0.00    -0.348 N 
ATOM   2827  CE1 HIS A 361      11.800  49.137  65.178  0.00  0.00    +0.094 A 
ATOM   2828  NE2 HIS A 361      12.516  48.107  64.765  0.00  0.00    -0.244 N 
ATOM   2829  N   ALA A 362      12.245  46.156  69.563  0.00  0.00    -0.303 N 
ATOM   2830  CA  ALA A 362      13.552  45.591  69.888  0.00  0.00    +0.097 C 
ATOM   2831  C   ALA A 362      13.590  44.768  71.168  0.00  0.00    +0.234 C 
ATOM   2832  O   ALA A 362      12.842  45.024  72.105  0.00  0.00    -0.274 OA
ATOM   2833  CB  ALA A 362      14.593  46.696  69.962  0.00  0.00    -0.038 C 
ATOM   2834  N   ASN A 363      14.481  43.780  71.190  0.00  0.00    -0.302 N 
ATOM   2835  CA  ASN A 363      14.672  42.921  72.353  0.00  0.00    +0.108 C 
ATOM   2836  C   ASN A 363      15.771  43.511  73.246  0.00  0.00    +0.234 C 
ATOM   2837  O   ASN A 363      16.255  44.614  72.986  0.00  0.00    -0.274 OA
ATOM   2838  CB  ASN A 363      15.024  41.489  71.916  0.00  0.00    +0.051 C 
ATOM   2839  CG  ASN A 363      16.316  41.398  71.098  0.00  0.00    +0.213 C 
ATOM   2840  ND2 ASN A 363      16.817  40.188  70.879  0.00  0.00    -0.329 N 
ATOM   2841  OD1 ASN A 363      16.858  42.419  70.682  0.00  0.00    -0.276 OA
ATOM   2842  N   ASP A 364      16.177  42.779  74.281  0.00  0.00    -0.302 N 
ATOM   2843  CA  ASP A 364      17.212  43.263  75.198  0.00  0.00    +0.110 C 
ATOM   2844  C   ASP A 364      18.591  43.485  74.582  0.00  0.00    +0.234 C 
ATOM   2845  O   ASP A 364      19.268  44.456  74.916  0.00  0.00    -0.274 OA
ATOM   2846  CB  ASP A 364      17.321  42.354  76.424  0.00  0.00    +0.076 C 
ATOM   2847  CG  ASP A 364      16.139  42.502  77.364  0.00  0.00    +0.358 C 
ATOM   2848  OD1 ASP A 364      15.795  43.650  77.722  0.00  0.00    -0.246 OA
ATOM   2849  OD2 ASP A 364      15.551  41.469  77.742  0.00  0.00    -0.246 OA
ATOM   2850  N   LEU A 365      19.013  42.586  73.697  0.00  0.00    -0.302 N 
ATOM   2851  CA  LEU A 365      20.313  42.717  73.045  0.00  0.00    +0.100 C 
ATOM   2852  C   LEU A 365      20.273  43.970  72.168  0.00  0.00    +0.234 C 
ATOM   2853  O   LEU A 365      21.243  44.726  72.098  0.00  0.00    -0.274 OA
ATOM   2854  CB  LEU A 365      20.606  41.491  72.176  0.00  0.00    -0.024 C 
ATOM   2855  CG  LEU A 365      22.039  40.952  72.085  0.00  0.00    -0.045 C 
ATOM   2856  CD1 LEU A 365      22.139  40.083  70.842  0.00  0.00    -0.063 C 
ATOM   2857  CD2 LEU A 365      23.067  42.063  72.013  0.00  0.00    -0.063 C 
ATOM   2858  N   GLY A 366      19.135  44.179  71.511  0.00  0.00    -0.305 N 
ATOM   2859  CA  GLY A 366      18.958  45.341  70.661  0.00  0.00    +0.088 C 
ATOM   2860  C   GLY A 366      18.984  46.624  71.469  0.00  0.00    +0.231 C 
ATOM   2861  O   GLY A 366      19.563  47.618  71.037  0.00  0.00    -0.274 OA
ATOM   2862  N   LEU A 367      18.373  46.597  72.653  0.00  0.00    -0.303 N 
ATOM   2863  CA  LEU A 367      18.335  47.762  73.535  0.00  0.00    +0.100 C 
ATOM   2864  C   LEU A 367      19.742  48.102  74.007  0.00  0.00    +0.234 C 
ATOM   2865  O   LEU A 367      20.106  49.275  74.110  0.00  0.00    -0.274 OA
ATOM   2866  CB  LEU A 367      17.446  47.493  74.747  0.00  0.00    -0.024 C 
ATOM   2867  CG  LEU A 367      15.952  47.294  74.489  0.00  0.00    -0.045 C 
ATOM   2868  CD1 LEU A 367      15.262  46.922  75.788  0.00  0.00    -0.063 C 
ATOM   2869  CD2 LEU A 367      15.343  48.556  73.895  0.00  0.00    -0.063 C 
ATOM   2870  N   ASP A 368      20.522  47.063  74.300  0.00  0.00    -0.302 N 
ATOM   2871  CA  ASP A 368      21.902  47.225  74.740  0.00  0.00    +0.110 C 
ATOM   2872  C   ASP A 368      22.752  47.746  73.588  0.00  0.00    +0.234 C 
ATOM   2873  O   ASP A 368      23.655  48.554  73.792  0.00  0.00    -0.274 OA
ATOM   2874  CB  ASP A 368      22.469  45.888  75.231  0.00  0.00    +0.076 C 
ATOM   2875  CG  ASP A 368      22.020  45.537  76.639  0.00  0.00    +0.358 C 
ATOM   2876  OD1 ASP A 368      21.098  46.192  77.173  0.00  0.00    -0.246 OA
ATOM   2877  OD2 ASP A 368      22.606  44.602  77.219  0.00  0.00    -0.246 OA
ATOM   2878  N   ALA A 369      22.448  47.280  72.381  0.00  0.00    -0.303 N 
ATOM   2879  CA  ALA A 369      23.174  47.690  71.191  0.00  0.00    +0.097 C 
ATOM   2880  C   ALA A 369      22.970  49.174  70.922  0.00  0.00    +0.234 C 
ATOM   2881  O   ALA A 369      23.927  49.885  70.604  0.00  0.00    -0.274 OA
ATOM   2882  CB  ALA A 369      22.725  46.872  69.998  0.00  0.00    -0.038 C 
ATOM   2883  N   VAL A 370      21.726  49.636  71.063  0.00  0.00    -0.302 N 
ATOM   2884  CA  VAL A 370      21.390  51.044  70.837  0.00  0.00    +0.102 C 
ATOM   2885  C   VAL A 370      22.091  51.913  71.876  0.00  0.00    +0.234 C 
ATOM   2886  O   VAL A 370      22.687  52.943  71.544  0.00  0.00    -0.274 OA
ATOM   2887  CB  VAL A 370      19.854  51.293  70.927  0.00  0.00    -0.020 C 
ATOM   2888  CG1 VAL A 370      19.541  52.790  70.833  0.00  0.00    -0.061 C 
ATOM   2889  CG2 VAL A 370      19.133  50.536  69.826  0.00  0.00    -0.061 C 
ATOM   2890  N   THR A 371      22.031  51.471  73.128  0.00  0.00    -0.300 N 
ATOM   2891  CA  THR A 371      22.643  52.186  74.238  0.00  0.00    +0.125 C 
ATOM   2892  C   THR A 371      24.156  52.293  74.038  0.00  0.00    +0.236 C 
ATOM   2893  O   THR A 371      24.730  53.370  74.168  0.00  0.00    -0.274 OA
ATOM   2894  CB  THR A 371      22.325  51.485  75.581  0.00  0.00    +0.079 C 
ATOM   2895  CG2 THR A 371      22.910  52.257  76.748  0.00  0.00    -0.037 C 
ATOM   2896  OG1 THR A 371      20.904  51.407  75.752  0.00  0.00    -0.390 OA
ATOM   2897  N   LEU A 372      24.783  51.188  73.653  0.00  0.00    -0.302 N 
ATOM   2898  CA  LEU A 372      26.222  51.159  73.428  0.00  0.00    +0.100 C 
ATOM   2899  C   LEU A 372      26.598  52.173  72.351  0.00  0.00    +0.234 C 
ATOM   2900  O   LEU A 372      27.567  52.921  72.499  0.00  0.00    -0.274 OA
ATOM   2901  CB  LEU A 372      26.656  49.760  72.984  0.00  0.00    -0.024 C 
ATOM   2902  CG  LEU A 372      28.157  49.537  72.799  0.00  0.00    -0.045 C 
ATOM   2903  CD1 LEU A 372      28.797  49.309  74.154  0.00  0.00    -0.063 C 
ATOM   2904  CD2 LEU A 372      28.409  48.348  71.887  0.00  0.00    -0.063 C 
ATOM   2905  N   GLN A 373      25.796  52.214  71.289  0.00  0.00    -0.302 N 
ATOM   2906  CA  GLN A 373      26.021  53.110  70.158  0.00  0.00    +0.100 C 
ATOM   2907  C   GLN A 373      25.971  54.596  70.513  0.00  0.00    +0.234 C 
ATOM   2908  O   GLN A 373      26.716  55.401  69.953  0.00  0.00    -0.274 OA
ATOM   2909  CB  GLN A 373      24.996  52.809  69.059  0.00  0.00    -0.018 C 
ATOM   2910  CG  GLN A 373      25.160  53.619  67.777  0.00  0.00    +0.026 C 
ATOM   2911  CD  GLN A 373      26.456  53.316  67.040  0.00  0.00    +0.211 C 
ATOM   2912  NE2 GLN A 373      27.018  52.133  67.269  0.00  0.00    -0.329 N 
ATOM   2913  OE1 GLN A 373      26.935  54.135  66.261  0.00  0.00    -0.276 OA
ATOM   2914  N   TYR A 374      25.105  54.956  71.454  0.00  0.00    -0.302 N 
ATOM   2915  CA  TYR A 374      24.948  56.352  71.843  0.00  0.00    +0.103 C 
ATOM   2916  C   TYR A 374      25.458  56.731  73.232  0.00  0.00    +0.234 C 
ATOM   2917  O   TYR A 374      25.110  57.796  73.748  0.00  0.00    -0.274 OA
ATOM   2918  CB  TYR A 374      23.475  56.750  71.712  0.00  0.00    -0.001 C 
ATOM   2919  CG  TYR A 374      22.994  56.830  70.283  0.00  0.00    -0.045 A 
ATOM   2920  CD1 TYR A 374      22.540  55.693  69.610  0.00  0.00    -0.055 A 
ATOM   2921  CD2 TYR A 374      23.016  58.041  69.591  0.00  0.00    -0.055 A 
ATOM   2922  CE1 TYR A 374      22.125  55.763  68.284  0.00  0.00    -0.020 A 
ATOM   2923  CE2 TYR A 374      22.605  58.120  68.271  0.00  0.00    -0.020 A 
ATOM   2924  CZ  TYR A 374      22.163  56.981  67.625  0.00  0.00    +0.117 A 
ATOM   2925  OH  TYR A 374      21.771  57.079  66.319  0.00  0.00    -0.507 OA
ATOM   2926  N   THR A 375      26.306  55.899  73.827  0.00  0.00    -0.300 N 
ATOM   2927  CA  THR A 375      26.809  56.200  75.160  0.00  0.00    +0.125 C 
ATOM   2928  C   THR A 375      28.302  56.458  75.256  0.00  0.00    +0.236 C 
ATOM   2929  O   THR A 375      29.123  55.755  74.659  0.00  0.00    -0.274 OA
ATOM   2930  CB  THR A 375      26.425  55.105  76.179  0.00  0.00    +0.079 C 
ATOM   2931  CG2 THR A 375      26.922  55.456  77.568  0.00  0.00    -0.037 C 
ATOM   2932  OG1 THR A 375      25.000  54.989  76.236  0.00  0.00    -0.390 OA
ATOM   2933  N   ASP A 376      28.629  57.507  76.004  0.00  0.00    -0.302 N 
ATOM   2934  CA  ASP A 376      30.004  57.902  76.263  0.00  0.00    +0.110 C 
ATOM   2935  C   ASP A 376      30.289  57.339  77.650  0.00  0.00    +0.234 C 
ATOM   2936  O   ASP A 376      29.875  57.917  78.655  0.00  0.00    -0.274 OA
ATOM   2937  CB  ASP A 376      30.114  59.431  76.275  0.00  0.00    +0.076 C 
ATOM   2938  CG  ASP A 376      31.530  59.924  76.543  0.00  0.00    +0.358 C 
ATOM   2939  OD1 ASP A 376      32.472  59.106  76.599  0.00  0.00    -0.246 OA
ATOM   2940  OD2 ASP A 376      31.702  61.148  76.701  0.00  0.00    -0.246 OA
ATOM   2941  N   TRP A 377      30.963  56.193  77.695  0.00  0.00    -0.302 N 
ATOM   2942  CA  TRP A 377      31.280  55.533  78.958  0.00  0.00    +0.103 C 
ATOM   2943  C   TRP A 377      32.318  56.258  79.811  0.00  0.00    +0.234 C 
ATOM   2944  O   TRP A 377      32.524  55.917  80.976  0.00  0.00    -0.274 OA
ATOM   2945  CB  TRP A 377      31.686  54.082  78.702  0.00  0.00    +0.001 C 
ATOM   2946  CG  TRP A 377      30.584  53.304  78.058  0.00  0.00    -0.020 A 
ATOM   2947  CD1 TRP A 377      30.532  52.869  76.764  0.00  0.00    +0.006 A 
ATOM   2948  CD2 TRP A 377      29.346  52.911  78.664  0.00  0.00    +0.003 A 
ATOM   2949  CE2 TRP A 377      28.589  52.246  77.674  0.00  0.00    +0.047 A 
ATOM   2950  CE3 TRP A 377      28.802  53.060  79.947  0.00  0.00    -0.052 A 
ATOM   2951  NE1 TRP A 377      29.335  52.235  76.525  0.00  0.00    -0.360 N 
ATOM   2952  CZ2 TRP A 377      27.313  51.729  77.926  0.00  0.00    -0.038 A 
ATOM   2953  CZ3 TRP A 377      27.533  52.546  80.199  0.00  0.00    -0.061 A 
ATOM   2954  CH2 TRP A 377      26.804  51.888  79.191  0.00  0.00    -0.060 A 
ATOM   2955  N   MET A 378      32.952  57.270  79.226  0.00  0.00    -0.302 N 
ATOM   2956  CA  MET A 378      33.950  58.070  79.922  0.00  0.00    +0.100 C 
ATOM   2957  C   MET A 378      33.222  59.096  80.795  0.00  0.00    +0.234 C 
ATOM   2958  O   MET A 378      33.805  59.667  81.714  0.00  0.00    -0.274 OA
ATOM   2959  CB  MET A 378      34.841  58.786  78.899  0.00  0.00    -0.017 C 
ATOM   2960  CG  MET A 378      36.128  59.376  79.460  0.00  0.00    -0.004 C 
ATOM   2961  SD  MET A 378      37.396  58.141  79.806  0.00  0.00    -0.164 S 
ATOM   2962  CE  MET A 378      38.313  58.162  78.244  0.00  0.00    -0.018 C 
ATOM   2963  N   ASP A 379      31.934  59.294  80.515  0.00  0.00    -0.302 N 
ATOM   2964  CA  ASP A 379      31.096  60.252  81.237  0.00  0.00    +0.110 C 
ATOM   2965  C   ASP A 379      29.629  59.852  81.028  0.00  0.00    +0.234 C 
ATOM   2966  O   ASP A 379      28.858  60.574  80.395  0.00  0.00    -0.274 OA
ATOM   2967  CB  ASP A 379      31.355  61.664  80.687  0.00  0.00    +0.076 C 
ATOM   2968  CG  ASP A 379      30.681  62.759  81.506  0.00  0.00    +0.358 C 
ATOM   2969  OD1 ASP A 379      30.453  62.572  82.723  0.00  0.00    -0.246 OA
ATOM   2970  OD2 ASP A 379      30.394  63.824  80.925  0.00  0.00    -0.246 OA
ATOM   2971  N   ASP A 380      29.253  58.700  81.583  0.00  0.00    -0.302 N 
ATOM   2972  CA  ASP A 380      27.900  58.158  81.442  0.00  0.00    +0.110 C 
ATOM   2973  C   ASP A 380      26.764  58.821  82.232  0.00  0.00    +0.234 C 
ATOM   2974  O   ASP A 380      25.591  58.662  81.882  0.00  0.00    -0.274 OA
ATOM   2975  CB  ASP A 380      27.910  56.646  81.713  0.00  0.00    +0.076 C 
ATOM   2976  CG  ASP A 380      28.383  56.301  83.116  0.00  0.00    +0.358 C 
ATOM   2977  OD1 ASP A 380      29.582  56.498  83.414  0.00  0.00    -0.246 OA
ATOM   2978  OD2 ASP A 380      27.554  55.819  83.916  0.00  0.00    -0.246 OA
ATOM   2979  N   ASN A 381      27.100  59.548  83.295  0.00  0.00    -0.302 N 
ATOM   2980  CA  ASN A 381      26.079  60.212  84.109  0.00  0.00    +0.108 C 
ATOM   2981  C   ASN A 381      25.853  61.682  83.760  0.00  0.00    +0.234 C 
ATOM   2982  O   ASN A 381      25.348  62.454  84.577  0.00  0.00    -0.274 OA
ATOM   2983  CB  ASN A 381      26.390  60.053  85.602  0.00  0.00    +0.051 C 
ATOM   2984  CG  ASN A 381      26.201  58.625  86.090  0.00  0.00    +0.213 C 
ATOM   2985  ND2 ASN A 381      25.020  58.064  85.840  0.00  0.00    -0.329 N 
ATOM   2986  OD1 ASN A 381      27.103  58.034  86.685  0.00  0.00    -0.276 OA
ATOM   2987  N   ASN A 382      26.211  62.056  82.534  0.00  0.00    -0.302 N 
ATOM   2988  CA  ASN A 382      26.042  63.424  82.051  0.00  0.00    +0.108 C 
ATOM   2989  C   ASN A 382      24.595  63.631  81.599  0.00  0.00    +0.234 C 
ATOM   2990  O   ASN A 382      24.132  62.979  80.663  0.00  0.00    -0.274 OA
ATOM   2991  CB  ASN A 382      26.996  63.681  80.881  0.00  0.00    +0.051 C 
ATOM   2992  CG  ASN A 382      27.020  65.138  80.450  0.00  0.00    +0.213 C 
ATOM   2993  ND2 ASN A 382      28.191  65.608  80.045  0.00  0.00    -0.329 N 
ATOM   2994  OD1 ASN A 382      26.003  65.828  80.473  0.00  0.00    -0.276 OA
ATOM   2995  N   GLY A 383      23.904  64.563  82.253  0.00  0.00    -0.305 N 
ATOM   2996  CA  GLY A 383      22.513  64.849  81.934  0.00  0.00    +0.088 C 
ATOM   2997  C   GLY A 383      22.259  65.438  80.557  0.00  0.00    +0.231 C 
ATOM   2998  O   GLY A 383      21.239  65.141  79.928  0.00  0.00    -0.274 OA
ATOM   2999  N   ILE A 384      23.167  66.295  80.100  0.00  0.00    -0.302 N 
ATOM   3000  CA  ILE A 384      23.040  66.920  78.789  0.00  0.00    +0.102 C 
ATOM   3001  C   ILE A 384      23.379  65.932  77.673  0.00  0.00    +0.234 C 
ATOM   3002  O   ILE A 384      22.742  65.945  76.619  0.00  0.00    -0.274 OA
ATOM   3003  CB  ILE A 384      23.919  68.182  78.684  0.00  0.00    -0.017 C 
ATOM   3004  CG1 ILE A 384      23.341  69.281  79.579  0.00  0.00    -0.051 C 
ATOM   3005  CG2 ILE A 384      24.007  68.661  77.244  0.00  0.00    -0.060 C 
ATOM   3006  CD1 ILE A 384      24.159  70.557  79.602  0.00  0.00    -0.065 C 
ATOM   3007  N   LYS A 385      24.368  65.071  77.911  0.00  0.00    -0.302 N 
ATOM   3008  CA  LYS A 385      24.764  64.069  76.922  0.00  0.00    +0.099 C 
ATOM   3009  C   LYS A 385      23.688  63.003  76.755  0.00  0.00    +0.234 C 
ATOM   3010  O   LYS A 385      23.468  62.501  75.649  0.00  0.00    -0.274 OA
ATOM   3011  CB  LYS A 385      26.095  63.415  77.298  0.00  0.00    -0.026 C 
ATOM   3012  CG  LYS A 385      27.301  64.214  76.861  0.00  0.00    -0.053 C 
ATOM   3013  CD  LYS A 385      28.605  63.540  77.240  0.00  0.00    -0.069 C 
ATOM   3014  CE  LYS A 385      29.783  64.404  76.814  0.00  0.00    -0.096 C 
ATOM   3015  NZ  LYS A 385      31.083  63.824  77.227  0.00  0.00    +0.378 N 
ATOM   3016  N   ASN A 386      23.022  62.664  77.856  0.00  0.00    -0.302 N 
ATOM   3017  CA  ASN A 386      21.957  61.672  77.833  0.00  0.00    +0.108 C 
ATOM   3018  C   ASN A 386      20.729  62.226  77.120  0.00  0.00    +0.234 C 
ATOM   3019  O   ASN A 386      20.047  61.501  76.395  0.00  0.00    -0.274 OA
ATOM   3020  CB  ASN A 386      21.596  61.238  79.256  0.00  0.00    +0.051 C 
ATOM   3021  CG  ASN A 386      22.654  60.350  79.884  0.00  0.00    +0.213 C 
ATOM   3022  ND2 ASN A 386      22.655  60.280  81.209  0.00  0.00    -0.329 N 
ATOM   3023  OD1 ASN A 386      23.457  59.728  79.188  0.00  0.00    -0.276 OA
ATOM   3024  N   ARG A 387      20.462  63.514  77.322  0.00  0.00    -0.302 N 
ATOM   3025  CA  ARG A 387      19.324  64.173  76.694  0.00  0.00    +0.099 C 
ATOM   3026  C   ARG A 387      19.546  64.264  75.184  0.00  0.00    +0.234 C 
ATOM   3027  O   ARG A 387      18.688  63.862  74.392  0.00  0.00    -0.274 OA
ATOM   3028  CB  ARG A 387      19.133  65.576  77.277  0.00  0.00    -0.024 C 
ATOM   3029  CG  ARG A 387      17.931  66.321  76.711  0.00  0.00    -0.033 C 
ATOM   3030  CD  ARG A 387      18.336  67.646  76.096  0.00  0.00    +0.018 C 
ATOM   3031  NE  ARG A 387      18.685  68.637  77.105  0.00  0.00    -0.358 N 
ATOM   3032  CZ  ARG A 387      19.676  69.515  76.982  0.00  0.00    +0.166 C 
ATOM   3033  NH1 ARG A 387      20.429  69.530  75.894  0.00  0.00    -0.372 N 
ATOM   3034  NH2 ARG A 387      19.898  70.399  77.945  0.00  0.00    -0.372 N 
ATOM   3035  N   ASP A 388      20.715  64.767  74.798  0.00  0.00    -0.302 N 
ATOM   3036  CA  ASP A 388      21.074  64.922  73.394  0.00  0.00    +0.110 C 
ATOM   3037  C   ASP A 388      21.243  63.596  72.667  0.00  0.00    +0.234 C 
ATOM   3038  O   ASP A 388      20.945  63.496  71.474  0.00  0.00    -0.274 OA
ATOM   3039  CB  ASP A 388      22.353  65.749  73.269  0.00  0.00    +0.076 C 
ATOM   3040  CG  ASP A 388      22.153  67.192  73.667  0.00  0.00    +0.358 C 
ATOM   3041  OD1 ASP A 388      20.987  67.624  73.771  0.00  0.00    -0.246 OA
ATOM   3042  OD2 ASP A 388      23.163  67.896  73.865  0.00  0.00    -0.246 OA
ATOM   3043  N   GLY A 389      21.742  62.592  73.384  0.00  0.00    -0.305 N 
ATOM   3044  CA  GLY A 389      21.941  61.280  72.796  0.00  0.00    +0.088 C 
ATOM   3045  C   GLY A 389      20.613  60.619  72.471  0.00  0.00    +0.231 C 
ATOM   3046  O   GLY A 389      20.475  59.935  71.454  0.00  0.00    -0.274 OA
ATOM   3047  N   LEU A 390      19.629  60.856  73.332  0.00  0.00    -0.303 N 
ATOM   3048  CA  LEU A 390      18.292  60.301  73.172  0.00  0.00    +0.100 C 
ATOM   3049  C   LEU A 390      17.564  61.007  72.027  0.00  0.00    +0.234 C 
ATOM   3050  O   LEU A 390      16.743  60.407  71.332  0.00  0.00    -0.274 OA
ATOM   3051  CB  LEU A 390      17.527  60.458  74.483  0.00  0.00    -0.024 C 
ATOM   3052  CG  LEU A 390      16.417  59.462  74.796  0.00  0.00    -0.045 C 
ATOM   3053  CD1 LEU A 390      16.830  58.054  74.405  0.00  0.00    -0.063 C 
ATOM   3054  CD2 LEU A 390      16.096  59.543  76.288  0.00  0.00    -0.063 C 
ATOM   3055  N   ASP A 391      17.898  62.279  71.824  0.00  0.00    -0.302 N 
ATOM   3056  CA  ASP A 391      17.313  63.085  70.759  0.00  0.00    +0.110 C 
ATOM   3057  C   ASP A 391      17.828  62.534  69.426  0.00  0.00    +0.234 C 
ATOM   3058  O   ASP A 391      17.069  62.414  68.462  0.00  0.00    -0.274 OA
ATOM   3059  CB  ASP A 391      17.734  64.549  70.935  0.00  0.00    +0.076 C 
ATOM   3060  CG  ASP A 391      16.985  65.505  70.011  0.00  0.00    +0.358 C 
ATOM   3061  OD1 ASP A 391      16.433  65.073  68.976  0.00  0.00    -0.246 OA
ATOM   3062  OD2 ASP A 391      16.961  66.713  70.323  0.00  0.00    -0.246 OA
ATOM   3063  N   ASP A 392      19.111  62.179  69.391  0.00  0.00    -0.302 N 
ATOM   3064  CA  ASP A 392      19.731  61.623  68.194  0.00  0.00    +0.110 C 
ATOM   3065  C   ASP A 392      19.168  60.246  67.873  0.00  0.00    +0.234 C 
ATOM   3066  O   ASP A 392      18.982  59.909  66.710  0.00  0.00    -0.274 OA
ATOM   3067  CB  ASP A 392      21.247  61.534  68.364  0.00  0.00    +0.076 C 
ATOM   3068  CG  ASP A 392      21.929  62.887  68.290  0.00  0.00    +0.358 C 
ATOM   3069  OD1 ASP A 392      21.372  63.813  67.667  0.00  0.00    -0.246 OA
ATOM   3070  OD2 ASP A 392      23.040  63.017  68.843  0.00  0.00    -0.246 OA
ATOM   3071  N   ILE A 393      18.885  59.461  68.908  0.00  0.00    -0.302 N 
ATOM   3072  CA  ILE A 393      18.331  58.121  68.736  0.00  0.00    +0.102 C 
ATOM   3073  C   ILE A 393      16.974  58.165  68.033  0.00  0.00    +0.234 C 
ATOM   3074  O   ILE A 393      16.753  57.452  67.054  0.00  0.00    -0.274 OA
ATOM   3075  CB  ILE A 393      18.184  57.397  70.101  0.00  0.00    -0.017 C 
ATOM   3076  CG1 ILE A 393      19.567  57.096  70.682  0.00  0.00    -0.051 C 
ATOM   3077  CG2 ILE A 393      17.371  56.115  69.951  0.00  0.00    -0.060 C 
ATOM   3078  CD1 ILE A 393      19.544  56.453  72.045  0.00  0.00    -0.065 C 
ATOM   3079  N   VAL A 394      16.085  59.024  68.524  0.00  0.00    -0.302 N 
ATOM   3080  CA  VAL A 394      14.743  59.160  67.960  0.00  0.00    +0.102 C 
ATOM   3081  C   VAL A 394      14.775  59.719  66.538  0.00  0.00    +0.234 C 
ATOM   3082  O   VAL A 394      14.077  59.220  65.653  0.00  0.00    -0.274 OA
ATOM   3083  CB  VAL A 394      13.847  60.052  68.865  0.00  0.00    -0.020 C 
ATOM   3084  CG1 VAL A 394      12.439  60.167  68.291  0.00  0.00    -0.061 C 
ATOM   3085  CG2 VAL A 394      13.788  59.472  70.269  0.00  0.00    -0.061 C 
ATOM   3086  N   GLY A 395      15.606  60.736  66.322  0.00  0.00    -0.305 N 
ATOM   3087  CA  GLY A 395      15.716  61.345  65.010  0.00  0.00    +0.088 C 
ATOM   3088  C   GLY A 395      16.348  60.435  63.971  0.00  0.00    +0.231 C 
ATOM   3089  O   GLY A 395      15.865  60.349  62.844  0.00  0.00    -0.274 OA
ATOM   3090  N   ASP A 396      17.424  59.751  64.351  0.00  0.00    -0.302 N 
ATOM   3091  CA  ASP A 396      18.121  58.853  63.440  0.00  0.00    +0.110 C 
ATOM   3092  C   ASP A 396      17.281  57.638  63.090  0.00  0.00    +0.234 C 
ATOM   3093  O   ASP A 396      17.159  57.285  61.923  0.00  0.00    -0.274 OA
ATOM   3094  CB  ASP A 396      19.459  58.406  64.038  0.00  0.00    +0.076 C 
ATOM   3095  CG  ASP A 396      20.439  59.555  64.221  0.00  0.00    +0.358 C 
ATOM   3096  OD1 ASP A 396      20.194  60.662  63.707  0.00  0.00    -0.246 OA
ATOM   3097  OD2 ASP A 396      21.466  59.352  64.891  0.00  0.00    -0.246 OA
ATOM   3098  N   HIS A 397      16.686  57.011  64.101  0.00  0.00    -0.302 N 
ATOM   3099  CA  HIS A 397      15.857  55.830  63.888  0.00  0.00    +0.105 C 
ATOM   3100  C   HIS A 397      14.582  56.108  63.088  0.00  0.00    +0.234 C 
ATOM   3101  O   HIS A 397      14.220  55.340  62.196  0.00  0.00    -0.274 OA
ATOM   3102  CB  HIS A 397      15.471  55.206  65.233  0.00  0.00    +0.018 C 
ATOM   3103  CG  HIS A 397      14.466  54.103  65.116  0.00  0.00    +0.061 A 
ATOM   3104  CD2 HIS A 397      13.200  53.999  65.582  0.00  0.00    +0.024 A 
ATOM   3105  ND1 HIS A 397      14.709  52.948  64.406  0.00  0.00    -0.241 NA
ATOM   3106  CE1 HIS A 397      13.636  52.179  64.436  0.00  0.00    +0.094 A 
ATOM   3107  NE2 HIS A 397      12.705  52.793  65.143  0.00  0.00    -0.351 N 
ATOM   3108  N   ASN A 398      13.922  57.219  63.398  0.00  0.00    -0.302 N 
ATOM   3109  CA  ASN A 398      12.668  57.567  62.755  0.00  0.00    +0.108 C 
ATOM   3110  C   ASN A 398      12.684  58.449  61.513  0.00  0.00    +0.234 C 
ATOM   3111  O   ASN A 398      11.779  58.350  60.682  0.00  0.00    -0.274 OA
ATOM   3112  CB  ASN A 398      11.733  58.176  63.792  0.00  0.00    +0.051 C 
ATOM   3113  CG  ASN A 398      11.337  57.187  64.873  0.00  0.00    +0.213 C 
ATOM   3114  ND2 ASN A 398      11.830  57.404  66.089  0.00  0.00    -0.329 N 
ATOM   3115  OD1 ASN A 398      10.588  56.245  64.618  0.00  0.00    -0.276 OA
ATOM   3116  N   VAL A 399      13.692  59.303  61.371  0.00  0.00    -0.302 N 
ATOM   3117  CA  VAL A 399      13.735  60.205  60.219  0.00  0.00    +0.102 C 
ATOM   3118  C   VAL A 399      15.012  60.175  59.386  0.00  0.00    +0.234 C 
ATOM   3119  O   VAL A 399      14.993  59.783  58.219  0.00  0.00    -0.274 OA
ATOM   3120  CB  VAL A 399      13.485  61.676  60.647  0.00  0.00    -0.020 C 
ATOM   3121  CG1 VAL A 399      13.552  62.597  59.434  0.00  0.00    -0.061 C 
ATOM   3122  CG2 VAL A 399      12.144  61.809  61.348  0.00  0.00    -0.061 C 
ATOM   3123  N   ILE A 400      16.113  60.611  59.986  0.00  0.00    -0.302 N 
ATOM   3124  CA  ILE A 400      17.391  60.687  59.294  0.00  0.00    +0.102 C 
ATOM   3125  C   ILE A 400      17.882  59.422  58.603  0.00  0.00    +0.234 C 
ATOM   3126  O   ILE A 400      18.104  59.438  57.395  0.00  0.00    -0.274 OA
ATOM   3127  CB  ILE A 400      18.491  61.255  60.216  0.00  0.00    -0.017 C 
ATOM   3128  CG1 ILE A 400      18.068  62.641  60.726  0.00  0.00    -0.051 C 
ATOM   3129  CG2 ILE A 400      19.810  61.337  59.466  0.00  0.00    -0.060 C 
ATOM   3130  CD1 ILE A 400      19.095  63.342  61.576  0.00  0.00    -0.065 C 
ATOM   3131  N   CYS A 401      18.035  58.329  59.346  0.00  0.00    -0.302 N 
ATOM   3132  CA  CYS A 401      18.525  57.092  58.743  0.00  0.00    +0.109 C 
ATOM   3133  C   CYS A 401      17.609  56.467  57.708  0.00  0.00    +0.237 C 
ATOM   3134  O   CYS A 401      18.084  56.044  56.654  0.00  0.00    -0.274 OA
ATOM   3135  CB  CYS A 401      18.956  56.082  59.800  0.00  0.00    +0.031 C 
ATOM   3136  SG  CYS A 401      20.412  56.678  60.709  0.00  0.00    -0.091 S 
ATOM   3137  N   PRO A 402      16.302  56.329  58.008  0.00  0.00    -0.288 N 
ATOM   3138  CA  PRO A 402      15.454  55.738  56.970  0.00  0.00    +0.102 C 
ATOM   3139  C   PRO A 402      15.486  56.595  55.700  0.00  0.00    +0.234 C 
ATOM   3140  O   PRO A 402      15.458  56.062  54.588  0.00  0.00    -0.274 OA
ATOM   3141  CB  PRO A 402      14.065  55.693  57.624  0.00  0.00    -0.024 C 
ATOM   3142  CG  PRO A 402      14.165  56.619  58.790  0.00  0.00    -0.035 C 
ATOM   3143  CD  PRO A 402      15.565  56.428  59.276  0.00  0.00    +0.016 C 
ATOM   3144  N   LEU A 403      15.600  57.915  55.867  0.00  0.00    -0.302 N 
ATOM   3145  CA  LEU A 403      15.676  58.814  54.717  0.00  0.00    +0.100 C 
ATOM   3146  C   LEU A 403      16.984  58.583  53.971  0.00  0.00    +0.234 C 
ATOM   3147  O   LEU A 403      16.997  58.549  52.744  0.00  0.00    -0.274 OA
ATOM   3148  CB  LEU A 403      15.559  60.286  55.134  0.00  0.00    -0.024 C 
ATOM   3149  CG  LEU A 403      15.694  61.318  53.999  0.00  0.00    -0.045 C 
ATOM   3150  CD1 LEU A 403      14.589  62.363  54.072  0.00  0.00    -0.063 C 
ATOM   3151  CD2 LEU A 403      17.062  61.979  54.040  0.00  0.00    -0.063 C 
ATOM   3152  N   MET A 404      18.075  58.397  54.713  0.00  0.00    -0.302 N 
ATOM   3153  CA  MET A 404      19.379  58.155  54.100  0.00  0.00    +0.100 C 
ATOM   3154  C   MET A 404      19.392  56.839  53.333  0.00  0.00    +0.234 C 
ATOM   3155  O   MET A 404      20.119  56.698  52.346  0.00  0.00    -0.274 OA
ATOM   3156  CB  MET A 404      20.503  58.167  55.139  0.00  0.00    -0.017 C 
ATOM   3157  CG  MET A 404      20.847  59.549  55.662  0.00  0.00    -0.004 C 
ATOM   3158  SD  MET A 404      21.056  60.765  54.345  0.00  0.00    -0.164 S 
ATOM   3159  CE  MET A 404      22.513  60.152  53.553  0.00  0.00    -0.018 C 
ATOM   3160  N   HIS A 405      18.585  55.883  53.785  0.00  0.00    -0.302 N 
ATOM   3161  CA  HIS A 405      18.497  54.593  53.117  0.00  0.00    +0.105 C 
ATOM   3162  C   HIS A 405      17.779  54.813  51.791  0.00  0.00    +0.234 C 
ATOM   3163  O   HIS A 405      18.257  54.385  50.743  0.00  0.00    -0.274 OA
ATOM   3164  CB  HIS A 405      17.733  53.584  53.977  0.00  0.00    +0.018 C 
ATOM   3165  CG  HIS A 405      17.637  52.221  53.365  0.00  0.00    +0.061 A 
ATOM   3166  CD2 HIS A 405      16.573  51.524  52.896  0.00  0.00    +0.024 A 
ATOM   3167  ND1 HIS A 405      18.737  51.412  53.176  0.00  0.00    -0.241 NA
ATOM   3168  CE1 HIS A 405      18.357  50.275  52.621  0.00  0.00    +0.094 A 
ATOM   3169  NE2 HIS A 405      17.049  50.320  52.440  0.00  0.00    -0.351 N 
ATOM   3170  N   PHE A 406      16.651  55.515  51.849  0.00  0.00    -0.302 N 
ATOM   3171  CA  PHE A 406      15.859  55.821  50.662  0.00  0.00    +0.103 C 
ATOM   3172  C   PHE A 406      16.693  56.618  49.650  0.00  0.00    +0.234 C 
ATOM   3173  O   PHE A 406      16.625  56.361  48.450  0.00  0.00    -0.274 OA
ATOM   3174  CB  PHE A 406      14.597  56.607  51.062  0.00  0.00    -0.001 C 
ATOM   3175  CG  PHE A 406      13.822  57.156  49.894  0.00  0.00    -0.045 A 
ATOM   3176  CD1 PHE A 406      12.998  56.331  49.135  0.00  0.00    -0.059 A 
ATOM   3177  CD2 PHE A 406      13.926  58.500  49.545  0.00  0.00    -0.059 A 
ATOM   3178  CE1 PHE A 406      12.289  56.839  48.043  0.00  0.00    -0.062 A 
ATOM   3179  CE2 PHE A 406      13.224  59.015  48.457  0.00  0.00    -0.062 A 
ATOM   3180  CZ  PHE A 406      12.405  58.183  47.706  0.00  0.00    -0.062 A 
ATOM   3181  N   VAL A 407      17.495  57.559  50.147  0.00  0.00    -0.302 N 
ATOM   3182  CA  VAL A 407      18.343  58.391  49.294  0.00  0.00    +0.102 C 
ATOM   3183  C   VAL A 407      19.333  57.546  48.499  0.00  0.00    +0.234 C 
ATOM   3184  O   VAL A 407      19.434  57.679  47.280  0.00  0.00    -0.274 OA
ATOM   3185  CB  VAL A 407      19.148  59.433  50.114  0.00  0.00    -0.020 C 
ATOM   3186  CG1 VAL A 407      20.031  60.259  49.198  0.00  0.00    -0.061 C 
ATOM   3187  CG2 VAL A 407      18.215  60.351  50.862  0.00  0.00    -0.061 C 
ATOM   3188  N   ASN A 408      20.056  56.674  49.194  0.00  0.00    -0.302 N 
ATOM   3189  CA  ASN A 408      21.042  55.818  48.550  0.00  0.00    +0.108 C 
ATOM   3190  C   ASN A 408      20.432  54.807  47.584  0.00  0.00    +0.234 C 
ATOM   3191  O   ASN A 408      21.012  54.527  46.533  0.00  0.00    -0.274 OA
ATOM   3192  CB  ASN A 408      21.907  55.114  49.601  0.00  0.00    +0.051 C 
ATOM   3193  CG  ASN A 408      22.946  56.045  50.221  0.00  0.00    +0.213 C 
ATOM   3194  ND2 ASN A 408      22.673  56.507  51.436  0.00  0.00    -0.329 N 
ATOM   3195  OD1 ASN A 408      23.978  56.340  49.616  0.00  0.00    -0.276 OA
ATOM   3196  N   LYS A 409      19.254  54.288  47.923  0.00  0.00    -0.302 N 
ATOM   3197  CA  LYS A 409      18.583  53.313  47.068  0.00  0.00    +0.099 C 
ATOM   3198  C   LYS A 409      17.989  53.977  45.827  0.00  0.00    +0.234 C 
ATOM   3199  O   LYS A 409      18.067  53.430  44.726  0.00  0.00    -0.274 OA
ATOM   3200  CB  LYS A 409      17.471  52.583  47.831  0.00  0.00    -0.026 C 
ATOM   3201  CG  LYS A 409      17.903  51.955  49.145  0.00  0.00    -0.053 C 
ATOM   3202  CD  LYS A 409      19.011  50.926  48.977  0.00  0.00    -0.069 C 
ATOM   3203  CE  LYS A 409      18.472  49.570  48.589  0.00  0.00    -0.096 C 
ATOM   3204  NZ  LYS A 409      19.557  48.551  48.654  0.00  0.00    +0.378 N 
ATOM   3205  N   TYR A 410      17.414  55.162  46.009  0.00  0.00    -0.302 N 
ATOM   3206  CA  TYR A 410      16.796  55.886  44.908  0.00  0.00    +0.103 C 
ATOM   3207  C   TYR A 410      17.807  56.417  43.899  0.00  0.00    +0.234 C 
ATOM   3208  O   TYR A 410      17.609  56.282  42.695  0.00  0.00    -0.274 OA
ATOM   3209  CB  TYR A 410      15.946  57.050  45.426  0.00  0.00    -0.001 C 
ATOM   3210  CG  TYR A 410      15.165  57.733  44.327  0.00  0.00    -0.045 A 
ATOM   3211  CD1 TYR A 410      13.900  57.274  43.965  0.00  0.00    -0.055 A 
ATOM   3212  CD2 TYR A 410      15.709  58.803  43.612  0.00  0.00    -0.055 A 
ATOM   3213  CE1 TYR A 410      13.196  57.854  42.916  0.00  0.00    -0.020 A 
ATOM   3214  CE2 TYR A 410      15.013  59.391  42.562  0.00  0.00    -0.020 A 
ATOM   3215  CZ  TYR A 410      13.757  58.908  42.219  0.00  0.00    +0.117 A 
ATOM   3216  OH  TYR A 410      13.062  59.462  41.170  0.00  0.00    -0.507 OA
ATOM   3217  N   THR A 411      18.875  57.030  44.400  0.00  0.00    -0.300 N 
ATOM   3218  CA  THR A 411      19.915  57.615  43.560  0.00  0.00    +0.125 C 
ATOM   3219  C   THR A 411      20.503  56.641  42.539  0.00  0.00    +0.236 C 
ATOM   3220  O   THR A 411      20.880  57.048  41.440  0.00  0.00    -0.274 OA
ATOM   3221  CB  THR A 411      21.029  58.235  44.433  0.00  0.00    +0.079 C 
ATOM   3222  CG2 THR A 411      22.127  58.856  43.579  0.00  0.00    -0.037 C 
ATOM   3223  OG1 THR A 411      20.456  59.259  45.252  0.00  0.00    -0.390 OA
ATOM   3224  N   LYS A 412      20.521  55.355  42.881  0.00  0.00    -0.302 N 
ATOM   3225  CA  LYS A 412      21.058  54.326  41.997  0.00  0.00    +0.099 C 
ATOM   3226  C   LYS A 412      20.297  54.234  40.671  0.00  0.00    +0.234 C 
ATOM   3227  O   LYS A 412      20.901  53.998  39.623  0.00  0.00    -0.274 OA
ATOM   3228  CB  LYS A 412      21.046  52.972  42.706  0.00  0.00    -0.026 C 
ATOM   3229  CG  LYS A 412      22.020  51.960  42.128  0.00  0.00    -0.053 C 
ATOM   3230  CD  LYS A 412      22.066  50.678  42.956  0.00  0.00    -0.069 C 
ATOM   3231  CE  LYS A 412      22.398  50.948  44.428  0.00  0.00    -0.096 C 
ATOM   3232  NZ  LYS A 412      23.715  51.626  44.634  0.00  0.00    +0.378 N 
ATOM   3233  N   PHE A 413      18.979  54.429  40.723  0.00  0.00    -0.302 N 
ATOM   3234  CA  PHE A 413      18.128  54.375  39.531  0.00  0.00    +0.103 C 
ATOM   3235  C   PHE A 413      17.566  55.745  39.145  0.00  0.00    +0.234 C 
ATOM   3236  O   PHE A 413      17.053  55.928  38.040  0.00  0.00    -0.274 OA
ATOM   3237  CB  PHE A 413      16.948  53.427  39.758  0.00  0.00    -0.001 C 
ATOM   3238  CG  PHE A 413      17.338  51.990  39.930  0.00  0.00    -0.045 A 
ATOM   3239  CD1 PHE A 413      17.421  51.145  38.832  0.00  0.00    -0.059 A 
ATOM   3240  CD2 PHE A 413      17.592  51.473  41.193  0.00  0.00    -0.059 A 
ATOM   3241  CE1 PHE A 413      17.750  49.803  38.989  0.00  0.00    -0.062 A 
ATOM   3242  CE2 PHE A 413      17.922  50.133  41.361  0.00  0.00    -0.062 A 
ATOM   3243  CZ  PHE A 413      18.000  49.296  40.256  0.00  0.00    -0.062 A 
ATOM   3244  N   GLY A 414      17.682  56.705  40.058  0.00  0.00    -0.305 N 
ATOM   3245  CA  GLY A 414      17.157  58.039  39.833  0.00  0.00    +0.088 C 
ATOM   3246  C   GLY A 414      17.789  58.860  38.731  0.00  0.00    +0.231 C 
ATOM   3247  O   GLY A 414      18.707  58.412  38.039  0.00  0.00    -0.274 OA
ATOM   3248  N   UNK A 415      17.309  60.093  38.602  0.00  0.00    -0.302 N 
ATOM   3249  C   UNK A 415      17.788  61.009  37.578  0.00  0.00    +0.108 C 
ATOM   3250  C   UNK A 415      18.321  62.323  38.154  0.00  0.00    +0.234 C 
ATOM   3251  O   UNK A 415      18.545  63.287  37.423  0.00  0.00    -0.274 OA
ATOM   3252  C   UNK A 415      16.657  61.289  36.579  0.00  0.00    +0.049 C 
ATOM   3253  C   UNK A 415      17.140  62.008  35.337  0.00  0.00    +0.202 C 
ATOM   3254  N   UNK A 415      18.336  61.648  34.883  0.00  0.00    -0.349 NA
ATOM   3255  O   UNK A 415      16.452  62.879  34.806  0.00  0.00    -0.277 OA
ATOM   3256  N   GLY A 416      18.534  62.359  39.463  0.00  0.00    -0.305 N 
ATOM   3257  CA  GLY A 416      19.040  63.571  40.080  0.00  0.00    +0.088 C 
ATOM   3258  C   GLY A 416      18.591  63.703  41.517  0.00  0.00    +0.231 C 
ATOM   3259  O   GLY A 416      17.396  63.758  41.793  0.00  0.00    -0.274 OA
ATOM   3260  N   THR A 417      19.554  63.766  42.431  0.00  0.00    -0.301 N 
ATOM   3261  CA  THR A 417      19.255  63.882  43.847  0.00  0.00    +0.125 C 
ATOM   3262  C   THR A 417      19.992  65.055  44.479  0.00  0.00    +0.236 C 
ATOM   3263  O   THR A 417      21.162  65.289  44.191  0.00  0.00    -0.274 OA
ATOM   3264  CB  THR A 417      19.654  62.595  44.596  0.00  0.00    +0.079 C 
ATOM   3265  CG2 THR A 417      19.272  62.684  46.072  0.00  0.00    -0.037 C 
ATOM   3266  OG1 THR A 417      18.992  61.469  44.004  0.00  0.00    -0.390 OA
ATOM   3267  N   TYR A 418      19.287  65.793  45.331  0.00  0.00    -0.302 N 
ATOM   3268  CA  TYR A 418      19.854  66.930  46.048  0.00  0.00    +0.103 C 
ATOM   3269  C   TYR A 418      19.497  66.784  47.523  0.00  0.00    +0.234 C 
ATOM   3270  O   TYR A 418      18.321  66.786  47.881  0.00  0.00    -0.274 OA
ATOM   3271  CB  TYR A 418      19.326  68.250  45.478  0.00  0.00    -0.001 C 
ATOM   3272  CG  TYR A 418      19.831  68.525  44.082  0.00  0.00    -0.045 A 
ATOM   3273  CD1 TYR A 418      21.046  69.181  43.877  0.00  0.00    -0.055 A 
ATOM   3274  CD2 TYR A 418      19.118  68.093  42.963  0.00  0.00    -0.055 A 
ATOM   3275  CE1 TYR A 418      21.541  69.397  42.596  0.00  0.00    -0.020 A 
ATOM   3276  CE2 TYR A 418      19.604  68.303  41.673  0.00  0.00    -0.020 A 
ATOM   3277  CZ  TYR A 418      20.816  68.956  41.498  0.00  0.00    +0.117 A 
ATOM   3278  OH  TYR A 418      21.303  69.167  40.228  0.00  0.00    -0.507 OA
ATOM   3279  N   LEU A 419      20.519  66.625  48.364  0.00  0.00    -0.302 N 
ATOM   3280  CA  LEU A 419      20.326  66.442  49.801  0.00  0.00    +0.100 C 
ATOM   3281  C   LEU A 419      20.749  67.650  50.642  0.00  0.00    +0.234 C 
ATOM   3282  O   LEU A 419      21.778  68.269  50.382  0.00  0.00    -0.274 OA
ATOM   3283  CB  LEU A 419      21.077  65.186  50.267  0.00  0.00    -0.024 C 
ATOM   3284  CG  LEU A 419      20.906  64.712  51.717  0.00  0.00    -0.045 C 
ATOM   3285  CD1 LEU A 419      19.483  64.223  51.970  0.00  0.00    -0.063 C 
ATOM   3286  CD2 LEU A 419      21.903  63.601  52.000  0.00  0.00    -0.063 C 
ATOM   3287  N   TYR A 420      19.948  67.971  51.657  0.00  0.00    -0.302 N 
ATOM   3288  CA  TYR A 420      20.245  69.093  52.546  0.00  0.00    +0.103 C 
ATOM   3289  C   TYR A 420      20.182  68.690  54.019  0.00  0.00    +0.234 C 
ATOM   3290  O   TYR A 420      19.570  67.679  54.380  0.00  0.00    -0.274 OA
ATOM   3291  CB  TYR A 420      19.277  70.261  52.299  0.00  0.00    -0.001 C 
ATOM   3292  CG  TYR A 420      17.857  70.028  52.783  0.00  0.00    -0.045 A 
ATOM   3293  CD1 TYR A 420      17.519  70.194  54.128  0.00  0.00    -0.055 A 
ATOM   3294  CD2 TYR A 420      16.851  69.656  51.896  0.00  0.00    -0.055 A 
ATOM   3295  CE1 TYR A 420      16.215  69.992  54.577  0.00  0.00    -0.020 A 
ATOM   3296  CE2 TYR A 420      15.540  69.453  52.335  0.00  0.00    -0.020 A 
ATOM   3297  CZ  TYR A 420      15.232  69.621  53.676  0.00  0.00    +0.117 A 
ATOM   3298  OH  TYR A 420      13.951  69.407  54.120  0.00  0.00    -0.507 OA
ATOM   3299  N   PHE A 421      20.797  69.514  54.863  0.00  0.00    -0.302 N 
ATOM   3300  CA  PHE A 421      20.810  69.294  56.304  0.00  0.00    +0.103 C 
ATOM   3301  C   PHE A 421      20.487  70.633  56.946  0.00  0.00    +0.234 C 
ATOM   3302  O   PHE A 421      21.371  71.469  57.142  0.00  0.00    -0.274 OA
ATOM   3303  CB  PHE A 421      22.182  68.794  56.774  0.00  0.00    -0.001 C 
ATOM   3304  CG  PHE A 421      22.240  68.450  58.246  0.00  0.00    -0.045 A 
ATOM   3305  CD1 PHE A 421      21.653  67.281  58.726  0.00  0.00    -0.059 A 
ATOM   3306  CD2 PHE A 421      22.896  69.285  59.148  0.00  0.00    -0.059 A 
ATOM   3307  CE1 PHE A 421      21.718  66.946  60.082  0.00  0.00    -0.062 A 
ATOM   3308  CE2 PHE A 421      22.966  68.958  60.504  0.00  0.00    -0.062 A 
ATOM   3309  CZ  PHE A 421      22.375  67.784  60.968  0.00  0.00    -0.062 A 
ATOM   3310  N   PHE A 422      19.204  70.850  57.216  0.00  0.00    -0.302 N 
ATOM   3311  CA  PHE A 422      18.741  72.086  57.831  0.00  0.00    +0.103 C 
ATOM   3312  C   PHE A 422      19.128  72.087  59.307  0.00  0.00    +0.234 C 
ATOM   3313  O   PHE A 422      18.572  71.327  60.104  0.00  0.00    -0.274 OA
ATOM   3314  CB  PHE A 422      17.222  72.215  57.671  0.00  0.00    -0.001 C 
ATOM   3315  CG  PHE A 422      16.680  73.544  58.105  0.00  0.00    -0.045 A 
ATOM   3316  CD1 PHE A 422      16.761  74.647  57.263  0.00  0.00    -0.059 A 
ATOM   3317  CD2 PHE A 422      16.107  73.701  59.363  0.00  0.00    -0.059 A 
ATOM   3318  CE1 PHE A 422      16.282  75.889  57.667  0.00  0.00    -0.062 A 
ATOM   3319  CE2 PHE A 422      15.625  74.940  59.778  0.00  0.00    -0.062 A 
ATOM   3320  CZ  PHE A 422      15.714  76.037  58.926  0.00  0.00    -0.062 A 
ATOM   3321  N   ASN A 423      20.082  72.942  59.666  0.00  0.00    -0.302 N 
ATOM   3322  CA  ASN A 423      20.543  73.018  61.046  0.00  0.00    +0.108 C 
ATOM   3323  C   ASN A 423      20.564  74.428  61.631  0.00  0.00    +0.234 C 
ATOM   3324  O   ASN A 423      21.477  74.793  62.375  0.00  0.00    -0.274 OA
ATOM   3325  CB  ASN A 423      21.917  72.346  61.190  0.00  0.00    +0.051 C 
ATOM   3326  CG  ASN A 423      23.003  73.038  60.385  0.00  0.00    +0.213 C 
ATOM   3327  ND2 ASN A 423      24.247  72.643  60.615  0.00  0.00    -0.329 N 
ATOM   3328  OD1 ASN A 423      22.729  73.918  59.569  0.00  0.00    -0.276 OA
ATOM   3329  N   HIS A 424      19.550  75.217  61.303  0.00  0.00    -0.302 N 
ATOM   3330  CA  HIS A 424      19.462  76.566  61.832  0.00  0.00    +0.105 C 
ATOM   3331  C   HIS A 424      18.286  76.695  62.793  0.00  0.00    +0.234 C 
ATOM   3332  O   HIS A 424      17.163  76.299  62.472  0.00  0.00    -0.274 OA
ATOM   3333  CB  HIS A 424      19.313  77.592  60.710  0.00  0.00    +0.018 C 
ATOM   3334  CG  HIS A 424      19.166  78.999  61.203  0.00  0.00    +0.061 A 
ATOM   3335  CD2 HIS A 424      18.085  79.810  61.283  0.00  0.00    +0.024 A 
ATOM   3336  ND1 HIS A 424      20.216  79.706  61.749  0.00  0.00    -0.241 NA
ATOM   3337  CE1 HIS A 424      19.787  80.891  62.148  0.00  0.00    +0.094 A 
ATOM   3338  NE2 HIS A 424      18.498  80.979  61.876  0.00  0.00    -0.351 N 
ATOM   3339  N   ARG A 425      18.547  77.240  63.976  0.00  0.00    -0.302 N 
ATOM   3340  CA  ARG A 425      17.489  77.436  64.956  0.00  0.00    +0.099 C 
ATOM   3341  C   ARG A 425      16.931  78.853  64.845  0.00  0.00    +0.234 C 
ATOM   3342  O   ARG A 425      17.664  79.834  64.999  0.00  0.00    -0.274 OA
ATOM   3343  CB  ARG A 425      18.000  77.199  66.375  0.00  0.00    -0.024 C 
ATOM   3344  CG  ARG A 425      16.889  77.167  67.401  0.00  0.00    -0.033 C 
ATOM   3345  CD  ARG A 425      17.423  76.990  68.796  0.00  0.00    +0.018 C 
ATOM   3346  NE  ARG A 425      16.410  76.445  69.698  0.00  0.00    -0.358 N 
ATOM   3347  CZ  ARG A 425      15.356  77.119  70.152  0.00  0.00    +0.166 C 
ATOM   3348  NH1 ARG A 425      15.154  78.382  69.797  0.00  0.00    -0.372 N 
ATOM   3349  NH2 ARG A 425      14.502  76.527  70.972  0.00  0.00    -0.372 N 
ATOM   3350  N   ALA A 426      15.633  78.948  64.572  0.00  0.00    -0.303 N 
ATOM   3351  CA  ALA A 426      14.963  80.237  64.445  0.00  0.00    +0.097 C 
ATOM   3352  C   ALA A 426      15.073  81.014  65.755  0.00  0.00    +0.234 C 
ATOM   3353  O   ALA A 426      14.802  80.484  66.835  0.00  0.00    -0.274 OA
ATOM   3354  CB  ALA A 426      13.500  80.041  64.053  0.00  0.00    -0.038 C 
ATOM   3355  N   SER A 427      15.509  82.264  65.645  0.00  0.00    -0.301 N 
ATOM   3356  CA  SER A 427      15.695  83.146  66.791  0.00  0.00    +0.123 C 
ATOM   3357  C   SER A 427      14.419  83.426  67.582  0.00  0.00    +0.236 C 
ATOM   3358  O   SER A 427      14.476  83.714  68.778  0.00  0.00    -0.274 OA
ATOM   3359  CB  SER A 427      16.316  84.465  66.325  0.00  0.00    +0.071 C 
ATOM   3360  OG  SER A 427      15.553  85.036  65.274  0.00  0.00    -0.393 OA
ATOM   3361  N   ASN A 428      13.274  83.326  66.914  0.00  0.00    -0.302 N 
ATOM   3362  CA  ASN A 428      11.984  83.589  67.546  0.00  0.00    +0.108 C 
ATOM   3363  C   ASN A 428      11.221  82.317  67.928  0.00  0.00    +0.234 C 
ATOM   3364  O   ASN A 428      10.027  82.369  68.238  0.00  0.00    -0.274 OA
ATOM   3365  CB  ASN A 428      11.121  84.453  66.619  0.00  0.00    +0.051 C 
ATOM   3366  CG  ASN A 428      10.778  83.751  65.310  0.00  0.00    +0.213 C 
ATOM   3367  ND2 ASN A 428       9.607  84.057  64.770  0.00  0.00    -0.329 N 
ATOM   3368  OD1 ASN A 428      11.553  82.940  64.797  0.00  0.00    -0.276 OA
ATOM   3369  N   LEU A 429      11.912  81.180  67.901  0.00  0.00    -0.302 N 
ATOM   3370  CA  LEU A 429      11.306  79.895  68.233  0.00  0.00    +0.100 C 
ATOM   3371  C   LEU A 429      10.870  79.871  69.702  0.00  0.00    +0.234 C 
ATOM   3372  O   LEU A 429      11.676  80.102  70.603  0.00  0.00    -0.274 OA
ATOM   3373  CB  LEU A 429      12.298  78.768  67.915  0.00  0.00    -0.024 C 
ATOM   3374  CG  LEU A 429      11.854  77.303  67.904  0.00  0.00    -0.045 C 
ATOM   3375  CD1 LEU A 429      10.444  77.163  67.377  0.00  0.00    -0.063 C 
ATOM   3376  CD2 LEU A 429      12.819  76.501  67.057  0.00  0.00    -0.063 C 
ATOM   3377  N   VAL A 430       9.582  79.617  69.929  0.00  0.00    -0.302 N 
ATOM   3378  CA  VAL A 430       9.018  79.592  71.279  0.00  0.00    +0.102 C 
ATOM   3379  C   VAL A 430       9.346  78.367  72.135  0.00  0.00    +0.234 C 
ATOM   3380  O   VAL A 430       9.192  78.406  73.358  0.00  0.00    -0.274 OA
ATOM   3381  CB  VAL A 430       7.480  79.818  71.265  0.00  0.00    -0.020 C 
ATOM   3382  CG1 VAL A 430       7.160  81.219  70.763  0.00  0.00    -0.061 C 
ATOM   3383  CG2 VAL A 430       6.791  78.774  70.397  0.00  0.00    -0.061 C 
ATOM   3384  N   TRP A 431       9.789  77.285  71.502  0.00  0.00    -0.302 N 
ATOM   3385  CA  TRP A 431      10.147  76.069  72.232  0.00  0.00    +0.104 C 
ATOM   3386  C   TRP A 431      11.496  76.243  72.943  0.00  0.00    +0.237 C 
ATOM   3387  O   TRP A 431      12.319  77.069  72.536  0.00  0.00    -0.274 OA
ATOM   3388  CB  TRP A 431      10.202  74.865  71.283  0.00  0.00    +0.001 C 
ATOM   3389  CG  TRP A 431       8.865  74.444  70.735  0.00  0.00    -0.020 A 
ATOM   3390  CD1 TRP A 431       8.385  74.681  69.478  0.00  0.00    +0.006 A 
ATOM   3391  CD2 TRP A 431       7.849  73.697  71.417  0.00  0.00    +0.003 A 
ATOM   3392  CE2 TRP A 431       6.781  73.516  70.509  0.00  0.00    +0.047 A 
ATOM   3393  CE3 TRP A 431       7.735  73.162  72.708  0.00  0.00    -0.052 A 
ATOM   3394  NE1 TRP A 431       7.137  74.125  69.335  0.00  0.00    -0.360 N 
ATOM   3395  CZ2 TRP A 431       5.613  72.823  70.851  0.00  0.00    -0.038 A 
ATOM   3396  CZ3 TRP A 431       6.572  72.471  73.047  0.00  0.00    -0.061 A 
ATOM   3397  CH2 TRP A 431       5.528  72.310  72.120  0.00  0.00    -0.060 A 
ATOM   3398  N   PRO A 432      11.736  75.468  74.018  0.00  0.00    -0.288 N 
ATOM   3399  CA  PRO A 432      12.990  75.549  74.777  0.00  0.00    +0.102 C 
ATOM   3400  C   PRO A 432      14.227  75.213  73.946  0.00  0.00    +0.234 C 
ATOM   3401  O   PRO A 432      14.159  74.416  73.009  0.00  0.00    -0.274 OA
ATOM   3402  CB  PRO A 432      12.767  74.548  75.911  0.00  0.00    -0.024 C 
ATOM   3403  CG  PRO A 432      11.822  73.548  75.305  0.00  0.00    -0.035 C 
ATOM   3404  CD  PRO A 432      10.847  74.440  74.591  0.00  0.00    +0.016 C 
ATOM   3405  N   GLU A 433      15.352  75.825  74.310  0.00  0.00    -0.302 N 
ATOM   3406  CA  GLU A 433      16.628  75.643  73.616  0.00  0.00    +0.100 C 
ATOM   3407  C   GLU A 433      17.089  74.191  73.492  0.00  0.00    +0.234 C 
ATOM   3408  O   GLU A 433      17.749  73.834  72.512  0.00  0.00    -0.274 OA
ATOM   3409  CB  GLU A 433      17.733  76.450  74.312  0.00  0.00    -0.016 C 
ATOM   3410  CG  GLU A 433      17.472  77.951  74.441  0.00  0.00    +0.051 C 
ATOM   3411  CD  GLU A 433      17.493  78.688  73.109  0.00  0.00    +0.356 C 
ATOM   3412  OE1 GLU A 433      18.478  78.535  72.350  0.00  0.00    -0.246 OA
ATOM   3413  OE2 GLU A 433      16.529  79.436  72.830  0.00  0.00    -0.246 OA
ATOM   3414  N   TRP A 434      16.736  73.355  74.467  0.00  0.00    -0.302 N 
ATOM   3415  CA  TRP A 434      17.157  71.956  74.452  0.00  0.00    +0.103 C 
ATOM   3416  C   TRP A 434      16.625  71.148  73.269  0.00  0.00    +0.234 C 
ATOM   3417  O   TRP A 434      17.189  70.113  72.914  0.00  0.00    -0.274 OA
ATOM   3418  CB  TRP A 434      16.831  71.260  75.786  0.00  0.00    +0.001 C 
ATOM   3419  CG  TRP A 434      15.379  70.930  76.038  0.00  0.00    -0.020 A 
ATOM   3420  CD1 TRP A 434      14.504  71.634  76.811  0.00  0.00    +0.006 A 
ATOM   3421  CD2 TRP A 434      14.654  69.784  75.560  0.00  0.00    +0.003 A 
ATOM   3422  CE2 TRP A 434      13.346  69.866  76.092  0.00  0.00    +0.047 A 
ATOM   3423  CE3 TRP A 434      14.984  68.697  74.738  0.00  0.00    -0.052 A 
ATOM   3424  NE1 TRP A 434      13.284  71.003  76.849  0.00  0.00    -0.360 N 
ATOM   3425  CZ2 TRP A 434      12.363  68.901  75.830  0.00  0.00    -0.038 A 
ATOM   3426  CZ3 TRP A 434      14.006  67.735  74.475  0.00  0.00    -0.061 A 
ATOM   3427  CH2 TRP A 434      12.711  67.847  75.022  0.00  0.00    -0.060 A 
ATOM   3428  N   MET A 435      15.548  71.632  72.657  0.00  0.00    -0.302 N 
ATOM   3429  CA  MET A 435      14.944  70.959  71.511  0.00  0.00    +0.100 C 
ATOM   3430  C   MET A 435      15.697  71.242  70.202  0.00  0.00    +0.234 C 
ATOM   3431  O   MET A 435      15.575  70.485  69.239  0.00  0.00    -0.274 OA
ATOM   3432  CB  MET A 435      13.463  71.343  71.402  0.00  0.00    -0.017 C 
ATOM   3433  CG  MET A 435      12.629  70.843  72.581  0.00  0.00    -0.004 C 
ATOM   3434  SD  MET A 435      10.887  71.298  72.565  0.00  0.00    -0.164 S 
ATOM   3435  CE  MET A 435      10.229  70.087  71.410  0.00  0.00    -0.018 C 
ATOM   3436  N   GLY A 436      16.486  72.319  70.191  0.00  0.00    -0.305 N 
ATOM   3437  CA  GLY A 436      17.275  72.690  69.024  0.00  0.00    +0.088 C 
ATOM   3438  C   GLY A 436      16.499  72.982  67.751  0.00  0.00    +0.231 C 
ATOM   3439  O   GLY A 436      15.512  73.725  67.770  0.00  0.00    -0.274 OA
ATOM   3440  N   VAL A 437      16.986  72.437  66.634  0.00  0.00    -0.302 N 
ATOM   3441  CA  VAL A 437      16.355  72.601  65.320  0.00  0.00    +0.102 C 
ATOM   3442  C   VAL A 437      15.292  71.507  65.217  0.00  0.00    +0.234 C 
ATOM   3443  O   VAL A 437      15.537  70.401  64.723  0.00  0.00    -0.274 OA
ATOM   3444  CB  VAL A 437      17.391  72.457  64.187  0.00  0.00    -0.020 C 
ATOM   3445  CG1 VAL A 437      16.772  72.828  62.853  0.00  0.00    -0.061 C 
ATOM   3446  CG2 VAL A 437      18.608  73.323  64.486  0.00  0.00    -0.061 C 
ATOM   3447  N   ILE A 438      14.101  71.856  65.682  0.00  0.00    -0.302 N 
ATOM   3448  CA  ILE A 438      12.951  70.961  65.756  0.00  0.00    +0.102 C 
ATOM   3449  C   ILE A 438      12.297  70.486  64.456  0.00  0.00    +0.234 C 
ATOM   3450  O   ILE A 438      12.299  71.179  63.434  0.00  0.00    -0.274 OA
ATOM   3451  CB  ILE A 438      11.885  71.588  66.684  0.00  0.00    -0.017 C 
ATOM   3452  CG1 ILE A 438      12.560  72.055  67.977  0.00  0.00    -0.051 C 
ATOM   3453  CG2 ILE A 438      10.794  70.586  67.015  0.00  0.00    -0.060 C 
ATOM   3454  CD1 ILE A 438      11.710  72.954  68.810  0.00  0.00    -0.065 C 
ATOM   3455  N   HIS A 439      11.736  69.281  64.542  0.00  0.00    -0.302 N 
ATOM   3456  CA  HIS A 439      11.031  68.600  63.464  0.00  0.00    +0.105 C 
ATOM   3457  C   HIS A 439       9.871  69.465  62.985  0.00  0.00    +0.234 C 
ATOM   3458  O   HIS A 439       8.911  69.691  63.725  0.00  0.00    -0.274 OA
ATOM   3459  CB  HIS A 439      10.519  67.254  64.006  0.00  0.00    +0.016 C 
ATOM   3460  CG  HIS A 439       9.679  66.465  63.047  0.00  0.00    +0.038 A 
ATOM   3461  CD2 HIS A 439       8.339  66.280  62.982  0.00  0.00    +0.048 A 
ATOM   3462  ND1 HIS A 439      10.221  65.662  62.066  0.00  0.00    -0.348 N 
ATOM   3463  CE1 HIS A 439       9.253  65.012  61.443  0.00  0.00    +0.094 A 
ATOM   3464  NE2 HIS A 439       8.102  65.368  61.983  0.00  0.00    -0.244 N 
ATOM   3465  N   GLY A 440       9.990  69.975  61.762  0.00  0.00    -0.305 N 
ATOM   3466  CA  GLY A 440       8.938  70.801  61.194  0.00  0.00    +0.088 C 
ATOM   3467  C   GLY A 440       9.218  72.290  61.168  0.00  0.00    +0.231 C 
ATOM   3468  O   GLY A 440       8.437  73.055  60.603  0.00  0.00    -0.274 OA
ATOM   3469  N   TYR A 441      10.347  72.708  61.732  0.00  0.00    -0.302 N 
ATOM   3470  CA  TYR A 441      10.678  74.128  61.768  0.00  0.00    +0.103 C 
ATOM   3471  C   TYR A 441      11.532  74.689  60.634  0.00  0.00    +0.234 C 
ATOM   3472  O   TYR A 441      12.211  75.703  60.788  0.00  0.00    -0.274 OA
ATOM   3473  CB  TYR A 441      11.191  74.528  63.155  0.00  0.00    -0.001 C 
ATOM   3474  CG  TYR A 441      10.043  74.640  64.130  0.00  0.00    -0.045 A 
ATOM   3475  CD1 TYR A 441       9.539  73.513  64.778  0.00  0.00    -0.055 A 
ATOM   3476  CD2 TYR A 441       9.386  75.855  64.322  0.00  0.00    -0.055 A 
ATOM   3477  CE1 TYR A 441       8.404  73.592  65.583  0.00  0.00    -0.020 A 
ATOM   3478  CE2 TYR A 441       8.253  75.943  65.122  0.00  0.00    -0.020 A 
ATOM   3479  CZ  TYR A 441       7.768  74.809  65.749  0.00  0.00    +0.117 A 
ATOM   3480  OH  TYR A 441       6.643  74.893  66.536  0.00  0.00    -0.507 OA
ATOM   3481  N   GLU A 442      11.467  74.022  59.488  0.00  0.00    -0.302 N 
ATOM   3482  CA  GLU A 442      12.162  74.458  58.283  0.00  0.00    +0.100 C 
ATOM   3483  C   GLU A 442      11.041  74.900  57.345  0.00  0.00    +0.234 C 
ATOM   3484  O   GLU A 442      11.266  75.646  56.392  0.00  0.00    -0.274 OA
ATOM   3485  CB  GLU A 442      12.958  73.313  57.642  0.00  0.00    -0.016 C 
ATOM   3486  CG  GLU A 442      12.159  72.353  56.745  0.00  0.00    +0.051 C 
ATOM   3487  CD  GLU A 442      11.229  71.424  57.513  0.00  0.00    +0.356 C 
ATOM   3488  OE1 GLU A 442      11.342  71.340  58.752  0.00  0.00    -0.246 OA
ATOM   3489  OE2 GLU A 442      10.381  70.768  56.873  0.00  0.00    -0.246 OA
ATOM   3490  N   ILE A 443       9.833  74.420  57.643  0.00  0.00    -0.302 N 
ATOM   3491  CA  ILE A 443       8.633  74.717  56.873  0.00  0.00    +0.102 C 
ATOM   3492  C   ILE A 443       8.422  76.218  56.759  0.00  0.00    +0.234 C 
ATOM   3493  O   ILE A 443       8.130  76.726  55.679  0.00  0.00    -0.274 OA
ATOM   3494  CB  ILE A 443       7.378  74.071  57.522  0.00  0.00    -0.017 C 
ATOM   3495  CG1 ILE A 443       7.538  72.549  57.588  0.00  0.00    -0.051 C 
ATOM   3496  CG2 ILE A 443       6.122  74.425  56.733  0.00  0.00    -0.060 C 
ATOM   3497  CD1 ILE A 443       6.359  71.836  58.222  0.00  0.00    -0.065 C 
ATOM   3498  N   GLU A 444       8.583  76.925  57.874  0.00  0.00    -0.302 N 
ATOM   3499  CA  GLU A 444       8.408  78.371  57.880  0.00  0.00    +0.100 C 
ATOM   3500  C   GLU A 444       9.374  79.056  56.919  0.00  0.00    +0.234 C 
ATOM   3501  O   GLU A 444       9.060  80.106  56.360  0.00  0.00    -0.274 OA
ATOM   3502  CB  GLU A 444       8.531  78.937  59.299  0.00  0.00    -0.016 C 
ATOM   3503  CG  GLU A 444       9.739  78.462  60.093  0.00  0.00    +0.051 C 
ATOM   3504  CD  GLU A 444       9.639  78.806  61.575  0.00  0.00    +0.356 C 
ATOM   3505  OE1 GLU A 444       8.597  78.502  62.193  0.00  0.00    -0.246 OA
ATOM   3506  OE2 GLU A 444      10.603  79.376  62.124  0.00  0.00    -0.246 OA
ATOM   3507  N   PHE A 445      10.529  78.435  56.691  0.00  0.00    -0.302 N 
ATOM   3508  CA  PHE A 445      11.517  78.982  55.769  0.00  0.00    +0.103 C 
ATOM   3509  C   PHE A 445      11.166  78.617  54.328  0.00  0.00    +0.234 C 
ATOM   3510  O   PHE A 445      11.429  79.383  53.404  0.00  0.00    -0.274 OA
ATOM   3511  CB  PHE A 445      12.918  78.495  56.133  0.00  0.00    -0.001 C 
ATOM   3512  CG  PHE A 445      13.424  79.050  57.434  0.00  0.00    -0.045 A 
ATOM   3513  CD1 PHE A 445      13.049  78.474  58.644  0.00  0.00    -0.059 A 
ATOM   3514  CD2 PHE A 445      14.251  80.169  57.452  0.00  0.00    -0.059 A 
ATOM   3515  CE1 PHE A 445      13.488  79.007  59.855  0.00  0.00    -0.062 A 
ATOM   3516  CE2 PHE A 445      14.695  80.709  58.657  0.00  0.00    -0.062 A 
ATOM   3517  CZ  PHE A 445      14.313  80.127  59.860  0.00  0.00    -0.062 A 
ATOM   3518  N   VAL A 446      10.551  77.451  54.150  0.00  0.00    -0.302 N 
ATOM   3519  CA  VAL A 446      10.133  76.986  52.831  0.00  0.00    +0.102 C 
ATOM   3520  C   VAL A 446       8.962  77.843  52.339  0.00  0.00    +0.234 C 
ATOM   3521  O   VAL A 446       8.905  78.211  51.164  0.00  0.00    -0.274 OA
ATOM   3522  CB  VAL A 446       9.723  75.488  52.873  0.00  0.00    -0.020 C 
ATOM   3523  CG1 VAL A 446       8.984  75.084  51.599  0.00  0.00    -0.061 C 
ATOM   3524  CG2 VAL A 446      10.957  74.619  53.059  0.00  0.00    -0.061 C 
ATOM   3525  N   PHE A 447       8.054  78.184  53.252  0.00  0.00    -0.302 N 
ATOM   3526  CA  PHE A 447       6.893  79.000  52.912  0.00  0.00    +0.103 C 
ATOM   3527  C   PHE A 447       7.118  80.515  53.019  0.00  0.00    +0.234 C 
ATOM   3528  O   PHE A 447       6.181  81.305  52.903  0.00  0.00    -0.274 OA
ATOM   3529  CB  PHE A 447       5.670  78.553  53.715  0.00  0.00    -0.001 C 
ATOM   3530  CG  PHE A 447       5.030  77.305  53.185  0.00  0.00    -0.045 A 
ATOM   3531  CD1 PHE A 447       5.614  76.061  53.401  0.00  0.00    -0.059 A 
ATOM   3532  CD2 PHE A 447       3.853  77.374  52.445  0.00  0.00    -0.059 A 
ATOM   3533  CE1 PHE A 447       5.035  74.900  52.887  0.00  0.00    -0.062 A 
ATOM   3534  CE2 PHE A 447       3.264  76.219  51.926  0.00  0.00    -0.062 A 
ATOM   3535  CZ  PHE A 447       3.859  74.981  52.148  0.00  0.00    -0.062 A 
ATOM   3536  N   GLY A 448       8.370  80.903  53.244  0.00  0.00    -0.305 N 
ATOM   3537  CA  GLY A 448       8.729  82.309  53.315  0.00  0.00    +0.088 C 
ATOM   3538  C   GLY A 448       8.172  83.181  54.422  0.00  0.00    +0.231 C 
ATOM   3539  O   GLY A 448       8.015  84.387  54.230  0.00  0.00    -0.274 OA
ATOM   3540  N   LEU A 449       7.878  82.590  55.576  0.00  0.00    -0.303 N 
ATOM   3541  CA  LEU A 449       7.366  83.348  56.720  0.00  0.00    +0.100 C 
ATOM   3542  C   LEU A 449       8.321  84.465  57.166  0.00  0.00    +0.237 C 
ATOM   3543  O   LEU A 449       7.871  85.520  57.608  0.00  0.00    -0.274 OA
ATOM   3544  CB  LEU A 449       7.053  82.417  57.902  0.00  0.00    -0.024 C 
ATOM   3545  CG  LEU A 449       5.756  81.598  57.890  0.00  0.00    -0.045 C 
ATOM   3546  CD1 LEU A 449       4.560  82.512  58.012  0.00  0.00    -0.063 C 
ATOM   3547  CD2 LEU A 449       5.661  80.764  56.626  0.00  0.00    -0.063 C 
ATOM   3548  N   PRO A 450       9.650  84.240  57.078  0.00  0.00    -0.288 N 
ATOM   3549  CA  PRO A 450      10.616  85.269  57.482  0.00  0.00    +0.102 C 
ATOM   3550  C   PRO A 450      10.531  86.594  56.717  0.00  0.00    +0.234 C 
ATOM   3551  O   PRO A 450      11.098  87.597  57.151  0.00  0.00    -0.274 OA
ATOM   3552  CB  PRO A 450      11.957  84.578  57.245  0.00  0.00    -0.024 C 
ATOM   3553  CG  PRO A 450      11.651  83.165  57.567  0.00  0.00    -0.035 C 
ATOM   3554  CD  PRO A 450      10.348  82.961  56.844  0.00  0.00    +0.016 C 
ATOM   3555  N   LEU A 451       9.851  86.596  55.572  0.00  0.00    -0.302 N 
ATOM   3556  CA  LEU A 451       9.715  87.817  54.783  0.00  0.00    +0.100 C 
ATOM   3557  C   LEU A 451       8.721  88.765  55.449  0.00  0.00    +0.234 C 
ATOM   3558  O   LEU A 451       8.784  89.981  55.255  0.00  0.00    -0.274 OA
ATOM   3559  CB  LEU A 451       9.260  87.515  53.352  0.00  0.00    -0.024 C 
ATOM   3560  CG  LEU A 451       9.967  86.450  52.508  0.00  0.00    -0.045 C 
ATOM   3561  CD1 LEU A 451       9.729  86.772  51.039  0.00  0.00    -0.063 C 
ATOM   3562  CD2 LEU A 451      11.455  86.399  52.797  0.00  0.00    -0.063 C 
ATOM   3563  N   VAL A 452       7.792  88.199  56.217  0.00  0.00    -0.302 N 
ATOM   3564  CA  VAL A 452       6.788  88.984  56.929  0.00  0.00    +0.102 C 
ATOM   3565  C   VAL A 452       7.410  89.575  58.193  0.00  0.00    +0.234 C 
ATOM   3566  O   VAL A 452       7.606  88.879  59.190  0.00  0.00    -0.274 OA
ATOM   3567  CB  VAL A 452       5.561  88.127  57.303  0.00  0.00    -0.020 C 
ATOM   3568  CG1 VAL A 452       4.536  88.962  58.052  0.00  0.00    -0.061 C 
ATOM   3569  CG2 VAL A 452       4.941  87.544  56.055  0.00  0.00    -0.061 C 
ATOM   3570  N   LYS A 453       7.715  90.868  58.127  0.00  0.00    -0.302 N 
ATOM   3571  CA  LYS A 453       8.334  91.615  59.219  0.00  0.00    +0.099 C 
ATOM   3572  C   LYS A 453       7.656  91.464  60.585  0.00  0.00    +0.234 C 
ATOM   3573  O   LYS A 453       8.333  91.357  61.609  0.00  0.00    -0.274 OA
ATOM   3574  CB  LYS A 453       8.414  93.094  58.827  0.00  0.00    -0.026 C 
ATOM   3575  CG  LYS A 453       8.854  94.040  59.931  0.00  0.00    -0.053 C 
ATOM   3576  CD  LYS A 453       8.669  95.483  59.489  0.00  0.00    -0.069 C 
ATOM   3577  CE  LYS A 453       8.914  96.457  60.627  0.00  0.00    -0.096 C 
ATOM   3578  NZ  LYS A 453       8.722  97.864  60.181  0.00  0.00    +0.378 N 
ATOM   3579  N   GLU A 454       6.325  91.421  60.591  0.00  0.00    -0.302 N 
ATOM   3580  CA  GLU A 454       5.551  91.297  61.827  0.00  0.00    +0.100 C 
ATOM   3581  C   GLU A 454       5.792  89.992  62.595  0.00  0.00    +0.234 C 
ATOM   3582  O   GLU A 454       5.270  89.815  63.697  0.00  0.00    -0.274 OA
ATOM   3583  CB  GLU A 454       4.046  91.432  61.540  0.00  0.00    -0.016 C 
ATOM   3584  CG  GLU A 454       3.615  92.734  60.868  0.00  0.00    +0.051 C 
ATOM   3585  CD  GLU A 454       3.720  92.686  59.353  0.00  0.00    +0.356 C 
ATOM   3586  OE1 GLU A 454       2.829  92.084  58.712  0.00  0.00    -0.246 OA
ATOM   3587  OE2 GLU A 454       4.687  93.254  58.803  0.00  0.00    -0.246 OA
ATOM   3588  N   LEU A 455       6.586  89.089  62.025  0.00  0.00    -0.302 N 
ATOM   3589  CA  LEU A 455       6.856  87.806  62.665  0.00  0.00    +0.100 C 
ATOM   3590  C   LEU A 455       8.153  87.717  63.474  0.00  0.00    +0.234 C 
ATOM   3591  O   LEU A 455       8.528  86.638  63.938  0.00  0.00    -0.274 OA
ATOM   3592  CB  LEU A 455       6.768  86.675  61.638  0.00  0.00    -0.024 C 
ATOM   3593  CG  LEU A 455       5.382  86.483  61.014  0.00  0.00    -0.045 C 
ATOM   3594  CD1 LEU A 455       5.424  85.357  60.002  0.00  0.00    -0.063 C 
ATOM   3595  CD2 LEU A 455       4.346  86.194  62.096  0.00  0.00    -0.063 C 
ATOM   3596  N   UNK A 456       8.826  88.853  63.642  0.00  0.00    -0.302 N 
ATOM   3597  C   UNK A 456      10.058  88.940  64.429  0.00  0.00    +0.108 C 
ATOM   3598  C   UNK A 456      11.251  88.085  63.978  0.00  0.00    +0.234 C 
ATOM   3599  O   UNK A 456      11.996  87.582  64.821  0.00  0.00    -0.274 OA
ATOM   3600  C   UNK A 456       9.770  88.639  65.913  0.00  0.00    +0.049 C 
ATOM   3601  C   UNK A 456       8.685  89.529  66.510  0.00  0.00    +0.202 C 
ATOM   3602  N   UNK A 456       8.047  89.021  67.567  0.00  0.00    -0.349 NA
ATOM   3603  O   UNK A 456       8.442  90.642  66.035  0.00  0.00    -0.277 OA
ATOM   3604  N   TYR A 457      11.433  87.891  62.674  0.00  0.00    -0.302 N 
ATOM   3605  CA  TYR A 457      12.584  87.115  62.193  0.00  0.00    +0.103 C 
ATOM   3606  C   TYR A 457      13.757  88.063  61.952  0.00  0.00    +0.234 C 
ATOM   3607  O   TYR A 457      13.562  89.272  61.824  0.00  0.00    -0.274 OA
ATOM   3608  CB  TYR A 457      12.260  86.374  60.888  0.00  0.00    -0.001 C 
ATOM   3609  CG  TYR A 457      11.395  85.140  61.042  0.00  0.00    -0.045 A 
ATOM   3610  CD1 TYR A 457      11.966  83.890  61.284  0.00  0.00    -0.055 A 
ATOM   3611  CD2 TYR A 457      10.006  85.219  60.928  0.00  0.00    -0.055 A 
ATOM   3612  CE1 TYR A 457      11.174  82.745  61.408  0.00  0.00    -0.020 A 
ATOM   3613  CE2 TYR A 457       9.205  84.085  61.049  0.00  0.00    -0.020 A 
ATOM   3614  CZ  TYR A 457       9.794  82.851  61.290  0.00  0.00    +0.117 A 
ATOM   3615  OH  TYR A 457       9.003  81.730  61.420  0.00  0.00    -0.507 OA
ATOM   3616  N   THR A 458      14.972  87.524  61.903  0.00  0.00    -0.300 N 
ATOM   3617  CA  THR A 458      16.150  88.355  61.654  0.00  0.00    +0.125 C 
ATOM   3618  C   THR A 458      16.342  88.569  60.152  0.00  0.00    +0.236 C 
ATOM   3619  O   THR A 458      15.643  87.971  59.335  0.00  0.00    -0.274 OA
ATOM   3620  CB  THR A 458      17.449  87.741  62.242  0.00  0.00    +0.079 C 
ATOM   3621  CG2 THR A 458      17.288  87.456  63.728  0.00  0.00    -0.037 C 
ATOM   3622  OG1 THR A 458      17.772  86.526  61.553  0.00  0.00    -0.390 OA
ATOM   3623  N   ALA A 459      17.294  89.427  59.798  0.00  0.00    -0.303 N 
ATOM   3624  CA  ALA A 459      17.590  89.728  58.403  0.00  0.00    +0.097 C 
ATOM   3625  C   ALA A 459      18.147  88.508  57.677  0.00  0.00    +0.234 C 
ATOM   3626  O   ALA A 459      17.720  88.192  56.565  0.00  0.00    -0.274 OA
ATOM   3627  CB  ALA A 459      18.574  90.884  58.315  0.00  0.00    -0.038 C 
ATOM   3628  N   GLU A 460      19.101  87.826  58.308  0.00  0.00    -0.302 N 
ATOM   3629  CA  GLU A 460      19.710  86.640  57.714  0.00  0.00    +0.100 C 
ATOM   3630  C   GLU A 460      18.716  85.493  57.568  0.00  0.00    +0.234 C 
ATOM   3631  O   GLU A 460      18.871  84.640  56.694  0.00  0.00    -0.274 OA
ATOM   3632  CB  GLU A 460      20.961  86.190  58.486  0.00  0.00    -0.016 C 
ATOM   3633  CG  GLU A 460      20.933  86.409  59.992  0.00  0.00    +0.051 C 
ATOM   3634  CD  GLU A 460      21.386  87.805  60.390  0.00  0.00    +0.356 C 
ATOM   3635  OE1 GLU A 460      22.579  88.120  60.193  0.00  0.00    -0.246 OA
ATOM   3636  OE2 GLU A 460      20.554  88.586  60.899  0.00  0.00    -0.246 OA
ATOM   3637  N   GLU A 461      17.693  85.481  58.419  0.00  0.00    -0.302 N 
ATOM   3638  CA  GLU A 461      16.669  84.448  58.348  0.00  0.00    +0.100 C 
ATOM   3639  C   GLU A 461      15.750  84.702  57.162  0.00  0.00    +0.234 C 
ATOM   3640  O   GLU A 461      15.124  83.777  56.643  0.00  0.00    -0.274 OA
ATOM   3641  CB  GLU A 461      15.888  84.366  59.657  0.00  0.00    -0.016 C 
ATOM   3642  CG  GLU A 461      16.723  83.760  60.767  0.00  0.00    +0.051 C 
ATOM   3643  CD  GLU A 461      16.005  83.668  62.097  0.00  0.00    +0.356 C 
ATOM   3644  OE1 GLU A 461      15.099  84.490  62.369  0.00  0.00    -0.246 OA
ATOM   3645  OE2 GLU A 461      16.374  82.772  62.884  0.00  0.00    -0.246 OA
ATOM   3646  N   GLU A 462      15.677  85.960  56.736  0.00  0.00    -0.302 N 
ATOM   3647  CA  GLU A 462      14.870  86.322  55.578  0.00  0.00    +0.100 C 
ATOM   3648  C   GLU A 462      15.667  85.918  54.343  0.00  0.00    +0.234 C 
ATOM   3649  O   GLU A 462      15.114  85.381  53.383  0.00  0.00    -0.274 OA
ATOM   3650  CB  GLU A 462      14.597  87.828  55.542  0.00  0.00    -0.016 C 
ATOM   3651  CG  GLU A 462      13.917  88.283  54.250  0.00  0.00    +0.051 C 
ATOM   3652  CD  GLU A 462      13.659  89.778  54.176  0.00  0.00    +0.356 C 
ATOM   3653  OE1 GLU A 462      14.116  90.527  55.065  0.00  0.00    -0.246 OA
ATOM   3654  OE2 GLU A 462      12.993  90.204  53.209  0.00  0.00    -0.246 OA
ATOM   3655  N   ALA A 463      16.975  86.166  54.395  0.00  0.00    -0.303 N 
ATOM   3656  CA  ALA A 463      17.880  85.839  53.303  0.00  0.00    +0.097 C 
ATOM   3657  C   ALA A 463      17.908  84.333  53.098  0.00  0.00    +0.234 C 
ATOM   3658  O   ALA A 463      17.966  83.854  51.964  0.00  0.00    -0.274 OA
ATOM   3659  CB  ALA A 463      19.276  86.358  53.608  0.00  0.00    -0.038 C 
ATOM   3660  N   LEU A 464      17.859  83.597  54.205  0.00  0.00    -0.302 N 
ATOM   3661  CA  LEU A 464      17.866  82.143  54.170  0.00  0.00    +0.100 C 
ATOM   3662  C   LEU A 464      16.561  81.650  53.559  0.00  0.00    +0.234 C 
ATOM   3663  O   LEU A 464      16.573  80.834  52.641  0.00  0.00    -0.274 OA
ATOM   3664  CB  LEU A 464      18.034  81.576  55.582  0.00  0.00    -0.024 C 
ATOM   3665  CG  LEU A 464      17.943  80.054  55.728  0.00  0.00    -0.045 C 
ATOM   3666  CD1 LEU A 464      18.961  79.375  54.827  0.00  0.00    -0.063 C 
ATOM   3667  CD2 LEU A 464      18.159  79.668  57.182  0.00  0.00    -0.063 C 
ATOM   3668  N   SER A 465      15.441  82.165  54.058  0.00  0.00    -0.301 N 
ATOM   3669  CA  SER A 465      14.128  81.785  53.551  0.00  0.00    +0.123 C 
ATOM   3670  C   SER A 465      14.021  82.039  52.049  0.00  0.00    +0.236 C 
ATOM   3671  O   SER A 465      13.453  81.225  51.325  0.00  0.00    -0.274 OA
ATOM   3672  CB  SER A 465      13.030  82.554  54.288  0.00  0.00    +0.071 C 
ATOM   3673  OG  SER A 465      11.758  82.312  53.717  0.00  0.00    -0.393 OA
ATOM   3674  N   ARG A 466      14.574  83.162  51.588  0.00  0.00    -0.302 N 
ATOM   3675  CA  ARG A 466      14.540  83.511  50.169  0.00  0.00    +0.099 C 
ATOM   3676  C   ARG A 466      15.422  82.576  49.355  0.00  0.00    +0.234 C 
ATOM   3677  O   ARG A 466      15.112  82.258  48.207  0.00  0.00    -0.274 OA
ATOM   3678  CB  ARG A 466      14.985  84.958  49.956  0.00  0.00    -0.024 C 
ATOM   3679  CG  ARG A 466      13.947  85.988  50.359  0.00  0.00    -0.033 C 
ATOM   3680  CD  ARG A 466      14.429  87.408  50.076  0.00  0.00    +0.018 C 
ATOM   3681  NE  ARG A 466      13.409  88.407  50.392  0.00  0.00    -0.358 N 
ATOM   3682  CZ  ARG A 466      12.364  88.687  49.615  0.00  0.00    +0.166 C 
ATOM   3683  NH1 ARG A 466      12.189  88.050  48.466  0.00  0.00    -0.372 N 
ATOM   3684  NH2 ARG A 466      11.470  89.587  50.004  0.00  0.00    -0.372 N 
ATOM   3685  N   ARG A 467      16.515  82.133  49.967  0.00  0.00    -0.302 N 
ATOM   3686  CA  ARG A 467      17.455  81.229  49.319  0.00  0.00    +0.099 C 
ATOM   3687  C   ARG A 467      16.817  79.848  49.181  0.00  0.00    +0.234 C 
ATOM   3688  O   ARG A 467      16.922  79.207  48.134  0.00  0.00    -0.274 OA
ATOM   3689  CB  ARG A 467      18.736  81.131  50.149  0.00  0.00    -0.024 C 
ATOM   3690  CG  ARG A 467      19.999  81.066  49.323  0.00  0.00    -0.033 C 
ATOM   3691  CD  ARG A 467      21.234  81.127  50.201  0.00  0.00    +0.018 C 
ATOM   3692  NE  ARG A 467      21.718  79.792  50.547  0.00  0.00    -0.358 N 
ATOM   3693  CZ  ARG A 467      21.815  79.325  51.787  0.00  0.00    +0.166 C 
ATOM   3694  NH1 ARG A 467      21.457  80.076  52.818  0.00  0.00    -0.372 N 
ATOM   3695  NH2 ARG A 467      22.298  78.108  51.997  0.00  0.00    -0.372 N 
ATOM   3696  N   ILE A 468      16.137  79.413  50.239  0.00  0.00    -0.302 N 
ATOM   3697  CA  ILE A 468      15.467  78.121  50.257  0.00  0.00    +0.102 C 
ATOM   3698  C   ILE A 468      14.289  78.127  49.297  0.00  0.00    +0.234 C 
ATOM   3699  O   ILE A 468      14.149  77.215  48.484  0.00  0.00    -0.274 OA
ATOM   3700  CB  ILE A 468      14.983  77.747  51.677  0.00  0.00    -0.017 C 
ATOM   3701  CG1 ILE A 468      16.189  77.467  52.577  0.00  0.00    -0.051 C 
ATOM   3702  CG2 ILE A 468      14.072  76.523  51.632  0.00  0.00    -0.060 C 
ATOM   3703  CD1 ILE A 468      15.824  77.094  53.996  0.00  0.00    -0.065 C 
ATOM   3704  N   MET A 469      13.456  79.162  49.380  0.00  0.00    -0.302 N 
ATOM   3705  CA  MET A 469      12.300  79.263  48.499  0.00  0.00    +0.100 C 
ATOM   3706  C   MET A 469      12.733  79.184  47.044  0.00  0.00    +0.234 C 
ATOM   3707  O   MET A 469      12.077  78.535  46.226  0.00  0.00    -0.274 OA
ATOM   3708  CB  MET A 469      11.543  80.571  48.723  0.00  0.00    -0.017 C 
ATOM   3709  CG  MET A 469      10.617  80.560  49.917  0.00  0.00    -0.004 C 
ATOM   3710  SD  MET A 469       9.421  81.900  49.825  0.00  0.00    -0.164 S 
ATOM   3711  CE  MET A 469      10.506  83.315  50.066  0.00  0.00    -0.018 C 
ATOM   3712  N   HIS A 470      13.855  79.826  46.734  0.00  0.00    -0.302 N 
ATOM   3713  CA  HIS A 470      14.359  79.829  45.373  0.00  0.00    +0.105 C 
ATOM   3714  C   HIS A 470      14.936  78.475  44.970  0.00  0.00    +0.234 C 
ATOM   3715  O   HIS A 470      14.864  78.100  43.801  0.00  0.00    -0.274 OA
ATOM   3716  CB  HIS A 470      15.382  80.948  45.165  0.00  0.00    +0.016 C 
ATOM   3717  CG  HIS A 470      15.551  81.333  43.731  0.00  0.00    +0.038 A 
ATOM   3718  CD2 HIS A 470      16.522  81.035  42.835  0.00  0.00    +0.048 A 
ATOM   3719  ND1 HIS A 470      14.608  82.064  43.044  0.00  0.00    -0.348 N 
ATOM   3720  CE1 HIS A 470      14.982  82.194  41.787  0.00  0.00    +0.094 A 
ATOM   3721  NE2 HIS A 470      16.141  81.582  41.632  0.00  0.00    -0.244 N 
ATOM   3722  N   TYR A 471      15.514  77.749  45.926  0.00  0.00    -0.302 N 
ATOM   3723  CA  TYR A 471      16.063  76.421  45.644  0.00  0.00    +0.103 C 
ATOM   3724  C   TYR A 471      14.899  75.510  45.269  0.00  0.00    +0.234 C 
ATOM   3725  O   TYR A 471      14.923  74.841  44.237  0.00  0.00    -0.274 OA
ATOM   3726  CB  TYR A 471      16.772  75.841  46.870  0.00  0.00    -0.001 C 
ATOM   3727  CG  TYR A 471      18.168  76.368  47.120  0.00  0.00    -0.045 A 
ATOM   3728  CD1 TYR A 471      18.999  76.743  46.063  0.00  0.00    -0.055 A 
ATOM   3729  CD2 TYR A 471      18.672  76.464  48.421  0.00  0.00    -0.055 A 
ATOM   3730  CE1 TYR A 471      20.298  77.196  46.295  0.00  0.00    -0.020 A 
ATOM   3731  CE2 TYR A 471      19.966  76.915  48.663  0.00  0.00    -0.020 A 
ATOM   3732  CZ  TYR A 471      20.773  77.279  47.597  0.00  0.00    +0.117 A 
ATOM   3733  OH  TYR A 471      22.052  77.727  47.832  0.00  0.00    -0.507 OA
ATOM   3734  N   TRP A 472      13.876  75.517  46.120  0.00  0.00    -0.302 N 
ATOM   3735  CA  TRP A 472      12.671  74.717  45.928  0.00  0.00    +0.103 C 
ATOM   3736  C   TRP A 472      11.973  75.021  44.600  0.00  0.00    +0.234 C 
ATOM   3737  O   TRP A 472      11.654  74.109  43.835  0.00  0.00    -0.274 OA
ATOM   3738  CB  TRP A 472      11.693  74.971  47.079  0.00  0.00    +0.001 C 
ATOM   3739  CG  TRP A 472      11.817  74.031  48.252  0.00  0.00    -0.020 A 
ATOM   3740  CD1 TRP A 472      10.797  73.345  48.854  0.00  0.00    +0.006 A 
ATOM   3741  CD2 TRP A 472      13.000  73.718  48.999  0.00  0.00    +0.003 A 
ATOM   3742  CE2 TRP A 472      12.616  72.846  50.045  0.00  0.00    +0.047 A 
ATOM   3743  CE3 TRP A 472      14.348  74.091  48.891  0.00  0.00    -0.052 A 
ATOM   3744  NE1 TRP A 472      11.269  72.638  49.931  0.00  0.00    -0.360 N 
ATOM   3745  CZ2 TRP A 472      13.530  72.342  50.979  0.00  0.00    -0.038 A 
ATOM   3746  CZ3 TRP A 472      15.258  73.588  49.821  0.00  0.00    -0.061 A 
ATOM   3747  CH2 TRP A 472      14.841  72.723  50.852  0.00  0.00    -0.060 A 
ATOM   3748  N   ALA A 473      11.748  76.304  44.330  0.00  0.00    -0.303 N 
ATOM   3749  CA  ALA A 473      11.076  76.736  43.108  0.00  0.00    +0.097 C 
ATOM   3750  C   ALA A 473      11.879  76.462  41.843  0.00  0.00    +0.234 C 
ATOM   3751  O   ALA A 473      11.320  76.025  40.838  0.00  0.00    -0.274 OA
ATOM   3752  CB  ALA A 473      10.739  78.199  43.194  0.00  0.00    -0.038 C 
ATOM   3753  N   THR A 474      13.180  76.738  41.890  0.00  0.00    -0.300 N 
ATOM   3754  CA  THR A 474      14.053  76.515  40.743  0.00  0.00    +0.125 C 
ATOM   3755  C   THR A 474      14.171  75.024  40.450  0.00  0.00    +0.236 C 
ATOM   3756  O   THR A 474      14.242  74.620  39.288  0.00  0.00    -0.274 OA
ATOM   3757  CB  THR A 474      15.447  77.117  40.978  0.00  0.00    +0.079 C 
ATOM   3758  CG2 THR A 474      16.360  76.863  39.780  0.00  0.00    -0.037 C 
ATOM   3759  OG1 THR A 474      15.316  78.529  41.178  0.00  0.00    -0.390 OA
ATOM   3760  N   PHE A 475      14.186  74.212  41.504  0.00  0.00    -0.302 N 
ATOM   3761  CA  PHE A 475      14.267  72.764  41.352  0.00  0.00    +0.103 C 
ATOM   3762  C   PHE A 475      12.975  72.253  40.724  0.00  0.00    +0.234 C 
ATOM   3763  O   PHE A 475      13.000  71.409  39.833  0.00  0.00    -0.274 OA
ATOM   3764  CB  PHE A 475      14.474  72.083  42.709  0.00  0.00    -0.001 C 
ATOM   3765  CG  PHE A 475      14.202  70.603  42.689  0.00  0.00    -0.045 A 
ATOM   3766  CD1 PHE A 475      15.177  69.709  42.261  0.00  0.00    -0.059 A 
ATOM   3767  CD2 PHE A 475      12.948  70.108  43.046  0.00  0.00    -0.059 A 
ATOM   3768  CE1 PHE A 475      14.908  68.348  42.184  0.00  0.00    -0.062 A 
ATOM   3769  CE2 PHE A 475      12.669  68.748  42.972  0.00  0.00    -0.062 A 
ATOM   3770  CZ  PHE A 475      13.650  67.867  42.539  0.00  0.00    -0.062 A 
ATOM   3771  N   ALA A 476      11.846  72.754  41.214  0.00  0.00    -0.303 N 
ATOM   3772  CA  ALA A 476      10.541  72.347  40.708  0.00  0.00    +0.097 C 
ATOM   3773  C   ALA A 476      10.398  72.683  39.226  0.00  0.00    +0.234 C 
ATOM   3774  O   ALA A 476       9.825  71.911  38.454  0.00  0.00    -0.274 OA
ATOM   3775  CB  ALA A 476       9.440  73.026  41.509  0.00  0.00    -0.038 C 
ATOM   3776  N   LYS A 477      10.939  73.836  38.843  0.00  0.00    -0.302 N 
ATOM   3777  CA  LYS A 477      10.878  74.315  37.470  0.00  0.00    +0.099 C 
ATOM   3778  C   LYS A 477      11.825  73.577  36.520  0.00  0.00    +0.234 C 
ATOM   3779  O   LYS A 477      11.421  73.175  35.427  0.00  0.00    -0.274 OA
ATOM   3780  CB  LYS A 477      11.179  75.820  37.440  0.00  0.00    -0.026 C 
ATOM   3781  CG  LYS A 477      11.128  76.454  36.055  0.00  0.00    -0.053 C 
ATOM   3782  CD  LYS A 477      11.487  77.937  36.097  0.00  0.00    -0.069 C 
ATOM   3783  CE  LYS A 477      11.401  78.567  34.711  0.00  0.00    -0.096 C 
ATOM   3784  NZ  LYS A 477      11.703  80.030  34.715  0.00  0.00    +0.378 N 
ATOM   3785  N   THR A 478      13.058  73.340  36.964  0.00  0.00    -0.300 N 
ATOM   3786  CA  THR A 478      14.063  72.702  36.120  0.00  0.00    +0.125 C 
ATOM   3787  C   THR A 478      14.518  71.292  36.490  0.00  0.00    +0.236 C 
ATOM   3788  O   THR A 478      14.796  70.476  35.612  0.00  0.00    -0.274 OA
ATOM   3789  CB  THR A 478      15.320  73.588  36.037  0.00  0.00    +0.079 C 
ATOM   3790  CG2 THR A 478      14.932  75.043  35.765  0.00  0.00    -0.037 C 
ATOM   3791  OG1 THR A 478      16.039  73.525  37.277  0.00  0.00    -0.390 OA
ATOM   3792  N   GLY A 479      14.629  71.022  37.785  0.00  0.00    -0.305 N 
ATOM   3793  CA  GLY A 479      15.092  69.722  38.239  0.00  0.00    +0.088 C 
ATOM   3794  C   GLY A 479      16.456  69.900  38.879  0.00  0.00    +0.231 C 
ATOM   3795  O   GLY A 479      17.117  68.930  39.246  0.00  0.00    -0.274 OA
ATOM   3796  N   ASN A 480      16.854  71.165  39.012  0.00  0.00    -0.302 N 
ATOM   3797  CA  ASN A 480      18.127  71.569  39.596  0.00  0.00    +0.108 C 
ATOM   3798  C   ASN A 480      17.842  72.851  40.390  0.00  0.00    +0.237 C 
ATOM   3799  O   ASN A 480      17.364  73.839  39.833  0.00  0.00    -0.274 OA
ATOM   3800  CB  ASN A 480      19.136  71.844  38.469  0.00  0.00    +0.051 C 
ATOM   3801  CG  ASN A 480      20.543  72.130  38.980  0.00  0.00    +0.213 C 
ATOM   3802  ND2 ASN A 480      21.511  72.095  38.073  0.00  0.00    -0.329 N 
ATOM   3803  OD1 ASN A 480      20.759  72.382  40.165  0.00  0.00    -0.276 OA
ATOM   3804  N   PRO A 481      18.117  72.843  41.708  0.00  0.00    -0.288 N 
ATOM   3805  CA  PRO A 481      17.887  74.002  42.578  0.00  0.00    +0.102 C 
ATOM   3806  C   PRO A 481      18.796  75.184  42.257  0.00  0.00    +0.234 C 
ATOM   3807  O   PRO A 481      18.523  76.315  42.664  0.00  0.00    -0.274 OA
ATOM   3808  CB  PRO A 481      18.188  73.442  43.964  0.00  0.00    -0.024 C 
ATOM   3809  CG  PRO A 481      19.289  72.476  43.685  0.00  0.00    -0.035 C 
ATOM   3810  CD  PRO A 481      18.748  71.749  42.470  0.00  0.00    +0.016 C 
ATOM   3811  N   ASN A 482      19.876  74.908  41.530  0.00  0.00    -0.302 N 
ATOM   3812  CA  ASN A 482      20.848  75.926  41.146  0.00  0.00    +0.108 C 
ATOM   3813  C   ASN A 482      20.453  76.696  39.903  0.00  0.00    +0.234 C 
ATOM   3814  O   ASN A 482      19.997  76.119  38.918  0.00  0.00    -0.274 OA
ATOM   3815  CB  ASN A 482      22.219  75.293  40.923  0.00  0.00    +0.051 C 
ATOM   3816  CG  ASN A 482      22.775  74.662  42.177  0.00  0.00    +0.213 C 
ATOM   3817  ND2 ASN A 482      23.014  73.357  42.128  0.00  0.00    -0.329 N 
ATOM   3818  OD1 ASN A 482      22.978  75.340  43.187  0.00  0.00    -0.276 OA
ATOM   3819  N   GLU A 483      20.642  78.010  39.967  0.00  0.00    -0.302 N 
ATOM   3820  CA  GLU A 483      20.343  78.907  38.857  0.00  0.00    +0.100 C 
ATOM   3821  C   GLU A 483      21.429  78.699  37.798  0.00  0.00    +0.237 C 
ATOM   3822  O   GLU A 483      22.622  78.756  38.107  0.00  0.00    -0.274 OA
ATOM   3823  CB  GLU A 483      20.370  80.358  39.355  0.00  0.00    -0.016 C 
ATOM   3824  CG  GLU A 483      19.870  81.394  38.362  0.00  0.00    +0.051 C 
ATOM   3825  CD  GLU A 483      18.362  81.490  38.336  0.00  0.00    +0.356 C 
ATOM   3826  OE1 GLU A 483      17.718  80.624  37.708  0.00  0.00    -0.246 OA
ATOM   3827  OE2 GLU A 483      17.819  82.433  38.948  0.00  0.00    -0.246 OA
ATOM   3828  N   PRO A 484      21.033  78.421  36.545  0.00  0.00    -0.288 N 
ATOM   3829  CA  PRO A 484      22.010  78.208  35.472  0.00  0.00    +0.102 C 
ATOM   3830  C   PRO A 484      22.892  79.437  35.251  0.00  0.00    +0.234 C 
ATOM   3831  O   PRO A 484      22.390  80.559  35.136  0.00  0.00    -0.274 OA
ATOM   3832  CB  PRO A 484      21.127  77.913  34.258  0.00  0.00    -0.024 C 
ATOM   3833  CG  PRO A 484      19.857  78.656  34.567  0.00  0.00    -0.035 C 
ATOM   3834  CD  PRO A 484      19.657  78.339  36.023  0.00  0.00    +0.016 C 
ATOM   3835  N   HIS A 485      24.205  79.217  35.248  0.00  0.00    -0.302 N 
ATOM   3836  CA  HIS A 485      25.186  80.284  35.049  0.00  0.00    +0.105 C 
ATOM   3837  C   HIS A 485      25.102  81.400  36.094  0.00  0.00    +0.234 C 
ATOM   3838  O   HIS A 485      25.218  82.584  35.770  0.00  0.00    -0.274 OA
ATOM   3839  CB  HIS A 485      25.067  80.866  33.633  0.00  0.00    +0.016 C 
ATOM   3840  CG  HIS A 485      25.373  79.882  32.549  0.00  0.00    +0.038 A 
ATOM   3841  CD2 HIS A 485      24.823  79.703  31.325  0.00  0.00    +0.048 A 
ATOM   3842  ND1 HIS A 485      26.364  78.930  32.665  0.00  0.00    -0.348 N 
ATOM   3843  CE1 HIS A 485      26.411  78.208  31.560  0.00  0.00    +0.094 A 
ATOM   3844  NE2 HIS A 485      25.487  78.657  30.732  0.00  0.00    -0.244 N 
ATOM   3845  N   SER A 486      24.894  81.010  37.348  0.00  0.00    -0.301 N 
ATOM   3846  CA  SER A 486      24.811  81.960  38.450  0.00  0.00    +0.123 C 
ATOM   3847  C   SER A 486      26.188  82.106  39.092  0.00  0.00    +0.236 C 
ATOM   3848  O   SER A 486      27.065  81.265  38.890  0.00  0.00    -0.274 OA
ATOM   3849  CB  SER A 486      23.794  81.474  39.482  0.00  0.00    +0.071 C 
ATOM   3850  OG  SER A 486      23.713  82.353  40.590  0.00  0.00    -0.393 OA
ATOM   3851  N   GLN A 487      26.383  83.183  39.846  0.00  0.00    -0.302 N 
ATOM   3852  CA  GLN A 487      27.663  83.425  40.505  0.00  0.00    +0.100 C 
ATOM   3853  C   GLN A 487      27.706  82.921  41.945  0.00  0.00    +0.234 C 
ATOM   3854  O   GLN A 487      28.760  82.941  42.584  0.00  0.00    -0.274 OA
ATOM   3855  CB  GLN A 487      28.013  84.914  40.459  0.00  0.00    -0.018 C 
ATOM   3856  CG  GLN A 487      28.280  85.444  39.058  0.00  0.00    +0.026 C 
ATOM   3857  CD  GLN A 487      29.414  84.712  38.363  0.00  0.00    +0.211 C 
ATOM   3858  NE2 GLN A 487      29.070  83.694  37.585  0.00  0.00    -0.329 N 
ATOM   3859  OE1 GLN A 487      30.585  85.055  38.526  0.00  0.00    -0.276 OA
ATOM   3860  N   GLU A 488      26.563  82.455  42.442  0.00  0.00    -0.302 N 
ATOM   3861  CA  GLU A 488      26.463  81.947  43.807  0.00  0.00    +0.100 C 
ATOM   3862  C   GLU A 488      27.104  80.569  43.950  0.00  0.00    +0.234 C 
ATOM   3863  O   GLU A 488      27.542  79.972  42.964  0.00  0.00    -0.274 OA
ATOM   3864  CB  GLU A 488      24.997  81.887  44.243  0.00  0.00    -0.016 C 
ATOM   3865  CG  GLU A 488      24.251  83.208  44.115  0.00  0.00    +0.051 C 
ATOM   3866  CD  GLU A 488      24.931  84.347  44.856  0.00  0.00    +0.356 C 
ATOM   3867  OE1 GLU A 488      25.055  84.268  46.098  0.00  0.00    -0.246 OA
ATOM   3868  OE2 GLU A 488      25.340  85.325  44.196  0.00  0.00    -0.246 OA
ATOM   3869  N   SER A 489      27.168  80.078  45.186  0.00  0.00    -0.301 N 
ATOM   3870  CA  SER A 489      27.752  78.764  45.469  0.00  0.00    +0.123 C 
ATOM   3871  C   SER A 489      26.844  77.660  44.928  0.00  0.00    +0.236 C 
ATOM   3872  O   SER A 489      25.619  77.737  45.052  0.00  0.00    -0.274 OA
ATOM   3873  CB  SER A 489      27.957  78.577  46.976  0.00  0.00    +0.071 C 
ATOM   3874  OG  SER A 489      28.793  79.586  47.514  0.00  0.00    -0.393 OA
ATOM   3875  N   LYS A 490      27.447  76.631  44.340  0.00  0.00    -0.302 N 
ATOM   3876  CA  LYS A 490      26.679  75.530  43.769  0.00  0.00    +0.099 C 
ATOM   3877  C   LYS A 490      26.387  74.378  44.723  0.00  0.00    +0.234 C 
ATOM   3878  O   LYS A 490      27.281  73.882  45.410  0.00  0.00    -0.274 OA
ATOM   3879  CB  LYS A 490      27.362  74.996  42.506  0.00  0.00    -0.026 C 
ATOM   3880  CG  LYS A 490      27.568  76.050  41.431  0.00  0.00    -0.053 C 
ATOM   3881  CD  LYS A 490      26.267  76.782  41.137  0.00  0.00    -0.069 C 
ATOM   3882  CE  LYS A 490      26.499  78.006  40.269  0.00  0.00    -0.096 C 
ATOM   3883  NZ  LYS A 490      25.243  78.789  40.132  0.00  0.00    +0.378 N 
ATOM   3884  N   TRP A 491      25.116  73.984  44.768  0.00  0.00    -0.302 N 
ATOM   3885  CA  TRP A 491      24.650  72.874  45.596  0.00  0.00    +0.104 C 
ATOM   3886  C   TRP A 491      24.979  71.610  44.807  0.00  0.00    +0.237 C 
ATOM   3887  O   TRP A 491      24.392  71.353  43.758  0.00  0.00    -0.274 OA
ATOM   3888  CB  TRP A 491      23.133  72.997  45.818  0.00  0.00    +0.001 C 
ATOM   3889  CG  TRP A 491      22.482  71.903  46.649  0.00  0.00    -0.020 A 
ATOM   3890  CD1 TRP A 491      23.001  70.673  46.963  0.00  0.00    +0.006 A 
ATOM   3891  CD2 TRP A 491      21.178  71.943  47.239  0.00  0.00    +0.003 A 
ATOM   3892  CE2 TRP A 491      20.971  70.702  47.887  0.00  0.00    +0.047 A 
ATOM   3893  CE3 TRP A 491      20.159  72.906  47.281  0.00  0.00    -0.052 A 
ATOM   3894  NE1 TRP A 491      22.100  69.950  47.702  0.00  0.00    -0.360 N 
ATOM   3895  CZ2 TRP A 491      19.786  70.397  48.570  0.00  0.00    -0.038 A 
ATOM   3896  CZ3 TRP A 491      18.980  72.604  47.961  0.00  0.00    -0.061 A 
ATOM   3897  CH2 TRP A 491      18.805  71.354  48.596  0.00  0.00    -0.060 A 
ATOM   3898  N   PRO A 492      25.924  70.802  45.309  0.00  0.00    -0.288 N 
ATOM   3899  CA  PRO A 492      26.335  69.562  44.642  0.00  0.00    +0.102 C 
ATOM   3900  C   PRO A 492      25.225  68.537  44.441  0.00  0.00    +0.234 C 
ATOM   3901  O   PRO A 492      24.262  68.464  45.207  0.00  0.00    -0.274 OA
ATOM   3902  CB  PRO A 492      27.408  69.011  45.583  0.00  0.00    -0.024 C 
ATOM   3903  CG  PRO A 492      27.946  70.232  46.249  0.00  0.00    -0.035 C 
ATOM   3904  CD  PRO A 492      26.697  71.004  46.543  0.00  0.00    +0.016 C 
ATOM   3905  N   LEU A 493      25.368  67.753  43.382  0.00  0.00    -0.302 N 
ATOM   3906  CA  LEU A 493      24.421  66.699  43.079  0.00  0.00    +0.100 C 
ATOM   3907  C   LEU A 493      24.865  65.508  43.936  0.00  0.00    +0.234 C 
ATOM   3908  O   LEU A 493      26.065  65.268  44.107  0.00  0.00    -0.274 OA
ATOM   3909  CB  LEU A 493      24.492  66.358  41.583  0.00  0.00    -0.024 C 
ATOM   3910  CG  LEU A 493      23.548  65.326  40.961  0.00  0.00    -0.045 C 
ATOM   3911  CD1 LEU A 493      22.101  65.761  41.109  0.00  0.00    -0.063 C 
ATOM   3912  CD2 LEU A 493      23.891  65.158  39.494  0.00  0.00    -0.063 C 
ATOM   3913  N   PHE A 494      23.903  64.835  44.556  0.00  0.00    -0.302 N 
ATOM   3914  CA  PHE A 494      24.191  63.671  45.384  0.00  0.00    +0.103 C 
ATOM   3915  C   PHE A 494      24.315  62.442  44.477  0.00  0.00    +0.234 C 
ATOM   3916  O   PHE A 494      23.363  62.063  43.782  0.00  0.00    -0.274 OA
ATOM   3917  CB  PHE A 494      23.058  63.441  46.391  0.00  0.00    -0.001 C 
ATOM   3918  CG  PHE A 494      23.236  62.194  47.250  0.00  0.00    -0.045 A 
ATOM   3919  CD1 PHE A 494      22.970  60.931  46.713  0.00  0.00    -0.059 A 
ATOM   3920  CD2 PHE A 494      23.657  62.321  48.576  0.00  0.00    -0.059 A 
ATOM   3921  CE1 PHE A 494      23.128  59.789  47.505  0.00  0.00    -0.062 A 
ATOM   3922  CE2 PHE A 494      23.815  61.179  49.369  0.00  0.00    -0.062 A 
ATOM   3923  CZ  PHE A 494      23.550  59.913  48.834  0.00  0.00    -0.062 A 
ATOM   3924  N   THR A 495      25.495  61.847  44.492  0.00  0.00    -0.300 N 
ATOM   3925  CA  THR A 495      25.782  60.651  43.678  0.00  0.00    +0.125 C 
ATOM   3926  C   THR A 495      26.111  59.461  44.590  0.00  0.00    +0.237 C 
ATOM   3927  O   THR A 495      26.533  59.637  45.742  0.00  0.00    -0.274 OA
ATOM   3928  CB  THR A 495      26.964  60.915  42.744  0.00  0.00    +0.079 C 
ATOM   3929  CG2 THR A 495      26.737  62.109  41.815  0.00  0.00    -0.037 C 
ATOM   3930  OG1 THR A 495      28.133  61.184  43.504  0.00  0.00    -0.390 OA
ATOM   3931  N   THR A 496      25.903  58.285  44.025  0.00  0.00    -0.300 N 
ATOM   3932  CA  THR A 496      26.116  56.996  44.708  0.00  0.00    +0.125 C 
ATOM   3933  C   THR A 496      27.549  56.851  45.234  0.00  0.00    +0.236 C 
ATOM   3934  O   THR A 496      27.800  56.134  46.213  0.00  0.00    -0.274 OA
ATOM   3935  CB  THR A 496      25.889  55.838  43.730  0.00  0.00    +0.079 C 
ATOM   3936  CG2 THR A 496      26.195  54.470  44.344  0.00  0.00    -0.037 C 
ATOM   3937  OG1 THR A 496      24.538  55.819  43.299  0.00  0.00    -0.390 OA
ATOM   3938  N   LYS A 497      28.455  57.537  44.569  0.00  0.00    -0.302 N 
ATOM   3939  CA  LYS A 497      29.893  57.466  44.881  0.00  0.00    +0.099 C 
ATOM   3940  C   LYS A 497      30.315  58.517  45.905  0.00  0.00    +0.234 C 
ATOM   3941  O   LYS A 497      30.754  58.179  47.002  0.00  0.00    -0.274 OA
ATOM   3942  CB  LYS A 497      30.704  57.690  43.603  0.00  0.00    -0.026 C 
ATOM   3943  CG  LYS A 497      32.218  57.659  43.825  0.00  0.00    -0.053 C 
ATOM   3944  CD  LYS A 497      33.001  58.020  42.560  0.00  0.00    -0.069 C 
ATOM   3945  CE  LYS A 497      34.516  58.030  42.766  0.00  0.00    -0.096 C 
ATOM   3946  NZ  LYS A 497      35.250  58.511  41.586  0.00  0.00    +0.378 N 
ATOM   3947  N   GLU A 498      30.183  59.788  45.531  0.00  0.00    -0.302 N 
ATOM   3948  CA  GLU A 498      30.572  60.908  46.389  0.00  0.00    +0.100 C 
ATOM   3949  C   GLU A 498      29.655  61.111  47.599  0.00  0.00    +0.234 C 
ATOM   3950  O   GLU A 498      30.130  61.378  48.705  0.00  0.00    -0.274 OA
ATOM   3951  CB  GLU A 498      30.641  62.197  45.564  0.00  0.00    -0.016 C 
ATOM   3952  CG  GLU A 498      31.463  62.093  44.279  0.00  0.00    +0.051 C 
ATOM   3953  CD  GLU A 498      32.957  62.017  44.532  0.00  0.00    +0.356 C 
ATOM   3954  OE1 GLU A 498      33.463  60.911  44.827  0.00  0.00    -0.246 OA
ATOM   3955  OE2 GLU A 498      33.629  63.066  44.421  0.00  0.00    -0.246 OA
ATOM   3956  N   GLN A 499      28.345  61.012  47.374  0.00  0.00    -0.302 N 
ATOM   3957  CA  GLN A 499      27.340  61.170  48.429  0.00  0.00    +0.100 C 
ATOM   3958  C   GLN A 499      27.366  62.538  49.117  0.00  0.00    +0.234 C 
ATOM   3959  O   GLN A 499      27.288  62.633  50.341  0.00  0.00    -0.274 OA
ATOM   3960  CB  GLN A 499      27.481  60.044  49.459  0.00  0.00    -0.018 C 
ATOM   3961  CG  GLN A 499      27.164  58.662  48.905  0.00  0.00    +0.026 C 
ATOM   3962  CD  GLN A 499      27.569  57.545  49.845  0.00  0.00    +0.211 C 
ATOM   3963  NE2 GLN A 499      26.810  57.369  50.918  0.00  0.00    -0.329 N 
ATOM   3964  OE1 GLN A 499      28.540  56.835  49.597  0.00  0.00    -0.276 OA
ATOM   3965  N   LYS A 500      27.427  63.595  48.313  0.00  0.00    -0.302 N 
ATOM   3966  CA  LYS A 500      27.476  64.961  48.825  0.00  0.00    +0.099 C 
ATOM   3967  C   LYS A 500      26.124  65.564  49.213  0.00  0.00    +0.234 C 
ATOM   3968  O   LYS A 500      25.078  65.213  48.657  0.00  0.00    -0.274 OA
ATOM   3969  CB  LYS A 500      28.145  65.888  47.802  0.00  0.00    -0.026 C 
ATOM   3970  CG  LYS A 500      29.572  65.523  47.430  0.00  0.00    -0.053 C 
ATOM   3971  CD  LYS A 500      30.129  66.518  46.421  0.00  0.00    -0.069 C 
ATOM   3972  CE  LYS A 500      31.573  66.208  46.067  0.00  0.00    -0.096 C 
ATOM   3973  NZ  LYS A 500      32.115  67.183  45.080  0.00  0.00    +0.378 N 
ATOM   3974  N   PHE A 501      26.174  66.494  50.163  0.00  0.00    -0.302 N 
ATOM   3975  CA  PHE A 501      24.997  67.212  50.639  0.00  0.00    +0.103 C 
ATOM   3976  C   PHE A 501      25.451  68.571  51.166  0.00  0.00    +0.234 C 
ATOM   3977  O   PHE A 501      26.650  68.847  51.227  0.00  0.00    -0.274 OA
ATOM   3978  CB  PHE A 501      24.250  66.419  51.725  0.00  0.00    -0.001 C 
ATOM   3979  CG  PHE A 501      24.948  66.376  53.059  0.00  0.00    -0.045 A 
ATOM   3980  CD1 PHE A 501      25.865  65.372  53.348  0.00  0.00    -0.059 A 
ATOM   3981  CD2 PHE A 501      24.669  67.330  54.034  0.00  0.00    -0.059 A 
ATOM   3982  CE1 PHE A 501      26.493  65.316  54.588  0.00  0.00    -0.062 A 
ATOM   3983  CE2 PHE A 501      25.291  67.285  55.277  0.00  0.00    -0.062 A 
ATOM   3984  CZ  PHE A 501      26.206  66.274  55.554  0.00  0.00    -0.062 A 
ATOM   3985  N   ILE A 502      24.502  69.428  51.525  0.00  0.00    -0.302 N 
ATOM   3986  CA  ILE A 502      24.855  70.745  52.042  0.00  0.00    +0.102 C 
ATOM   3987  C   ILE A 502      24.097  71.086  53.315  0.00  0.00    +0.234 C 
ATOM   3988  O   ILE A 502      23.087  70.461  53.639  0.00  0.00    -0.274 OA
ATOM   3989  CB  ILE A 502      24.562  71.881  51.021  0.00  0.00    -0.017 C 
ATOM   3990  CG1 ILE A 502      23.057  71.999  50.765  0.00  0.00    -0.051 C 
ATOM   3991  CG2 ILE A 502      25.316  71.640  49.728  0.00  0.00    -0.060 C 
ATOM   3992  CD1 ILE A 502      22.641  73.324  50.171  0.00  0.00    -0.065 C 
ATOM   3993  N   ASP A 503      24.619  72.064  54.047  0.00  0.00    -0.302 N 
ATOM   3994  CA  ASP A 503      23.980  72.541  55.263  0.00  0.00    +0.110 C 
ATOM   3995  C   ASP A 503      23.095  73.697  54.822  0.00  0.00    +0.234 C 
ATOM   3996  O   ASP A 503      23.485  74.493  53.965  0.00  0.00    -0.274 OA
ATOM   3997  CB  ASP A 503      25.014  73.049  56.277  0.00  0.00    +0.076 C 
ATOM   3998  CG  ASP A 503      25.817  71.934  56.918  0.00  0.00    +0.358 C 
ATOM   3999  OD1 ASP A 503      25.392  70.764  56.865  0.00  0.00    -0.246 OA
ATOM   4000  OD2 ASP A 503      26.877  72.238  57.498  0.00  0.00    -0.246 OA
ATOM   4001  N   LEU A 504      21.896  73.768  55.383  0.00  0.00    -0.302 N 
ATOM   4002  CA  LEU A 504      20.969  74.831  55.044  0.00  0.00    +0.100 C 
ATOM   4003  C   LEU A 504      20.788  75.752  56.248  0.00  0.00    +0.234 C 
ATOM   4004  O   LEU A 504      19.872  75.577  57.049  0.00  0.00    -0.274 OA
ATOM   4005  CB  LEU A 504      19.636  74.230  54.602  0.00  0.00    -0.024 C 
ATOM   4006  CG  LEU A 504      18.966  74.819  53.362  0.00  0.00    -0.045 C 
ATOM   4007  CD1 LEU A 504      19.939  74.875  52.188  0.00  0.00    -0.063 C 
ATOM   4008  CD2 LEU A 504      17.760  73.970  53.012  0.00  0.00    -0.063 C 
ATOM   4009  N   ASN A 505      21.697  76.712  56.384  0.00  0.00    -0.302 N 
ATOM   4010  CA  ASN A 505      21.654  77.671  57.485  0.00  0.00    +0.108 C 
ATOM   4011  C   ASN A 505      21.997  79.089  57.030  0.00  0.00    +0.234 C 
ATOM   4012  O   ASN A 505      22.095  79.358  55.833  0.00  0.00    -0.274 OA
ATOM   4013  CB  ASN A 505      22.583  77.230  58.622  0.00  0.00    +0.051 C 
ATOM   4014  CG  ASN A 505      23.970  76.853  58.138  0.00  0.00    +0.213 C 
ATOM   4015  ND2 ASN A 505      24.458  75.692  58.560  0.00  0.00    -0.329 N 
ATOM   4016  OD1 ASN A 505      24.590  77.594  57.376  0.00  0.00    -0.276 OA
ATOM   4017  N   THR A 506      22.200  79.985  57.992  0.00  0.00    -0.300 N 
ATOM   4018  CA  THR A 506      22.514  81.384  57.705  0.00  0.00    +0.125 C 
ATOM   4019  C   THR A 506      23.970  81.667  57.314  0.00  0.00    +0.236 C 
ATOM   4020  O   THR A 506      24.282  82.754  56.825  0.00  0.00    -0.274 OA
ATOM   4021  CB  THR A 506      22.106  82.292  58.889  0.00  0.00    +0.079 C 
ATOM   4022  CG2 THR A 506      20.592  82.337  59.029  0.00  0.00    -0.037 C 
ATOM   4023  OG1 THR A 506      22.674  81.785  60.103  0.00  0.00    -0.390 OA
ATOM   4024  N   GLU A 507      24.856  80.702  57.546  0.00  0.00    -0.302 N 
ATOM   4025  CA  GLU A 507      26.270  80.848  57.198  0.00  0.00    +0.100 C 
ATOM   4026  C   GLU A 507      26.504  80.464  55.734  0.00  0.00    +0.237 C 
ATOM   4027  O   GLU A 507      25.649  79.832  55.112  0.00  0.00    -0.274 OA
ATOM   4028  CB  GLU A 507      27.140  79.973  58.112  0.00  0.00    -0.016 C 
ATOM   4029  CG  GLU A 507      27.393  80.548  59.506  0.00  0.00    +0.051 C 
ATOM   4030  CD  GLU A 507      26.170  80.514  60.403  0.00  0.00    +0.356 C 
ATOM   4031  OE1 GLU A 507      25.730  79.403  60.762  0.00  0.00    -0.246 OA
ATOM   4032  OE2 GLU A 507      25.658  81.597  60.758  0.00  0.00    -0.246 OA
ATOM   4033  N   PRO A 508      27.653  80.871  55.152  0.00  0.00    -0.288 N 
ATOM   4034  CA  PRO A 508      27.937  80.531  53.753  0.00  0.00    +0.102 C 
ATOM   4035  C   PRO A 508      27.894  79.019  53.521  0.00  0.00    +0.234 C 
ATOM   4036  O   PRO A 508      28.350  78.239  54.361  0.00  0.00    -0.274 OA
ATOM   4037  CB  PRO A 508      29.338  81.120  53.533  0.00  0.00    -0.024 C 
ATOM   4038  CG  PRO A 508      29.927  81.172  54.914  0.00  0.00    -0.035 C 
ATOM   4039  CD  PRO A 508      28.760  81.656  55.725  0.00  0.00    +0.016 C 
ATOM   4040  N   MET A 509      27.325  78.619  52.385  0.00  0.00    -0.302 N 
ATOM   4041  CA  MET A 509      27.178  77.211  52.035  0.00  0.00    +0.100 C 
ATOM   4042  C   MET A 509      28.434  76.382  52.236  0.00  0.00    +0.234 C 
ATOM   4043  O   MET A 509      29.523  76.757  51.799  0.00  0.00    -0.274 OA
ATOM   4044  CB  MET A 509      26.708  77.058  50.588  0.00  0.00    -0.017 C 
ATOM   4045  CG  MET A 509      26.451  75.613  50.173  0.00  0.00    -0.004 C 
ATOM   4046  SD  MET A 509      26.221  75.419  48.399  0.00  0.00    -0.164 S 
ATOM   4047  CE  MET A 509      24.531  75.905  48.227  0.00  0.00    -0.018 C 
ATOM   4048  N   LYS A 510      28.264  75.254  52.914  0.00  0.00    -0.302 N 
ATOM   4049  CA  LYS A 510      29.358  74.332  53.176  0.00  0.00    +0.099 C 
ATOM   4050  C   LYS A 510      28.920  72.951  52.688  0.00  0.00    +0.234 C 
ATOM   4051  O   LYS A 510      27.778  72.540  52.911  0.00  0.00    -0.274 OA
ATOM   4052  CB  LYS A 510      29.675  74.316  54.672  0.00  0.00    -0.026 C 
ATOM   4053  CG  LYS A 510      30.802  73.385  55.083  0.00  0.00    -0.053 C 
ATOM   4054  CD  LYS A 510      31.265  73.706  56.490  0.00  0.00    -0.069 C 
ATOM   4055  CE  LYS A 510      32.124  74.967  56.511  0.00  0.00    -0.096 C 
ATOM   4056  NZ  LYS A 510      31.794  75.832  57.679  0.00  0.00    +0.378 N 
ATOM   4057  N   VAL A 511      29.823  72.254  52.004  0.00  0.00    -0.302 N 
ATOM   4058  CA  VAL A 511      29.534  70.929  51.462  0.00  0.00    +0.102 C 
ATOM   4059  C   VAL A 511      30.174  69.805  52.272  0.00  0.00    +0.234 C 
ATOM   4060  O   VAL A 511      31.348  69.880  52.638  0.00  0.00    -0.274 OA
ATOM   4061  CB  VAL A 511      29.995  70.825  49.987  0.00  0.00    -0.020 C 
ATOM   4062  CG1 VAL A 511      29.682  69.448  49.419  0.00  0.00    -0.061 C 
ATOM   4063  CG2 VAL A 511      29.325  71.909  49.154  0.00  0.00    -0.061 C 
ATOM   4064  N   HIS A 512      29.388  68.762  52.539  0.00  0.00    -0.302 N 
ATOM   4065  CA  HIS A 512      29.846  67.598  53.299  0.00  0.00    +0.105 C 
ATOM   4066  C   HIS A 512      29.541  66.312  52.539  0.00  0.00    +0.234 C 
ATOM   4067  O   HIS A 512      28.967  66.348  51.450  0.00  0.00    -0.274 OA
ATOM   4068  CB  HIS A 512      29.152  67.540  54.663  0.00  0.00    +0.018 C 
ATOM   4069  CG  HIS A 512      29.267  68.800  55.460  0.00  0.00    +0.061 A 
ATOM   4070  CD2 HIS A 512      28.382  69.799  55.679  0.00  0.00    +0.024 A 
ATOM   4071  ND1 HIS A 512      30.411  69.141  56.149  0.00  0.00    -0.241 NA
ATOM   4072  CE1 HIS A 512      30.225  70.296  56.761  0.00  0.00    +0.094 A 
ATOM   4073  NE2 HIS A 512      29.003  70.718  56.490  0.00  0.00    -0.351 N 
ATOM   4074  N   GLN A 513      29.923  65.179  53.126  0.00  0.00    -0.302 N 
ATOM   4075  CA  GLN A 513      29.691  63.869  52.522  0.00  0.00    +0.100 C 
ATOM   4076  C   GLN A 513      29.235  62.848  53.555  0.00  0.00    +0.234 C 
ATOM   4077  O   GLN A 513      29.534  62.977  54.742  0.00  0.00    -0.274 OA
ATOM   4078  CB  GLN A 513      30.964  63.342  51.857  0.00  0.00    -0.018 C 
ATOM   4079  CG  GLN A 513      31.458  64.151  50.678  0.00  0.00    +0.026 C 
ATOM   4080  CD  GLN A 513      32.749  63.596  50.115  0.00  0.00    +0.211 C 
ATOM   4081  NE2 GLN A 513      32.675  63.029  48.917  0.00  0.00    -0.329 N 
ATOM   4082  OE1 GLN A 513      33.799  63.666  50.755  0.00  0.00    -0.276 OA
ATOM   4083  N   ARG A 514      28.510  61.836  53.083  0.00  0.00    -0.302 N 
ATOM   4084  CA  ARG A 514      28.010  60.745  53.919  0.00  0.00    +0.099 C 
ATOM   4085  C   ARG A 514      27.289  61.201  55.193  0.00  0.00    +0.234 C 
ATOM   4086  O   ARG A 514      27.785  61.002  56.308  0.00  0.00    -0.274 OA
ATOM   4087  CB  ARG A 514      29.162  59.803  54.267  0.00  0.00    -0.024 C 
ATOM   4088  CG  ARG A 514      29.860  59.189  53.062  0.00  0.00    -0.033 C 
ATOM   4089  CD  ARG A 514      31.014  58.312  53.509  0.00  0.00    +0.018 C 
ATOM   4090  NE  ARG A 514      31.764  57.753  52.389  0.00  0.00    -0.358 N 
ATOM   4091  CZ  ARG A 514      31.774  56.465  52.056  0.00  0.00    +0.166 C 
ATOM   4092  NH1 ARG A 514      31.067  55.584  52.752  0.00  0.00    -0.372 N 
ATOM   4093  NH2 ARG A 514      32.508  56.053  51.032  0.00  0.00    -0.372 N 
ATOM   4094  N   LEU A 515      26.104  61.782  55.012  0.00  0.00    -0.302 N 
ATOM   4095  CA  LEU A 515      25.288  62.287  56.112  0.00  0.00    +0.100 C 
ATOM   4096  C   LEU A 515      24.975  61.215  57.152  0.00  0.00    +0.234 C 
ATOM   4097  O   LEU A 515      24.239  60.268  56.882  0.00  0.00    -0.274 OA
ATOM   4098  CB  LEU A 515      23.991  62.905  55.571  0.00  0.00    -0.024 C 
ATOM   4099  CG  LEU A 515      22.963  63.486  56.548  0.00  0.00    -0.045 C 
ATOM   4100  CD1 LEU A 515      23.630  64.439  57.519  0.00  0.00    -0.063 C 
ATOM   4101  CD2 LEU A 515      21.860  64.200  55.781  0.00  0.00    -0.063 C 
ATOM   4102  N   ARG A 516      25.580  61.374  58.329  0.00  0.00    -0.302 N 
ATOM   4103  CA  ARG A 516      25.418  60.471  59.468  0.00  0.00    +0.099 C 
ATOM   4104  C   ARG A 516      25.568  58.988  59.146  0.00  0.00    +0.234 C 
ATOM   4105  O   ARG A 516      24.736  58.177  59.550  0.00  0.00    -0.274 OA
ATOM   4106  CB  ARG A 516      24.082  60.735  60.181  0.00  0.00    -0.024 C 
ATOM   4107  CG  ARG A 516      23.949  62.152  60.725  0.00  0.00    -0.033 C 
ATOM   4108  CD  ARG A 516      22.697  62.334  61.568  0.00  0.00    +0.018 C 
ATOM   4109  NE  ARG A 516      22.776  61.629  62.845  0.00  0.00    -0.358 N 
ATOM   4110  CZ  ARG A 516      23.537  62.005  63.872  0.00  0.00    +0.166 C 
ATOM   4111  NH1 ARG A 516      24.298  63.087  63.778  0.00  0.00    -0.372 N 
ATOM   4112  NH2 ARG A 516      23.529  61.309  64.999  0.00  0.00    -0.372 N 
ATOM   4113  N   VAL A 517      26.634  58.633  58.431  0.00  0.00    -0.302 N 
ATOM   4114  CA  VAL A 517      26.875  57.232  58.079  0.00  0.00    +0.102 C 
ATOM   4115  C   VAL A 517      27.160  56.359  59.287  0.00  0.00    +0.234 C 
ATOM   4116  O   VAL A 517      26.695  55.225  59.352  0.00  0.00    -0.274 OA
ATOM   4117  CB  VAL A 517      28.045  57.053  57.089  0.00  0.00    -0.020 C 
ATOM   4118  CG1 VAL A 517      27.547  57.216  55.675  0.00  0.00    -0.061 C 
ATOM   4119  CG2 VAL A 517      29.177  58.031  57.403  0.00  0.00    -0.061 C 
ATOM   4120  N   GLN A 518      27.917  56.894  60.241  0.00  0.00    -0.302 N 
ATOM   4121  CA  GLN A 518      28.276  56.158  61.450  0.00  0.00    +0.100 C 
ATOM   4122  C   GLN A 518      27.034  55.585  62.112  0.00  0.00    +0.234 C 
ATOM   4123  O   GLN A 518      26.935  54.374  62.325  0.00  0.00    -0.274 OA
ATOM   4124  CB  GLN A 518      28.982  57.079  62.446  0.00  0.00    -0.018 C 
ATOM   4125  CG  GLN A 518      30.258  57.727  61.931  0.00  0.00    +0.026 C 
ATOM   4126  CD  GLN A 518      31.389  56.737  61.683  0.00  0.00    +0.211 C 
ATOM   4127  NE2 GLN A 518      31.214  55.488  62.117  0.00  0.00    -0.329 N 
ATOM   4128  OE1 GLN A 518      32.414  57.100  61.109  0.00  0.00    -0.276 OA
ATOM   4129  N   MET A 519      26.077  56.465  62.400  0.00  0.00    -0.302 N 
ATOM   4130  CA  MET A 519      24.837  56.068  63.046  0.00  0.00    +0.100 C 
ATOM   4131  C   MET A 519      23.904  55.291  62.128  0.00  0.00    +0.234 C 
ATOM   4132  O   MET A 519      23.255  54.343  62.567  0.00  0.00    -0.274 OA
ATOM   4133  CB  MET A 519      24.109  57.294  63.602  0.00  0.00    -0.017 C 
ATOM   4134  CG  MET A 519      24.876  58.064  64.673  0.00  0.00    -0.004 C 
ATOM   4135  SD  MET A 519      25.421  57.065  66.084  0.00  0.00    -0.164 S 
ATOM   4136  CE  MET A 519      27.206  57.171  65.897  0.00  0.00    -0.018 C 
ATOM   4137  N   CYS A 520      23.845  55.678  60.856  0.00  0.00    -0.302 N 
ATOM   4138  CA  CYS A 520      22.956  55.009  59.916  0.00  0.00    +0.109 C 
ATOM   4139  C   CYS A 520      23.411  53.631  59.453  0.00  0.00    +0.235 C 
ATOM   4140  O   CYS A 520      22.592  52.852  58.962  0.00  0.00    -0.274 OA
ATOM   4141  CB  CYS A 520      22.604  55.920  58.741  0.00  0.00    +0.031 C 
ATOM   4142  SG  CYS A 520      21.629  57.379  59.245  0.00  0.00    -0.091 S 
ATOM   4143  N   VAL A 521      24.700  53.322  59.602  0.00  0.00    -0.302 N 
ATOM   4144  CA  VAL A 521      25.188  51.988  59.251  0.00  0.00    +0.102 C 
ATOM   4145  C   VAL A 521      24.648  51.077  60.355  0.00  0.00    +0.234 C 
ATOM   4146  O   VAL A 521      24.311  49.919  60.119  0.00  0.00    -0.274 OA
ATOM   4147  CB  VAL A 521      26.737  51.901  59.231  0.00  0.00    -0.020 C 
ATOM   4148  CG1 VAL A 521      27.183  50.444  59.124  0.00  0.00    -0.061 C 
ATOM   4149  CG2 VAL A 521      27.293  52.683  58.056  0.00  0.00    -0.061 C 
ATOM   4150  N   PHE A 522      24.545  51.634  61.558  0.00  0.00    -0.302 N 
ATOM   4151  CA  PHE A 522      24.029  50.907  62.706  0.00  0.00    +0.103 C 
ATOM   4152  C   PHE A 522      22.529  50.660  62.574  0.00  0.00    +0.234 C 
ATOM   4153  O   PHE A 522      22.064  49.545  62.777  0.00  0.00    -0.274 OA
ATOM   4154  CB  PHE A 522      24.319  51.682  63.997  0.00  0.00    -0.001 C 
ATOM   4155  CG  PHE A 522      23.603  51.138  65.202  0.00  0.00    -0.045 A 
ATOM   4156  CD1 PHE A 522      24.101  50.033  65.884  0.00  0.00    -0.059 A 
ATOM   4157  CD2 PHE A 522      22.421  51.725  65.650  0.00  0.00    -0.059 A 
ATOM   4158  CE1 PHE A 522      23.432  49.518  66.994  0.00  0.00    -0.062 A 
ATOM   4159  CE2 PHE A 522      21.742  51.216  66.761  0.00  0.00    -0.062 A 
ATOM   4160  CZ  PHE A 522      22.250  50.111  67.432  0.00  0.00    -0.062 A 
ATOM   4161  N   TRP A 523      21.774  51.698  62.230  0.00  0.00    -0.302 N 
ATOM   4162  CA  TRP A 523      20.323  51.573  62.099  0.00  0.00    +0.103 C 
ATOM   4163  C   TRP A 523      19.841  50.814  60.867  0.00  0.00    +0.234 C 
ATOM   4164  O   TRP A 523      18.889  50.036  60.953  0.00  0.00    -0.274 OA
ATOM   4165  CB  TRP A 523      19.661  52.955  62.113  0.00  0.00    +0.001 C 
ATOM   4166  CG  TRP A 523      19.695  53.634  63.443  0.00  0.00    -0.020 A 
ATOM   4167  CD1 TRP A 523      20.468  54.703  63.800  0.00  0.00    +0.006 A 
ATOM   4168  CD2 TRP A 523      18.925  53.289  64.602  0.00  0.00    +0.003 A 
ATOM   4169  CE2 TRP A 523      19.289  54.193  65.628  0.00  0.00    +0.047 A 
ATOM   4170  CE3 TRP A 523      17.966  52.301  64.877  0.00  0.00    -0.052 A 
ATOM   4171  NE1 TRP A 523      20.228  55.044  65.107  0.00  0.00    -0.360 N 
ATOM   4172  CZ2 TRP A 523      18.728  54.141  66.912  0.00  0.00    -0.038 A 
ATOM   4173  CZ3 TRP A 523      17.407  52.248  66.153  0.00  0.00    -0.061 A 
ATOM   4174  CH2 TRP A 523      17.793  53.165  67.156  0.00  0.00    -0.060 A 
ATOM   4175  N   ASN A 524      20.495  51.042  59.730  0.00  0.00    -0.302 N 
ATOM   4176  CA  ASN A 524      20.103  50.409  58.473  0.00  0.00    +0.108 C 
ATOM   4177  C   ASN A 524      20.757  49.066  58.166  0.00  0.00    +0.234 C 
ATOM   4178  O   ASN A 524      20.170  48.237  57.470  0.00  0.00    -0.274 OA
ATOM   4179  CB  ASN A 524      20.344  51.369  57.304  0.00  0.00    +0.051 C 
ATOM   4180  CG  ASN A 524      19.584  52.681  57.451  0.00  0.00    +0.213 C 
ATOM   4181  ND2 ASN A 524      20.246  53.794  57.151  0.00  0.00    -0.329 N 
ATOM   4182  OD1 ASN A 524      18.418  52.689  57.844  0.00  0.00    -0.276 OA
ATOM   4183  N   GLN A 525      21.960  48.842  58.685  0.00  0.00    -0.302 N 
ATOM   4184  CA  GLN A 525      22.663  47.595  58.416  0.00  0.00    +0.100 C 
ATOM   4185  C   GLN A 525      22.894  46.668  59.610  0.00  0.00    +0.234 C 
ATOM   4186  O   GLN A 525      22.603  45.474  59.522  0.00  0.00    -0.274 OA
ATOM   4187  CB  GLN A 525      23.986  47.895  57.705  0.00  0.00    -0.018 C 
ATOM   4188  CG  GLN A 525      23.802  48.583  56.354  0.00  0.00    +0.026 C 
ATOM   4189  CD  GLN A 525      25.030  49.355  55.905  0.00  0.00    +0.211 C 
ATOM   4190  NE2 GLN A 525      24.855  50.654  55.667  0.00  0.00    -0.329 N 
ATOM   4191  OE1 GLN A 525      26.121  48.795  55.770  0.00  0.00    -0.276 OA
ATOM   4192  N   PHE A 526      23.374  47.206  60.731  0.00  0.00    -0.302 N 
ATOM   4193  CA  PHE A 526      23.657  46.370  61.897  0.00  0.00    +0.103 C 
ATOM   4194  C   PHE A 526      22.472  45.931  62.760  0.00  0.00    +0.234 C 
ATOM   4195  O   PHE A 526      22.249  44.731  62.938  0.00  0.00    -0.274 OA
ATOM   4196  CB  PHE A 526      24.734  47.006  62.783  0.00  0.00    -0.001 C 
ATOM   4197  CG  PHE A 526      25.131  46.146  63.952  0.00  0.00    -0.045 A 
ATOM   4198  CD1 PHE A 526      25.900  45.002  63.759  0.00  0.00    -0.059 A 
ATOM   4199  CD2 PHE A 526      24.703  46.457  65.239  0.00  0.00    -0.059 A 
ATOM   4200  CE1 PHE A 526      26.234  44.178  64.829  0.00  0.00    -0.062 A 
ATOM   4201  CE2 PHE A 526      25.032  45.637  66.314  0.00  0.00    -0.062 A 
ATOM   4202  CZ  PHE A 526      25.799  44.495  66.107  0.00  0.00    -0.062 A 
ATOM   4203  N   LEU A 527      21.752  46.893  63.334  0.00  0.00    -0.302 N 
ATOM   4204  CA  LEU A 527      20.608  46.592  64.191  0.00  0.00    +0.100 C 
ATOM   4205  C   LEU A 527      19.585  45.641  63.566  0.00  0.00    +0.237 C 
ATOM   4206  O   LEU A 527      19.193  44.662  64.199  0.00  0.00    -0.274 OA
ATOM   4207  CB  LEU A 527      19.922  47.872  64.676  0.00  0.00    -0.024 C 
ATOM   4208  CG  LEU A 527      18.778  47.616  65.664  0.00  0.00    -0.045 C 
ATOM   4209  CD1 LEU A 527      19.304  46.905  66.908  0.00  0.00    -0.063 C 
ATOM   4210  CD2 LEU A 527      18.097  48.917  66.043  0.00  0.00    -0.063 C 
ATOM   4211  N   PRO A 528      19.133  45.913  62.326  0.00  0.00    -0.288 N 
ATOM   4212  CA  PRO A 528      18.158  45.011  61.707  0.00  0.00    +0.102 C 
ATOM   4213  C   PRO A 528      18.676  43.574  61.575  0.00  0.00    +0.234 C 
ATOM   4214  O   PRO A 528      17.900  42.620  61.636  0.00  0.00    -0.274 OA
ATOM   4215  CB  PRO A 528      17.891  45.670  60.349  0.00  0.00    -0.024 C 
ATOM   4216  CG  PRO A 528      19.124  46.465  60.093  0.00  0.00    -0.035 C 
ATOM   4217  CD  PRO A 528      19.413  47.052  61.438  0.00  0.00    +0.016 C 
ATOM   4218  N   LYS A 529      19.992  43.425  61.433  0.00  0.00    -0.302 N 
ATOM   4219  CA  LYS A 529      20.601  42.103  61.320  0.00  0.00    +0.099 C 
ATOM   4220  C   LYS A 529      20.679  41.424  62.689  0.00  0.00    +0.234 C 
ATOM   4221  O   LYS A 529      20.565  40.203  62.791  0.00  0.00    -0.274 OA
ATOM   4222  CB  LYS A 529      21.999  42.200  60.711  0.00  0.00    -0.026 C 
ATOM   4223  CG  LYS A 529      22.643  40.849  60.476  0.00  0.00    -0.053 C 
ATOM   4224  CD  LYS A 529      24.017  40.966  59.846  0.00  0.00    -0.069 C 
ATOM   4225  CE  LYS A 529      24.579  39.582  59.543  0.00  0.00    -0.096 C 
ATOM   4226  NZ  LYS A 529      25.911  39.634  58.888  0.00  0.00    +0.378 N 
ATOM   4227  N   LEU A 530      20.877  42.223  63.736  0.00  0.00    -0.302 N 
ATOM   4228  CA  LEU A 530      20.962  41.711  65.099  0.00  0.00    +0.100 C 
ATOM   4229  C   LEU A 530      19.587  41.237  65.560  0.00  0.00    +0.234 C 
ATOM   4230  O   LEU A 530      19.444  40.119  66.047  0.00  0.00    -0.274 OA
ATOM   4231  CB  LEU A 530      21.501  42.800  66.037  0.00  0.00    -0.024 C 
ATOM   4232  CG  LEU A 530      21.722  42.490  67.523  0.00  0.00    -0.045 C 
ATOM   4233  CD1 LEU A 530      22.754  43.447  68.084  0.00  0.00    -0.063 C 
ATOM   4234  CD2 LEU A 530      20.421  42.588  68.318  0.00  0.00    -0.063 C 
ATOM   4235  N   LEU A 531      18.586  42.102  65.408  0.00  0.00    -0.302 N 
ATOM   4236  CA  LEU A 531      17.214  41.790  65.798  0.00  0.00    +0.100 C 
ATOM   4237  C   LEU A 531      16.676  40.604  65.005  0.00  0.00    +0.234 C 
ATOM   4238  O   LEU A 531      15.840  39.842  65.496  0.00  0.00    -0.274 OA
ATOM   4239  CB  LEU A 531      16.306  43.002  65.572  0.00  0.00    -0.024 C 
ATOM   4240  CG  LEU A 531      16.555  44.246  66.422  0.00  0.00    -0.045 C 
ATOM   4241  CD1 LEU A 531      15.683  45.394  65.924  0.00  0.00    -0.063 C 
ATOM   4242  CD2 LEU A 531      16.279  43.942  67.882  0.00  0.00    -0.063 C 
ATOM   4243  N   UNK A 532      17.156  40.463  63.774  0.00  0.00    -0.302 N 
ATOM   4244  C   UNK A 532      16.739  39.375  62.902  0.00  0.00    +0.108 C 
ATOM   4245  C   UNK A 532      17.313  38.027  63.344  0.00  0.00    +0.234 C 
ATOM   4246  O   UNK A 532      16.636  37.002  63.257  0.00  0.00    -0.274 OA
ATOM   4247  C   UNK A 532      17.152  39.676  61.459  0.00  0.00    +0.049 C 
ATOM   4248  C   UNK A 532      16.933  38.503  60.536  0.00  0.00    +0.202 C 
ATOM   4249  N   UNK A 532      15.805  38.505  59.830  0.00  0.00    -0.349 NA
ATOM   4250  O   UNK A 532      17.778  37.613  60.463  0.00  0.00    -0.277 OA
ATOM   4251  N   ALA A 533      18.560  38.034  63.810  0.00  0.00    -0.303 N 
ATOM   4252  CA  ALA A 533      19.220  36.813  64.261  0.00  0.00    +0.097 C 
ATOM   4253  C   ALA A 533      18.645  36.318  65.588  0.00  0.00    +0.234 C 
ATOM   4254  O   ALA A 533      18.716  35.126  65.899  0.00  0.00    -0.274 OA
ATOM   4255  CB  ALA A 533      20.715  37.042  64.387  0.00  0.00    -0.038 C 
ATOM   4256  N   THR A 534      18.079  37.240  66.366  0.00  0.00    -0.299 N 
ATOM   4257  CA  THR A 534      17.486  36.909  67.659  0.00  0.00    +0.151 C 
ATOM   4258  C   THR A 534      15.971  37.141  67.657  0.00  0.00    +0.378 C 
ATOM   4259  O   THR A 534      15.254  36.231  67.186  0.00  0.00    -0.244 OA
ATOM   4260  CB  THR A 534      18.152  37.710  68.811  0.00  0.00    +0.081 C 
ATOM   4261  CG2 THR A 534      19.581  37.251  69.024  0.00  0.00    -0.037 C 
ATOM   4262  OG1 THR A 534      18.143  39.111  68.506  0.00  0.00    -0.390 OA
ATOM   4263  OXT THR A 534      16.427  38.380  68.269  0.00  0.00    -0.244 OA
ATOM   4264  C   UNK A 415      18.913  62.313  33.738  0.00  0.00    +0.198 C 
ATOM   4265  C   UNK A 415      20.418  62.076  33.718  0.00  0.00    +0.173 C 
ATOM   4266  N   UNK A 415      21.027  62.707  34.882  0.00  0.00    -0.200 N 
ATOM   4267  C   UNK A 415      21.035  62.656  32.448  0.00  0.00    +0.205 C 
ATOM   4268  O   UNK A 415      22.390  62.260  32.359  0.00  0.00    -0.218 OA
ATOM   4269  C   UNK A 415      20.277  62.175  31.209  0.00  0.00    +0.179 C 
ATOM   4270  O   UNK A 415      20.758  62.842  30.060  0.00  0.00    -0.326 OA
ATOM   4271  C   UNK A 415      18.784  62.442  31.353  0.00  0.00    +0.180 C 
ATOM   4272  O   UNK A 415      18.320  61.810  32.543  0.00  0.00    -0.335 OA
ATOM   4273  C   UNK A 415      18.007  61.888  30.158  0.00  0.00    +0.214 C 
ATOM   4274  O   UNK A 415      18.107  60.481  30.113  0.00  0.00    -0.218 OA
ATOM   4275  C   UNK A 415      21.426  61.985  35.928  0.00  0.00    +0.242 C 
ATOM   4276  O   UNK A 415      21.309  60.757  35.972  0.00  0.00    -0.273 OA
ATOM   4277  C   UNK A 415      22.042  62.748  37.094  0.00  0.00    +0.096 C 
ATOM   4278  C   UNK A 415      21.413  62.009  29.127  0.00  0.00    +0.259 C 
ATOM   4279  C   UNK A 415      21.616  62.771  27.822  0.00  0.00    +0.184 C 
ATOM   4280  N   UNK A 415      20.318  63.052  27.232  0.00  0.00    -0.199 N 
ATOM   4281  C   UNK A 415      22.450  61.949  26.842  0.00  0.00    +0.209 C 
ATOM   4282  O   UNK A 415      22.762  62.722  25.699  0.00  0.00    -0.218 OA
ATOM   4283  C   UNK A 415      23.737  61.472  27.505  0.00  0.00    +0.214 C 
ATOM   4284  O   UNK A 415      24.446  60.627  26.626  0.00  0.00    -0.218 OA
ATOM   4285  C   UNK A 415      23.416  60.728  28.798  0.00  0.00    +0.183 C 
ATOM   4286  O   UNK A 415      22.670  61.590  29.655  0.00  0.00    -0.326 OA
ATOM   4287  C   UNK A 415      24.689  60.303  29.522  0.00  0.00    +0.214 C 
ATOM   4288  O   UNK A 415      25.380  61.440  29.994  0.00  0.00    -0.218 OA
ATOM   4289  C   UNK A 415      19.806  64.279  27.262  0.00  0.00    +0.242 C 
ATOM   4290  O   UNK A 415      20.400  65.236  27.765  0.00  0.00    -0.273 OA
ATOM   4291  C   UNK A 415      18.438  64.461  26.623  0.00  0.00    +0.096 C 
ATOM   4292  C   UNK A  58     -19.059  83.350  49.722  0.00  0.00    +0.198 C 
ATOM   4293  C   UNK A  58     -18.186  84.325  50.525  0.00  0.00    +0.173 C 
ATOM   4294  N   UNK A  58     -18.855  84.711  51.763  0.00  0.00    -0.200 N 
ATOM   4295  C   UNK A  58     -17.892  85.575  49.698  0.00  0.00    +0.209 C 
ATOM   4296  O   UNK A  58     -17.169  85.226  48.536  0.00  0.00    -0.218 OA
ATOM   4297  C   UNK A  58     -19.194  86.271  49.299  0.00  0.00    +0.214 C 
ATOM   4298  O   UNK A  58     -19.728  86.981  50.398  0.00  0.00    -0.218 OA
ATOM   4299  C   UNK A  58     -20.219  85.248  48.792  0.00  0.00    +0.183 C 
ATOM   4300  O   UNK A  58     -19.567  83.998  48.551  0.00  0.00    -0.335 OA
ATOM   4301  C   UNK A  58     -20.859  85.714  47.486  0.00  0.00    +0.214 C 
ATOM   4302  O   UNK A  58     -21.726  84.718  46.988  0.00  0.00    -0.218 OA
ATOM   4303  C   UNK A  58     -18.627  84.065  52.907  0.00  0.00    +0.242 C 
ATOM   4304  O   UNK A  58     -17.865  83.103  52.989  0.00  0.00    -0.273 OA
ATOM   4305  C   UNK A  58     -19.378  84.562  54.135  0.00  0.00    +0.096 C 
ATOM   4306  C   UNK A 532      15.232  37.266  59.323  0.00  0.00    +0.198 C 
ATOM   4307  C   UNK A 532      16.211  36.557  58.391  0.00  0.00    +0.173 C 
ATOM   4308  N   UNK A 532      16.556  37.425  57.276  0.00  0.00    -0.200 N 
ATOM   4309  C   UNK A 532      15.590  35.267  57.877  0.00  0.00    +0.209 C 
ATOM   4310  O   UNK A 532      16.527  34.565  57.084  0.00  0.00    -0.218 OA
ATOM   4311  C   UNK A 532      15.147  34.403  59.058  0.00  0.00    +0.214 C 
ATOM   4312  O   UNK A 532      14.497  33.241  58.594  0.00  0.00    -0.218 OA
ATOM   4313  C   UNK A 532      14.209  35.193  59.975  0.00  0.00    +0.183 C 
ATOM   4314  O   UNK A 532      14.863  36.398  60.397  0.00  0.00    -0.335 OA
ATOM   4315  C   UNK A 532      13.836  34.378  61.210  0.00  0.00    +0.214 C 
ATOM   4316  O   UNK A 532      14.986  34.090  61.975  0.00  0.00    -0.218 OA
ATOM   4317  C   UNK A 532      17.829  37.676  56.977  0.00  0.00    +0.242 C 
ATOM   4318  O   UNK A 532      18.768  37.184  57.608  0.00  0.00    -0.273 OA
ATOM   4319  C   UNK A 532      18.087  38.603  55.798  0.00  0.00    +0.096 C 
ATOM   4320  C   UNK A 456       6.918  89.701  68.204  0.00  0.00    +0.198 C 
ATOM   4321  C   UNK A 456       5.888  88.646  68.629  0.00  0.00    +0.173 C 
ATOM   4322  N   UNK A 456       5.285  88.051  67.446  0.00  0.00    -0.200 N 
ATOM   4323  C   UNK A 456       4.787  89.257  69.495  0.00  0.00    +0.209 C 
ATOM   4324  O   UNK A 456       3.948  88.238  70.001  0.00  0.00    -0.218 OA
ATOM   4325  C   UNK A 456       5.397  90.035  70.648  0.00  0.00    +0.214 C 
ATOM   4326  O   UNK A 456       4.380  90.637  71.422  0.00  0.00    -0.218 OA
ATOM   4327  C   UNK A 456       6.343  91.095  70.100  0.00  0.00    +0.183 C 
ATOM   4328  O   UNK A 456       7.376  90.441  69.349  0.00  0.00    -0.335 OA
ATOM   4329  C   UNK A 456       6.973  91.907  71.231  0.00  0.00    +0.214 C 
ATOM   4330  O   UNK A 456       7.671  91.059  72.118  0.00  0.00    -0.218 OA
ATOM   4331  C   UNK A 456       5.413  86.751  67.197  0.00  0.00    +0.242 C 
ATOM   4332  O   UNK A 456       6.043  85.992  67.936  0.00  0.00    -0.273 OA
ATOM   4333  C   UNK A 456       4.744  86.226  65.935  0.00  0.00    +0.096 C 
ATOM   4334  H   ASP A   1     -16.395  84.151  29.247  0.00  0.00    +0.000 HD
ATOM   4335  H   ASP A   1     -15.303  82.933  28.934  0.00  0.00    +0.000 HD
ATOM   4336  H   ASP A   1     -15.023  84.470  28.357  0.00  0.00    +0.000 HD
ATOM   4337  H   HIS A   2     -14.304  85.357  32.653  0.00  0.00    +0.000 HD
ATOM   4338  H   HIS A   2     -17.880  85.976  34.359  0.00  0.00    +0.000 HD
ATOM   4339  H   HIS A   2     -19.617  87.420  30.876  0.00  0.00    +0.000 HD
ATOM   4340  H   SER A   3     -14.441  87.420  35.045  0.00  0.00    +0.000 HD
ATOM   4341  H   SER A   3     -11.602  88.705  37.980  0.00  0.00    +0.000 HD
ATOM   4342  H   GLU A   4     -10.450  88.894  36.710  0.00  0.00    +0.000 HD
ATOM   4343  H   LEU A   5     -11.032  87.267  38.586  0.00  0.00    +0.000 HD
ATOM   4344  H   LEU A   6     -11.626  84.962  37.529  0.00  0.00    +0.000 HD
ATOM   4345  H   VAL A   7     -12.907  80.953  38.035  0.00  0.00    +0.000 HD
ATOM   4346  H   ASN A   8     -12.363  79.091  34.159  0.00  0.00    +0.000 HD
ATOM   4347  H   ASN A   8     -15.978  76.513  34.539  0.00  0.00    +0.000 HD
ATOM   4348  H   ASN A   8     -16.966  75.751  33.377  0.00  0.00    +0.000 HD
ATOM   4349  H   THR A   9     -14.005  75.606  35.911  0.00  0.00    +0.000 HD
ATOM   4350  H   THR A   9     -13.909  74.000  37.543  0.00  0.00    +0.000 HD
ATOM   4351  H   LYS A  10     -12.029  71.716  34.776  0.00  0.00    +0.000 HD
ATOM   4352  H   LYS A  10      -8.075  67.920  32.324  0.00  0.00    +0.000 HD
ATOM   4353  H   LYS A  10      -7.993  68.125  30.673  0.00  0.00    +0.000 HD
ATOM   4354  H   LYS A  10      -9.055  67.018  31.323  0.00  0.00    +0.000 HD
ATOM   4355  H   SER A  11     -13.893  71.267  36.554  0.00  0.00    +0.000 HD
ATOM   4356  H   SER A  11     -14.700  68.207  38.622  0.00  0.00    +0.000 HD
ATOM   4357  H   GLY A  12     -15.458  72.761  36.611  0.00  0.00    +0.000 HD
ATOM   4358  H   LYS A  13     -18.266  76.080  37.431  0.00  0.00    +0.000 HD
ATOM   4359  H   LYS A  13     -20.573  80.987  33.655  0.00  0.00    +0.000 HD
ATOM   4360  H   LYS A  13     -19.674  81.100  32.258  0.00  0.00    +0.000 HD
ATOM   4361  H   LYS A  13     -19.189  81.913  33.628  0.00  0.00    +0.000 HD
ATOM   4362  H   VAL A  14     -14.690  78.694  38.591  0.00  0.00    +0.000 HD
ATOM   4363  H   MET A  15     -15.384  80.251  42.601  0.00  0.00    +0.000 HD
ATOM   4364  H   GLY A  16     -12.357  83.383  42.144  0.00  0.00    +0.000 HD
ATOM   4365  H   THR A  17      -9.650  84.444  45.349  0.00  0.00    +0.000 HD
ATOM   4366  H   THR A  17      -9.672  87.622  48.235  0.00  0.00    +0.000 HD
ATOM   4367  H   ARG A  18      -9.727  88.743  45.950  0.00  0.00    +0.000 HD
ATOM   4368  H   ARG A  18      -5.261  93.602  43.877  0.00  0.00    +0.000 HD
ATOM   4369  H   ARG A  18      -5.560  90.641  42.057  0.00  0.00    +0.000 HD
ATOM   4370  H   ARG A  18      -4.126  90.905  41.173  0.00  0.00    +0.000 HD
ATOM   4371  H   ARG A  18      -3.364  93.920  42.708  0.00  0.00    +0.000 HD
ATOM   4372  H   ARG A  18      -2.873  92.775  41.544  0.00  0.00    +0.000 HD
ATOM   4373  H   VAL A  19      -5.442  87.928  46.694  0.00  0.00    +0.000 HD
ATOM   4374  H   VAL A  21      -0.252  91.144  49.021  0.00  0.00    +0.000 HD
ATOM   4375  H   LEU A  22       2.553  90.638  51.772  0.00  0.00    +0.000 HD
ATOM   4376  H   SER A  23       2.334  93.773  51.156  0.00  0.00    +0.000 HD
ATOM   4377  H   SER A  23       3.709  97.010  51.185  0.00  0.00    +0.000 HD
ATOM   4378  H   SER A  24       2.651  93.163  48.117  0.00  0.00    +0.000 HD
ATOM   4379  H   SER A  24       1.184  92.156  44.184  0.00  0.00    +0.000 HD
ATOM   4380  H   HIS A  25       0.162  92.171  44.659  0.00  0.00    +0.000 HD
ATOM   4381  H   HIS A  25      -4.307  92.057  47.639  0.00  0.00    +0.000 HD
ATOM   4382  H   HIS A  25      -3.119  95.880  47.755  0.00  0.00    +0.000 HD
ATOM   4383  H   ILE A  26      -2.569  88.937  45.883  0.00  0.00    +0.000 HD
ATOM   4384  H   SER A  27      -3.218  85.755  42.932  0.00  0.00    +0.000 HD
ATOM   4385  H   SER A  27      -6.194  86.834  41.690  0.00  0.00    +0.000 HD
ATOM   4386  H   ALA A  28      -7.111  84.372  44.909  0.00  0.00    +0.000 HD
ATOM   4387  H   PHE A  29      -6.812  80.253  45.310  0.00  0.00    +0.000 HD
ATOM   4388  H   LEU A  30     -10.069  79.977  47.424  0.00  0.00    +0.000 HD
ATOM   4389  H   GLY A  31      -9.695  75.879  49.342  0.00  0.00    +0.000 HD
ATOM   4390  H   ILE A  32     -10.611  74.272  47.305  0.00  0.00    +0.000 HD
ATOM   4391  H   PHE A  34     -12.123  68.134  46.373  0.00  0.00    +0.000 HD
ATOM   4392  H   ALA A  35     -13.412  66.584  46.138  0.00  0.00    +0.000 HD
ATOM   4393  H   GLU A  36     -15.721  62.862  45.950  0.00  0.00    +0.000 HD
ATOM   4394  H   VAL A  39     -18.858  61.654  52.970  0.00  0.00    +0.000 HD
ATOM   4395  H   GLY A  40     -20.747  59.838  56.705  0.00  0.00    +0.000 HD
ATOM   4396  H   ASN A  41     -22.782  56.718  54.096  0.00  0.00    +0.000 HD
ATOM   4397  H   ASN A  41     -23.670  53.320  55.231  0.00  0.00    +0.000 HD
ATOM   4398  H   ASN A  41     -25.275  53.892  55.152  0.00  0.00    +0.000 HD
ATOM   4399  H   MET A  42     -20.435  56.917  53.106  0.00  0.00    +0.000 HD
ATOM   4400  H   ARG A  43     -18.565  56.361  54.875  0.00  0.00    +0.000 HD
ATOM   4401  H   ARG A  43     -17.339  58.630  59.345  0.00  0.00    +0.000 HD
ATOM   4402  H   ARG A  43     -17.133  56.119  61.755  0.00  0.00    +0.000 HD
ATOM   4403  H   ARG A  43     -17.974  57.013  62.939  0.00  0.00    +0.000 HD
ATOM   4404  H   ARG A  43     -18.452  59.808  60.935  0.00  0.00    +0.000 HD
ATOM   4405  H   ARG A  43     -18.726  59.119  62.471  0.00  0.00    +0.000 HD
ATOM   4406  H   PHE A  44     -14.042  56.375  55.386  0.00  0.00    +0.000 HD
ATOM   4407  H   ARG A  45     -14.926  54.871  53.239  0.00  0.00    +0.000 HD
ATOM   4408  H   ARG A  45     -19.194  51.498  50.459  0.00  0.00    +0.000 HD
ATOM   4409  H   ARG A  45     -16.725  52.233  48.102  0.00  0.00    +0.000 HD
ATOM   4410  H   ARG A  45     -17.081  50.877  47.131  0.00  0.00    +0.000 HD
ATOM   4411  H   ARG A  45     -19.639  49.699  49.156  0.00  0.00    +0.000 HD
ATOM   4412  H   ARG A  45     -18.740  49.435  47.731  0.00  0.00    +0.000 HD
ATOM   4413  H   ARG A  46     -13.312  53.363  49.206  0.00  0.00    +0.000 HD
ATOM   4414  H   ARG A  46      -8.685  51.615  45.911  0.00  0.00    +0.000 HD
ATOM   4415  H   ARG A  46     -11.612  50.067  47.013  0.00  0.00    +0.000 HD
ATOM   4416  H   ARG A  46     -10.828  48.607  47.415  0.00  0.00    +0.000 HD
ATOM   4417  H   ARG A  46      -7.674  49.668  46.434  0.00  0.00    +0.000 HD
ATOM   4418  H   ARG A  46      -8.582  48.380  47.084  0.00  0.00    +0.000 HD
ATOM   4419  H   GLU A  48     -14.759  59.656  46.705  0.00  0.00    +0.000 HD
ATOM   4420  H   LYS A  50     -14.534  64.554  42.725  0.00  0.00    +0.000 HD
ATOM   4421  H   LYS A  50     -20.290  67.631  45.784  0.00  0.00    +0.000 HD
ATOM   4422  H   LYS A  50     -20.333  69.269  46.086  0.00  0.00    +0.000 HD
ATOM   4423  H   LYS A  50     -19.215  68.308  46.862  0.00  0.00    +0.000 HD
ATOM   4424  H   LYS A  51     -19.019  64.866  42.696  0.00  0.00    +0.000 HD
ATOM   4425  H   LYS A  51     -23.228  60.795  42.394  0.00  0.00    +0.000 HD
ATOM   4426  H   LYS A  51     -22.966  60.939  44.033  0.00  0.00    +0.000 HD
ATOM   4427  H   LYS A  51     -21.731  61.254  42.961  0.00  0.00    +0.000 HD
ATOM   4428  H   TRP A  53     -19.348  70.951  39.249  0.00  0.00    +0.000 HD
ATOM   4429  H   TRP A  53     -17.758  75.437  40.352  0.00  0.00    +0.000 HD
ATOM   4430  H   SER A  54     -23.553  72.631  39.586  0.00  0.00    +0.000 HD
ATOM   4431  H   SER A  54     -24.525  72.754  35.993  0.00  0.00    +0.000 HD
ATOM   4432  H   GLY A  55     -23.146  76.387  37.059  0.00  0.00    +0.000 HD
ATOM   4433  H   VAL A  56     -22.270  79.550  40.268  0.00  0.00    +0.000 HD
ATOM   4434  H   TRP A  57     -18.215  78.058  41.447  0.00  0.00    +0.000 HD
ATOM   4435  H   TRP A  57     -15.786  75.425  47.523  0.00  0.00    +0.000 HD
ATOM   4436  H   UNK A  58     -18.978  78.777  45.815  0.00  0.00    +0.000 HD
ATOM   4437  H   UNK A  58     -18.082  81.488  50.038  0.00  0.00    +0.000 HD
ATOM   4438  H   UNK A  58     -18.920  81.617  49.876  0.00  0.00    +0.000 HD
ATOM   4439  H   ALA A  59     -15.138  80.756  45.571  0.00  0.00    +0.000 HD
ATOM   4440  H   SER A  60     -14.535  81.378  48.532  0.00  0.00    +0.000 HD
ATOM   4441  H   SER A  60     -15.544  82.854  49.066  0.00  0.00    +0.000 HD
ATOM   4442  H   THR A  61     -13.780  80.952  50.481  0.00  0.00    +0.000 HD
ATOM   4443  H   THR A  61     -15.245  80.731  51.944  0.00  0.00    +0.000 HD
ATOM   4444  H   TYR A  62     -11.100  80.208  54.059  0.00  0.00    +0.000 HD
ATOM   4445  H   TYR A  62      -3.838  78.782  52.987  0.00  0.00    +0.000 HD
ATOM   4446  H   ASN A  64     -13.642  72.834  54.861  0.00  0.00    +0.000 HD
ATOM   4447  H   ASN A  64     -14.456  74.040  57.965  0.00  0.00    +0.000 HD
ATOM   4448  H   ASN A  64     -16.134  74.331  57.880  0.00  0.00    +0.000 HD
ATOM   4449  H   ASN A  65     -11.725  71.812  58.919  0.00  0.00    +0.000 HD
ATOM   4450  H   ASN A  65      -8.490  71.851  57.203  0.00  0.00    +0.000 HD
ATOM   4451  H   ASN A  65      -7.876  73.383  57.634  0.00  0.00    +0.000 HD
ATOM   4452  H   CYS A  66      -9.132  68.211  57.823  0.00  0.00    +0.000 HD
ATOM   4453  H   GLN A  67     -11.886  65.015  59.751  0.00  0.00    +0.000 HD
ATOM   4454  H   GLN A  67     -12.569  65.485  63.802  0.00  0.00    +0.000 HD
ATOM   4455  H   GLN A  67     -13.776  66.277  64.710  0.00  0.00    +0.000 HD
ATOM   4456  H   GLN A  68     -10.056  65.752  63.822  0.00  0.00    +0.000 HD
ATOM   4457  H   GLN A  68      -7.771  67.694  61.027  0.00  0.00    +0.000 HD
ATOM   4458  H   GLN A  68      -6.297  68.445  60.612  0.00  0.00    +0.000 HD
ATOM   4459  H   TYR A  69      -6.548  63.698  65.482  0.00  0.00    +0.000 HD
ATOM   4460  H   TYR A  69      -3.628  63.995  73.663  0.00  0.00    +0.000 HD
ATOM   4461  H   VAL A  70      -7.367  66.200  69.225  0.00  0.00    +0.000 HD
ATOM   4462  H   ASP A  71      -4.013  69.032  68.859  0.00  0.00    +0.000 HD
ATOM   4463  H   GLU A  72      -3.508  68.456  73.247  0.00  0.00    +0.000 HD
ATOM   4464  H   GLN A  73      -1.688  69.574  74.083  0.00  0.00    +0.000 HD
ATOM   4465  H   GLN A  73      -2.508  66.840  75.680  0.00  0.00    +0.000 HD
ATOM   4466  H   GLN A  73      -2.391  66.058  77.191  0.00  0.00    +0.000 HD
ATOM   4467  H   PHE A  74      -0.569  71.854  74.833  0.00  0.00    +0.000 HD
ATOM   4468  H   GLY A  76      -3.338  77.208  74.087  0.00  0.00    +0.000 HD
ATOM   4469  H   PHE A  77      -0.540  77.198  74.544  0.00  0.00    +0.000 HD
ATOM   4470  H   SER A  78       2.049  79.600  71.844  0.00  0.00    +0.000 HD
ATOM   4471  H   SER A  78       3.556  80.449  70.794  0.00  0.00    +0.000 HD
ATOM   4472  H   GLY A  79       3.799  77.805  70.767  0.00  0.00    +0.000 HD
ATOM   4473  H   SER A  80       2.422  75.315  70.568  0.00  0.00    +0.000 HD
ATOM   4474  H   SER A  80       1.653  74.402  72.110  0.00  0.00    +0.000 HD
ATOM   4475  H   GLU A  81       0.476  75.516  69.713  0.00  0.00    +0.000 HD
ATOM   4476  H   MET A  82       0.776  75.909  67.252  0.00  0.00    +0.000 HD
ATOM   4477  H   TRP A  83       0.135  73.888  65.871  0.00  0.00    +0.000 HD
ATOM   4478  H   TRP A  83       5.112  73.073  65.809  0.00  0.00    +0.000 HD
ATOM   4479  H   ASN A  84      -1.936  73.413  65.768  0.00  0.00    +0.000 HD
ATOM   4480  H   ASN A  84      -4.068  73.385  69.218  0.00  0.00    +0.000 HD
ATOM   4481  H   ASN A  84      -3.631  71.886  69.902  0.00  0.00    +0.000 HD
ATOM   4482  H   ASN A  86      -6.705  74.707  61.572  0.00  0.00    +0.000 HD
ATOM   4483  H   ASN A  86      -5.444  79.059  60.548  0.00  0.00    +0.000 HD
ATOM   4484  H   ASN A  86      -5.414  78.182  59.086  0.00  0.00    +0.000 HD
ATOM   4485  H   ARG A  87      -9.049  74.749  61.597  0.00  0.00    +0.000 HD
ATOM   4486  H   ARG A  87     -12.201  79.073  57.211  0.00  0.00    +0.000 HD
ATOM   4487  H   ARG A  87      -9.851  78.936  59.791  0.00  0.00    +0.000 HD
ATOM   4488  H   ARG A  87      -9.233  80.492  59.466  0.00  0.00    +0.000 HD
ATOM   4489  H   ARG A  87     -11.347  81.116  56.785  0.00  0.00    +0.000 HD
ATOM   4490  H   ARG A  87     -10.086  81.735  57.751  0.00  0.00    +0.000 HD
ATOM   4491  H   GLU A  88     -13.336  75.491  60.840  0.00  0.00    +0.000 HD
ATOM   4492  H   MET A  89     -13.833  71.541  63.191  0.00  0.00    +0.000 HD
ATOM   4493  H   SER A  90     -13.625  68.419  59.840  0.00  0.00    +0.000 HD
ATOM   4494  H   SER A  90     -17.059  67.513  57.379  0.00  0.00    +0.000 HD
ATOM   4495  H   GLU A  91     -16.862  65.733  58.910  0.00  0.00    +0.000 HD
ATOM   4496  H   ASP A  92     -16.887  66.531  56.651  0.00  0.00    +0.000 HD
ATOM   4497  H   CYS A  93     -14.061  66.197  53.984  0.00  0.00    +0.000 HD
ATOM   4498  H   LEU A  94     -13.241  66.513  52.186  0.00  0.00    +0.000 HD
ATOM   4499  H   TYR A  95     -10.239  68.903  51.010  0.00  0.00    +0.000 HD
ATOM   4500  H   TYR A  95     -17.261  69.889  51.641  0.00  0.00    +0.000 HD
ATOM   4501  H   LEU A  96      -9.804  71.870  47.721  0.00  0.00    +0.000 HD
ATOM   4502  H   ASN A  97      -5.727  73.497  48.295  0.00  0.00    +0.000 HD
ATOM   4503  H   ASN A  97      -5.102  74.399  51.110  0.00  0.00    +0.000 HD
ATOM   4504  H   ASN A  97      -6.537  74.154  52.000  0.00  0.00    +0.000 HD
ATOM   4505  H   ILE A  98      -6.338  77.379  46.218  0.00  0.00    +0.000 HD
ATOM   4506  H   TRP A  99      -2.280  78.357  45.025  0.00  0.00    +0.000 HD
ATOM   4507  H   TRP A  99      -3.305  82.350  50.028  0.00  0.00    +0.000 HD
ATOM   4508  H   VAL A 100      -3.321  82.111  43.363  0.00  0.00    +0.000 HD
ATOM   4509  H   SER A 102       0.094  87.482  40.964  0.00  0.00    +0.000 HD
ATOM   4510  H   SER A 102      -2.384  90.405  39.000  0.00  0.00    +0.000 HD
ATOM   4511  H   ARG A 104      -3.385  86.972  35.991  0.00  0.00    +0.000 HD
ATOM   4512  H   ARG A 104      -6.503  83.554  36.443  0.00  0.00    +0.000 HD
ATOM   4513  H   ARG A 104      -7.415  82.103  33.411  0.00  0.00    +0.000 HD
ATOM   4514  H   ARG A 104      -9.082  82.385  33.632  0.00  0.00    +0.000 HD
ATOM   4515  H   ARG A 104      -8.730  83.922  36.720  0.00  0.00    +0.000 HD
ATOM   4516  H   ARG A 104      -9.831  83.421  35.518  0.00  0.00    +0.000 HD
ATOM   4517  H   LYS A 106       1.389  82.183  32.119  0.00  0.00    +0.000 HD
ATOM   4518  H   LYS A 106      -3.548  84.700  28.793  0.00  0.00    +0.000 HD
ATOM   4519  H   LYS A 106      -3.142  86.180  29.442  0.00  0.00    +0.000 HD
ATOM   4520  H   LYS A 106      -3.351  84.862  30.439  0.00  0.00    +0.000 HD
ATOM   4521  H   SER A 107       2.177  80.115  31.799  0.00  0.00    +0.000 HD
ATOM   4522  H   SER A 107       3.401  75.830  31.307  0.00  0.00    +0.000 HD
ATOM   4523  H   THR A 108       2.218  78.217  34.418  0.00  0.00    +0.000 HD
ATOM   4524  H   THR A 108       5.632  78.896  37.106  0.00  0.00    +0.000 HD
ATOM   4525  H   THR A 109       6.168  77.499  36.470  0.00  0.00    +0.000 HD
ATOM   4526  H   THR A 109       8.013  75.163  36.531  0.00  0.00    +0.000 HD
ATOM   4527  H   VAL A 110       4.653  73.602  38.376  0.00  0.00    +0.000 HD
ATOM   4528  H   MET A 111       2.800  74.266  42.367  0.00  0.00    +0.000 HD
ATOM   4529  H   VAL A 112       3.299  70.514  44.270  0.00  0.00    +0.000 HD
ATOM   4530  H   TRP A 113       0.992  71.699  47.647  0.00  0.00    +0.000 HD
ATOM   4531  H   TRP A 113       1.328  71.603  54.599  0.00  0.00    +0.000 HD
ATOM   4532  H   ILE A 114       2.772  68.739  50.587  0.00  0.00    +0.000 HD
ATOM   4533  H   TYR A 115      -0.270  68.341  53.225  0.00  0.00    +0.000 HD
ATOM   4534  H   TYR A 115      -5.474  65.697  56.107  0.00  0.00    +0.000 HD
ATOM   4535  H   GLY A 116       2.294  68.122  57.085  0.00  0.00    +0.000 HD
ATOM   4536  H   GLY A 117       2.837  64.805  59.857  0.00  0.00    +0.000 HD
ATOM   4537  H   GLY A 118       2.691  63.069  60.642  0.00  0.00    +0.000 HD
ATOM   4538  H   PHE A 119       0.365  61.857  59.502  0.00  0.00    +0.000 HD
ATOM   4539  H   TYR A 120      -1.382  61.335  61.606  0.00  0.00    +0.000 HD
ATOM   4540  H   TYR A 120       0.089  64.645  67.121  0.00  0.00    +0.000 HD
ATOM   4541  H   SER A 121      -2.399  63.090  61.250  0.00  0.00    +0.000 HD
ATOM   4542  H   SER A 121      -1.426  64.386  63.320  0.00  0.00    +0.000 HD
ATOM   4543  H   GLY A 122      -3.848  67.217  61.453  0.00  0.00    +0.000 HD
ATOM   4544  H   SER A 123      -2.532  70.098  58.736  0.00  0.00    +0.000 HD
ATOM   4545  H   SER A 123      -6.494  70.343  59.537  0.00  0.00    +0.000 HD
ATOM   4546  H   SER A 124      -5.232  71.317  55.646  0.00  0.00    +0.000 HD
ATOM   4547  H   SER A 124      -6.199  71.908  53.979  0.00  0.00    +0.000 HD
ATOM   4548  H   THR A 125      -5.199  73.606  56.420  0.00  0.00    +0.000 HD
ATOM   4549  H   THR A 125      -6.576  74.123  57.655  0.00  0.00    +0.000 HD
ATOM   4550  H   LEU A 126      -3.088  74.804  57.387  0.00  0.00    +0.000 HD
ATOM   4551  H   ASP A 127      -1.496  78.241  60.083  0.00  0.00    +0.000 HD
ATOM   4552  H   VAL A 128       1.170  77.879  59.416  0.00  0.00    +0.000 HD
ATOM   4553  H   TYR A 129       0.751  77.297  56.886  0.00  0.00    +0.000 HD
ATOM   4554  H   TYR A 129       3.237  70.994  58.593  0.00  0.00    +0.000 HD
ATOM   4555  H   ASN A 130       1.005  79.034  55.251  0.00  0.00    +0.000 HD
ATOM   4556  H   ASN A 130      -0.453  83.602  54.880  0.00  0.00    +0.000 HD
ATOM   4557  H   ASN A 130      -1.479  84.093  53.610  0.00  0.00    +0.000 HD
ATOM   4558  H   GLY A 131      -0.261  78.939  51.141  0.00  0.00    +0.000 HD
ATOM   4559  H   LYS A 132       0.529  81.753  50.650  0.00  0.00    +0.000 HD
ATOM   4560  H   LYS A 132      -1.550  87.959  52.583  0.00  0.00    +0.000 HD
ATOM   4561  H   LYS A 132      -0.964  87.737  54.126  0.00  0.00    +0.000 HD
ATOM   4562  H   LYS A 132      -2.130  86.712  53.523  0.00  0.00    +0.000 HD
ATOM   4563  H   TYR A 133       2.898  82.930  50.648  0.00  0.00    +0.000 HD
ATOM   4564  H   TYR A 133       1.733  86.971  55.462  0.00  0.00    +0.000 HD
ATOM   4565  H   LEU A 134       4.564  81.651  49.323  0.00  0.00    +0.000 HD
ATOM   4566  H   ALA A 135       3.612  81.420  47.010  0.00  0.00    +0.000 HD
ATOM   4567  H   TYR A 136       3.660  83.952  46.126  0.00  0.00    +0.000 HD
ATOM   4568  H   TYR A 136       5.199  92.302  44.291  0.00  0.00    +0.000 HD
ATOM   4569  H   THR A 137       6.192  84.919  46.337  0.00  0.00    +0.000 HD
ATOM   4570  H   THR A 137       8.253  86.774  47.679  0.00  0.00    +0.000 HD
ATOM   4571  H   GLU A 138       7.684  83.057  44.840  0.00  0.00    +0.000 HD
ATOM   4572  H   GLU A 139       6.644  83.598  42.549  0.00  0.00    +0.000 HD
ATOM   4573  H   VAL A 140       5.027  81.343  42.079  0.00  0.00    +0.000 HD
ATOM   4574  H   VAL A 141       2.963  77.743  40.388  0.00  0.00    +0.000 HD
ATOM   4575  H   LEU A 142       0.717  78.617  43.784  0.00  0.00    +0.000 HD
ATOM   4576  H   VAL A 143       0.457  74.367  44.994  0.00  0.00    +0.000 HD
ATOM   4577  H   SER A 144      -3.158  73.677  47.504  0.00  0.00    +0.000 HD
ATOM   4578  H   SER A 144      -3.421  74.713  49.641  0.00  0.00    +0.000 HD
ATOM   4579  H   LEU A 145      -2.282  69.965  48.919  0.00  0.00    +0.000 HD
ATOM   4580  H   SER A 146      -5.972  67.658  49.890  0.00  0.00    +0.000 HD
ATOM   4581  H   SER A 146      -8.234  68.357  50.915  0.00  0.00    +0.000 HD
ATOM   4582  H   TYR A 147      -5.840  65.778  53.748  0.00  0.00    +0.000 HD
ATOM   4583  H   TYR A 147      -0.094  64.283  55.674  0.00  0.00    +0.000 HD
ATOM   4584  H   ARG A 148      -8.029  62.025  53.408  0.00  0.00    +0.000 HD
ATOM   4585  H   ARG A 148     -10.736  60.301  52.458  0.00  0.00    +0.000 HD
ATOM   4586  H   ARG A 148     -13.059  58.252  54.074  0.00  0.00    +0.000 HD
ATOM   4587  H   ARG A 148     -13.184  57.167  52.764  0.00  0.00    +0.000 HD
ATOM   4588  H   ARG A 148     -10.913  58.847  50.751  0.00  0.00    +0.000 HD
ATOM   4589  H   ARG A 148     -11.960  57.506  50.870  0.00  0.00    +0.000 HD
ATOM   4590  H   VAL A 149      -7.801  62.389  57.910  0.00  0.00    +0.000 HD
ATOM   4591  H   GLY A 150      -5.043  59.916  60.419  0.00  0.00    +0.000 HD
ATOM   4592  H   ALA A 151      -8.413  57.521  62.495  0.00  0.00    +0.000 HD
ATOM   4593  H   PHE A 152     -10.065  58.055  60.595  0.00  0.00    +0.000 HD
ATOM   4594  H   GLY A 153      -8.563  58.220  58.225  0.00  0.00    +0.000 HD
ATOM   4595  H   PHE A 154      -7.603  56.143  58.040  0.00  0.00    +0.000 HD
ATOM   4596  H   LEU A 155      -8.592  54.030  58.035  0.00  0.00    +0.000 HD
ATOM   4597  H   ALA A 156      -7.286  49.774  59.063  0.00  0.00    +0.000 HD
ATOM   4598  H   LEU A 157      -8.879  47.389  55.807  0.00  0.00    +0.000 HD
ATOM   4599  H   HIS A 158      -7.074  44.542  55.666  0.00  0.00    +0.000 HD
ATOM   4600  H   HIS A 158      -5.904  44.799  51.323  0.00  0.00    +0.000 HD
ATOM   4601  H   HIS A 158      -4.172  41.456  49.954  0.00  0.00    +0.000 HD
ATOM   4602  H   GLY A 159      -8.739  43.729  51.525  0.00  0.00    +0.000 HD
ATOM   4603  H   SER A 160     -10.811  43.918  52.857  0.00  0.00    +0.000 HD
ATOM   4604  H   SER A 160     -14.069  46.431  53.190  0.00  0.00    +0.000 HD
ATOM   4605  H   GLN A 161     -14.679  45.253  50.858  0.00  0.00    +0.000 HD
ATOM   4606  H   GLN A 161     -11.900  44.123  47.758  0.00  0.00    +0.000 HD
ATOM   4607  H   GLN A 161     -10.734  45.229  47.187  0.00  0.00    +0.000 HD
ATOM   4608  H   GLU A 162     -14.891  47.117  52.167  0.00  0.00    +0.000 HD
ATOM   4609  H   ALA A 163     -13.387  48.238  53.294  0.00  0.00    +0.000 HD
ATOM   4610  H   GLY A 165      -8.957  50.832  53.137  0.00  0.00    +0.000 HD
ATOM   4611  H   ASN A 166      -5.239  52.875  54.084  0.00  0.00    +0.000 HD
ATOM   4612  H   ASN A 166      -2.958  50.743  50.324  0.00  0.00    +0.000 HD
ATOM   4613  H   ASN A 166      -1.750  50.464  51.494  0.00  0.00    +0.000 HD
ATOM   4614  H   VAL A 167      -7.203  54.328  52.688  0.00  0.00    +0.000 HD
ATOM   4615  H   GLY A 168      -6.298  56.763  53.098  0.00  0.00    +0.000 HD
ATOM   4616  H   LEU A 169      -4.438  57.248  51.603  0.00  0.00    +0.000 HD
ATOM   4617  H   LEU A 170      -5.463  57.175  49.401  0.00  0.00    +0.000 HD
ATOM   4618  H   ASP A 171      -6.678  59.404  49.334  0.00  0.00    +0.000 HD
ATOM   4619  H   GLN A 172      -4.902  61.259  48.909  0.00  0.00    +0.000 HD
ATOM   4620  H   GLN A 172      -2.381  61.751  52.325  0.00  0.00    +0.000 HD
ATOM   4621  H   GLN A 172      -0.734  61.308  52.319  0.00  0.00    +0.000 HD
ATOM   4622  H   ARG A 173      -4.225  60.597  46.470  0.00  0.00    +0.000 HD
ATOM   4623  H   ARG A 173      -2.258  57.149  43.386  0.00  0.00    +0.000 HD
ATOM   4624  H   ARG A 173      -4.968  55.113  42.582  0.00  0.00    +0.000 HD
ATOM   4625  H   ARG A 173      -4.118  53.663  42.869  0.00  0.00    +0.000 HD
ATOM   4626  H   ARG A 173      -1.163  55.221  43.804  0.00  0.00    +0.000 HD
ATOM   4627  H   ARG A 173      -1.946  53.725  43.567  0.00  0.00    +0.000 HD
ATOM   4628  H   MET A 174      -6.349  61.316  45.023  0.00  0.00    +0.000 HD
ATOM   4629  H   ALA A 175      -6.130  63.818  45.031  0.00  0.00    +0.000 HD
ATOM   4630  H   LEU A 176      -4.182  64.371  43.766  0.00  0.00    +0.000 HD
ATOM   4631  H   GLN A 177      -4.981  63.720  41.472  0.00  0.00    +0.000 HD
ATOM   4632  H   GLN A 177      -6.323  63.418  36.088  0.00  0.00    +0.000 HD
ATOM   4633  H   GLN A 177      -5.380  62.179  35.392  0.00  0.00    +0.000 HD
ATOM   4634  H   TRP A 178      -6.535  65.555  40.901  0.00  0.00    +0.000 HD
ATOM   4635  H   TRP A 178     -12.264  69.440  40.050  0.00  0.00    +0.000 HD
ATOM   4636  H   VAL A 179      -5.102  67.482  40.472  0.00  0.00    +0.000 HD
ATOM   4637  H   HIS A 180      -3.830  66.922  38.371  0.00  0.00    +0.000 HD
ATOM   4638  H   HIS A 180      -4.759  64.612  34.411  0.00  0.00    +0.000 HD
ATOM   4639  H   HIS A 180      -1.384  64.177  32.300  0.00  0.00    +0.000 HD
ATOM   4640  H   ASP A 181      -5.765  67.055  36.593  0.00  0.00    +0.000 HD
ATOM   4641  H   ASN A 182      -6.666  69.525  36.639  0.00  0.00    +0.000 HD
ATOM   4642  H   ASN A 182      -8.719  69.005  37.386  0.00  0.00    +0.000 HD
ATOM   4643  H   ASN A 182     -10.269  68.578  36.819  0.00  0.00    +0.000 HD
ATOM   4644  H   ILE A 183      -5.038  71.229  36.707  0.00  0.00    +0.000 HD
ATOM   4645  H   GLN A 184      -4.553  72.795  34.344  0.00  0.00    +0.000 HD
ATOM   4646  H   GLN A 184      -6.593  73.710  29.598  0.00  0.00    +0.000 HD
ATOM   4647  H   GLN A 184      -6.554  72.186  28.834  0.00  0.00    +0.000 HD
ATOM   4648  H   PHE A 185      -6.388  74.784  33.966  0.00  0.00    +0.000 HD
ATOM   4649  H   PHE A 186      -5.428  76.611  35.637  0.00  0.00    +0.000 HD
ATOM   4650  H   GLY A 187      -3.990  78.099  34.434  0.00  0.00    +0.000 HD
ATOM   4651  H   GLY A 188      -2.224  76.790  35.551  0.00  0.00    +0.000 HD
ATOM   4652  H   ASP A 189       1.944  74.955  35.437  0.00  0.00    +0.000 HD
ATOM   4653  H   LYS A 191       2.449  70.494  32.574  0.00  0.00    +0.000 HD
ATOM   4654  H   LYS A 191       3.012  71.993  28.006  0.00  0.00    +0.000 HD
ATOM   4655  H   LYS A 191       4.025  73.022  28.837  0.00  0.00    +0.000 HD
ATOM   4656  H   LYS A 191       3.022  71.986  29.672  0.00  0.00    +0.000 HD
ATOM   4657  H   THR A 192       3.992  70.789  34.412  0.00  0.00    +0.000 HD
ATOM   4658  H   THR A 192       7.581  70.954  33.670  0.00  0.00    +0.000 HD
ATOM   4659  H   VAL A 193       4.798  68.770  36.969  0.00  0.00    +0.000 HD
ATOM   4660  H   THR A 194       5.165  70.600  40.869  0.00  0.00    +0.000 HD
ATOM   4661  H   THR A 194       8.739  69.224  40.874  0.00  0.00    +0.000 HD
ATOM   4662  H   ILE A 195       6.033  66.965  43.179  0.00  0.00    +0.000 HD
ATOM   4663  H   PHE A 196       4.669  68.714  47.050  0.00  0.00    +0.000 HD
ATOM   4664  H   GLY A 197       7.145  67.318  50.414  0.00  0.00    +0.000 HD
ATOM   4665  H   GLU A 198       5.175  67.731  54.324  0.00  0.00    +0.000 HD
ATOM   4666  H   SER A 199       8.395  65.693  56.604  0.00  0.00    +0.000 HD
ATOM   4667  H   SER A 199       6.219  63.139  59.818  0.00  0.00    +0.000 HD
ATOM   4668  H   ALA A 200       4.778  63.751  58.389  0.00  0.00    +0.000 HD
ATOM   4669  H   GLY A 201       4.146  64.572  56.006  0.00  0.00    +0.000 HD
ATOM   4670  H   GLY A 202       6.183  64.257  54.564  0.00  0.00    +0.000 HD
ATOM   4671  H   ALA A 203       6.337  61.830  54.299  0.00  0.00    +0.000 HD
ATOM   4672  H   SER A 204       4.478  61.165  52.934  0.00  0.00    +0.000 HD
ATOM   4673  H   SER A 204       1.270  60.309  52.667  0.00  0.00    +0.000 HD
ATOM   4674  H   VAL A 205       5.081  62.181  50.517  0.00  0.00    +0.000 HD
ATOM   4675  H   GLY A 206       7.110  60.503  49.780  0.00  0.00    +0.000 HD
ATOM   4676  H   MET A 207       5.562  58.460  49.436  0.00  0.00    +0.000 HD
ATOM   4677  H   HIS A 208       4.407  58.826  47.245  0.00  0.00    +0.000 HD
ATOM   4678  H   HIS A 208       0.592  58.471  45.367  0.00  0.00    +0.000 HD
ATOM   4679  H   HIS A 208      -0.240  61.322  48.055  0.00  0.00    +0.000 HD
ATOM   4680  H   ILE A 209       6.067  58.418  45.627  0.00  0.00    +0.000 HD
ATOM   4681  H   LEU A 210       6.435  56.042  45.458  0.00  0.00    +0.000 HD
ATOM   4682  H   SER A 211       4.280  54.824  44.891  0.00  0.00    +0.000 HD
ATOM   4683  H   SER A 211       0.467  53.806  43.202  0.00  0.00    +0.000 HD
ATOM   4684  H   GLY A 213       0.297  53.215  41.279  0.00  0.00    +0.000 HD
ATOM   4685  H   SER A 214       0.960  55.746  41.088  0.00  0.00    +0.000 HD
ATOM   4686  H   SER A 214      -1.198  58.010  43.326  0.00  0.00    +0.000 HD
ATOM   4687  H   ARG A 215       2.387  56.638  40.139  0.00  0.00    +0.000 HD
ATOM   4688  H   ARG A 215       5.648  53.748  41.005  0.00  0.00    +0.000 HD
ATOM   4689  H   ARG A 215       6.723  53.034  37.772  0.00  0.00    +0.000 HD
ATOM   4690  H   ARG A 215       7.175  51.431  38.141  0.00  0.00    +0.000 HD
ATOM   4691  H   ARG A 215       6.255  51.626  41.485  0.00  0.00    +0.000 HD
ATOM   4692  H   ARG A 215       6.906  50.627  40.266  0.00  0.00    +0.000 HD
ATOM   4693  H   ASP A 216       1.911  58.021  37.468  0.00  0.00    +0.000 HD
ATOM   4694  H   LEU A 217       1.152  60.448  38.263  0.00  0.00    +0.000 HD
ATOM   4695  H   PHE A 218       2.976  62.528  38.243  0.00  0.00    +0.000 HD
ATOM   4696  H   ARG A 219       5.217  66.325  38.480  0.00  0.00    +0.000 HD
ATOM   4697  H   ARG A 219      10.231  65.648  34.021  0.00  0.00    +0.000 HD
ATOM   4698  H   ARG A 219       7.926  68.209  33.480  0.00  0.00    +0.000 HD
ATOM   4699  H   ARG A 219       8.871  68.966  32.278  0.00  0.00    +0.000 HD
ATOM   4700  H   ARG A 219      11.467  66.661  32.440  0.00  0.00    +0.000 HD
ATOM   4701  H   ARG A 219      10.899  68.079  31.683  0.00  0.00    +0.000 HD
ATOM   4702  H   ARG A 220       7.701  66.913  39.437  0.00  0.00    +0.000 HD
ATOM   4703  H   ARG A 220      10.941  70.047  38.552  0.00  0.00    +0.000 HD
ATOM   4704  H   ARG A 220      12.635  67.651  36.673  0.00  0.00    +0.000 HD
ATOM   4705  H   ARG A 220      12.208  68.346  35.176  0.00  0.00    +0.000 HD
ATOM   4706  H   ARG A 220      10.394  70.960  36.551  0.00  0.00    +0.000 HD
ATOM   4707  H   ARG A 220      10.932  70.232  35.106  0.00  0.00    +0.000 HD
ATOM   4708  H   ALA A 221      10.635  65.673  42.565  0.00  0.00    +0.000 HD
ATOM   4709  H   ILE A 222       8.787  66.676  46.383  0.00  0.00    +0.000 HD
ATOM   4710  H   LEU A 223      11.955  65.863  49.129  0.00  0.00    +0.000 HD
ATOM   4711  H   GLN A 224       9.695  66.403  52.719  0.00  0.00    +0.000 HD
ATOM   4712  H   GLN A 224      10.194  70.902  54.904  0.00  0.00    +0.000 HD
ATOM   4713  H   GLN A 224       9.185  72.043  54.138  0.00  0.00    +0.000 HD
ATOM   4714  H   SER A 225      12.983  66.123  55.538  0.00  0.00    +0.000 HD
ATOM   4715  H   SER A 225      13.376  66.903  58.612  0.00  0.00    +0.000 HD
ATOM   4716  H   GLY A 226      11.664  63.554  55.231  0.00  0.00    +0.000 HD
ATOM   4717  H   SER A 227       9.795  59.682  55.615  0.00  0.00    +0.000 HD
ATOM   4718  H   SER A 227      12.013  56.926  52.877  0.00  0.00    +0.000 HD
ATOM   4719  H   ASN A 229      10.592  55.286  53.310  0.00  0.00    +0.000 HD
ATOM   4720  H   ASN A 229      14.012  52.712  54.882  0.00  0.00    +0.000 HD
ATOM   4721  H   ASN A 229      14.687  54.244  54.556  0.00  0.00    +0.000 HD
ATOM   4722  H   CYS A 230       9.467  55.544  55.941  0.00  0.00    +0.000 HD
ATOM   4723  H   CYS A 230      11.758  57.972  58.451  0.00  0.00    +0.000 HD
ATOM   4724  H   TRP A 232       8.185  54.949  60.872  0.00  0.00    +0.000 HD
ATOM   4725  H   TRP A 232       9.793  58.649  61.001  0.00  0.00    +0.000 HD
ATOM   4726  H   ALA A 233       6.784  54.934  59.155  0.00  0.00    +0.000 HD
ATOM   4727  H   SER A 234       5.111  52.813  58.388  0.00  0.00    +0.000 HD
ATOM   4728  H   SER A 234       5.690  51.587  56.166  0.00  0.00    +0.000 HD
ATOM   4729  H   VAL A 235       1.683  50.163  57.430  0.00  0.00    +0.000 HD
ATOM   4730  H   SER A 236       2.294  46.131  59.143  0.00  0.00    +0.000 HD
ATOM   4731  H   SER A 236       1.885  44.354  59.910  0.00  0.00    +0.000 HD
ATOM   4732  H   VAL A 237      -0.008  43.651  56.012  0.00  0.00    +0.000 HD
ATOM   4733  H   ALA A 238      -0.891  42.291  57.935  0.00  0.00    +0.000 HD
ATOM   4734  H   GLU A 239      -0.443  43.539  60.183  0.00  0.00    +0.000 HD
ATOM   4735  H   GLY A 240      -1.972  45.631  59.763  0.00  0.00    +0.000 HD
ATOM   4736  H   ARG A 241      -4.355  44.623  59.918  0.00  0.00    +0.000 HD
ATOM   4737  H   ARG A 241      -7.388  41.259  57.649  0.00  0.00    +0.000 HD
ATOM   4738  H   ARG A 241      -9.931  41.104  60.023  0.00  0.00    +0.000 HD
ATOM   4739  H   ARG A 241     -11.168  41.465  58.906  0.00  0.00    +0.000 HD
ATOM   4740  H   ARG A 241      -9.036  41.745  56.174  0.00  0.00    +0.000 HD
ATOM   4741  H   ARG A 241     -10.655  41.832  56.702  0.00  0.00    +0.000 HD
ATOM   4742  H   ARG A 242      -4.541  43.700  62.368  0.00  0.00    +0.000 HD
ATOM   4743  H   ARG A 242      -3.888  44.110  68.410  0.00  0.00    +0.000 HD
ATOM   4744  H   ARG A 242      -1.131  45.113  66.541  0.00  0.00    +0.000 HD
ATOM   4745  H   ARG A 242      -1.049  46.655  67.265  0.00  0.00    +0.000 HD
ATOM   4746  H   ARG A 242      -3.779  46.159  69.345  0.00  0.00    +0.000 HD
ATOM   4747  H   ARG A 242      -2.561  47.252  68.866  0.00  0.00    +0.000 HD
ATOM   4748  H   ARG A 243      -4.581  46.154  63.732  0.00  0.00    +0.000 HD
ATOM   4749  H   ARG A 243      -0.590  48.339  64.809  0.00  0.00    +0.000 HD
ATOM   4750  H   ARG A 243      -0.975  51.709  63.980  0.00  0.00    +0.000 HD
ATOM   4751  H   ARG A 243       0.698  52.032  64.049  0.00  0.00    +0.000 HD
ATOM   4752  H   ARG A 243       1.596  48.790  64.901  0.00  0.00    +0.000 HD
ATOM   4753  H   ARG A 243       2.166  50.363  64.576  0.00  0.00    +0.000 HD
ATOM   4754  H   ALA A 244      -6.938  47.007  63.025  0.00  0.00    +0.000 HD
ATOM   4755  H   VAL A 245      -8.737  45.458  64.038  0.00  0.00    +0.000 HD
ATOM   4756  H   GLU A 246      -8.311  45.982  66.513  0.00  0.00    +0.000 HD
ATOM   4757  H   LEU A 247      -9.281  48.366  66.748  0.00  0.00    +0.000 HD
ATOM   4758  H   GLY A 248     -11.782  47.937  66.733  0.00  0.00    +0.000 HD
ATOM   4759  H   ARG A 249     -12.261  46.678  68.957  0.00  0.00    +0.000 HD
ATOM   4760  H   ARG A 249      -9.499  44.093  71.135  0.00  0.00    +0.000 HD
ATOM   4761  H   ARG A 249     -11.553  41.328  71.700  0.00  0.00    +0.000 HD
ATOM   4762  H   ARG A 249     -10.856  40.407  70.446  0.00  0.00    +0.000 HD
ATOM   4763  H   ARG A 249      -8.605  42.866  69.474  0.00  0.00    +0.000 HD
ATOM   4764  H   ARG A 249      -9.172  41.286  69.175  0.00  0.00    +0.000 HD
ATOM   4765  H   ASN A 250     -12.109  48.602  70.706  0.00  0.00    +0.000 HD
ATOM   4766  H   ASN A 250      -9.999  48.760  71.471  0.00  0.00    +0.000 HD
ATOM   4767  H   ASN A 250      -8.736  49.021  72.587  0.00  0.00    +0.000 HD
ATOM   4768  H   LEU A 251     -14.489  49.603  70.625  0.00  0.00    +0.000 HD
ATOM   4769  H   ASN A 252     -16.141  48.632  72.189  0.00  0.00    +0.000 HD
ATOM   4770  H   ASN A 252     -17.334  47.207  74.554  0.00  0.00    +0.000 HD
ATOM   4771  H   ASN A 252     -17.103  48.386  75.763  0.00  0.00    +0.000 HD
ATOM   4772  H   CYS A 253     -17.006  47.071  69.920  0.00  0.00    +0.000 HD
ATOM   4773  H   ASN A 254     -19.802  45.393  66.752  0.00  0.00    +0.000 HD
ATOM   4774  H   ASN A 254     -22.582  41.766  67.432  0.00  0.00    +0.000 HD
ATOM   4775  H   ASN A 254     -22.392  40.228  66.719  0.00  0.00    +0.000 HD
ATOM   4776  H   LEU A 255     -17.811  41.473  67.435  0.00  0.00    +0.000 HD
ATOM   4777  H   ASN A 256     -18.391  40.241  65.231  0.00  0.00    +0.000 HD
ATOM   4778  H   ASN A 256     -21.436  38.257  65.600  0.00  0.00    +0.000 HD
ATOM   4779  H   ASN A 256     -21.059  37.768  67.189  0.00  0.00    +0.000 HD
ATOM   4780  H   SER A 257     -17.692  40.478  62.682  0.00  0.00    +0.000 HD
ATOM   4781  H   SER A 257     -19.678  40.419  61.092  0.00  0.00    +0.000 HD
ATOM   4782  H   ASP A 258     -15.992  40.677  58.661  0.00  0.00    +0.000 HD
ATOM   4783  H   GLU A 259     -17.840  42.106  57.699  0.00  0.00    +0.000 HD
ATOM   4784  H   GLU A 260     -19.145  42.840  59.954  0.00  0.00    +0.000 HD
ATOM   4785  H   LEU A 261     -17.693  44.237  61.264  0.00  0.00    +0.000 HD
ATOM   4786  H   ILE A 262     -17.062  46.435  60.055  0.00  0.00    +0.000 HD
ATOM   4787  H   HIS A 263     -19.585  47.482  59.883  0.00  0.00    +0.000 HD
ATOM   4788  H   HIS A 263     -23.693  47.576  62.444  0.00  0.00    +0.000 HD
ATOM   4789  H   HIS A 263     -26.267  49.839  60.371  0.00  0.00    +0.000 HD
ATOM   4790  H   CYS A 264     -19.989  48.276  62.390  0.00  0.00    +0.000 HD
ATOM   4791  H   LEU A 265     -18.040  50.060  62.961  0.00  0.00    +0.000 HD
ATOM   4792  H   ARG A 266     -19.262  52.009  61.520  0.00  0.00    +0.000 HD
ATOM   4793  H   ARG A 266     -17.936  53.323  56.021  0.00  0.00    +0.000 HD
ATOM   4794  H   ARG A 266     -20.284  50.758  55.849  0.00  0.00    +0.000 HD
ATOM   4795  H   ARG A 266     -19.520  49.976  54.540  0.00  0.00    +0.000 HD
ATOM   4796  H   ARG A 266     -16.938  52.287  54.275  0.00  0.00    +0.000 HD
ATOM   4797  H   ARG A 266     -17.605  50.851  53.640  0.00  0.00    +0.000 HD
ATOM   4798  H   GLU A 267     -21.107  53.066  62.649  0.00  0.00    +0.000 HD
ATOM   4799  H   LYS A 268     -20.192  54.469  64.406  0.00  0.00    +0.000 HD
ATOM   4800  H   LYS A 268     -21.219  51.731  68.273  0.00  0.00    +0.000 HD
ATOM   4801  H   LYS A 268     -20.175  50.942  69.304  0.00  0.00    +0.000 HD
ATOM   4802  H   LYS A 268     -19.625  51.516  67.841  0.00  0.00    +0.000 HD
ATOM   4803  H   LYS A 269     -20.181  58.201  67.119  0.00  0.00    +0.000 HD
ATOM   4804  H   LYS A 269     -22.042  62.929  70.454  0.00  0.00    +0.000 HD
ATOM   4805  H   LYS A 269     -23.010  61.725  71.076  0.00  0.00    +0.000 HD
ATOM   4806  H   LYS A 269     -23.611  62.763  69.921  0.00  0.00    +0.000 HD
ATOM   4807  H   GLN A 271     -16.390  62.517  66.844  0.00  0.00    +0.000 HD
ATOM   4808  H   GLN A 271     -12.304  62.642  71.185  0.00  0.00    +0.000 HD
ATOM   4809  H   GLN A 271     -11.085  63.297  70.188  0.00  0.00    +0.000 HD
ATOM   4810  H   GLU A 272     -16.292  60.034  68.032  0.00  0.00    +0.000 HD
ATOM   4811  H   LEU A 273     -14.641  58.319  67.150  0.00  0.00    +0.000 HD
ATOM   4812  H   ILE A 274     -12.478  59.440  67.440  0.00  0.00    +0.000 HD
ATOM   4813  H   ASP A 275     -12.010  59.630  70.093  0.00  0.00    +0.000 HD
ATOM   4814  H   VAL A 276     -10.921  57.095  70.643  0.00  0.00    +0.000 HD
ATOM   4815  H   GLU A 277      -8.871  57.052  69.782  0.00  0.00    +0.000 HD
ATOM   4816  H   TRP A 278      -5.947  56.738  70.633  0.00  0.00    +0.000 HD
ATOM   4817  H   TRP A 278      -4.834  60.899  70.140  0.00  0.00    +0.000 HD
ATOM   4818  H   ASN A 279      -6.093  54.311  71.679  0.00  0.00    +0.000 HD
ATOM   4819  H   ASN A 279      -9.073  52.784  74.192  0.00  0.00    +0.000 HD
ATOM   4820  H   ASN A 279      -8.795  54.231  75.051  0.00  0.00    +0.000 HD
ATOM   4821  H   VAL A 280      -5.088  52.305  70.053  0.00  0.00    +0.000 HD
ATOM   4822  H   LEU A 281      -2.534  51.737  70.257  0.00  0.00    +0.000 HD
ATOM   4823  H   PHE A 283       2.600  49.158  70.431  0.00  0.00    +0.000 HD
ATOM   4824  H   ASP A 284       4.762  49.400  74.328  0.00  0.00    +0.000 HD
ATOM   4825  H   SER A 285       4.372  53.552  73.204  0.00  0.00    +0.000 HD
ATOM   4826  H   SER A 285       4.566  52.511  70.986  0.00  0.00    +0.000 HD
ATOM   4827  H   ILE A 286       7.915  55.340  71.228  0.00  0.00    +0.000 HD
ATOM   4828  H   PHE A 287       6.354  58.975  69.239  0.00  0.00    +0.000 HD
ATOM   4829  H   ARG A 288       4.796  57.239  67.907  0.00  0.00    +0.000 HD
ATOM   4830  H   ARG A 288       7.426  51.663  65.648  0.00  0.00    +0.000 HD
ATOM   4831  H   ARG A 288       7.920  55.113  65.729  0.00  0.00    +0.000 HD
ATOM   4832  H   ARG A 288       9.619  54.993  65.653  0.00  0.00    +0.000 HD
ATOM   4833  H   ARG A 288       9.667  51.519  65.528  0.00  0.00    +0.000 HD
ATOM   4834  H   ARG A 288      10.620  52.933  65.538  0.00  0.00    +0.000 HD
ATOM   4835  H   PHE A 289       2.707  55.476  64.663  0.00  0.00    +0.000 HD
ATOM   4836  H   SER A 290      -1.552  55.967  65.797  0.00  0.00    +0.000 HD
ATOM   4837  H   SER A 290      -2.938  53.641  67.473  0.00  0.00    +0.000 HD
ATOM   4838  H   PHE A 291      -3.543  55.457  63.288  0.00  0.00    +0.000 HD
ATOM   4839  H   VAL A 292      -1.955  53.245  60.109  0.00  0.00    +0.000 HD
ATOM   4840  H   VAL A 294      -1.567  51.300  54.110  0.00  0.00    +0.000 HD
ATOM   4841  H   ILE A 295       1.022  47.610  54.533  0.00  0.00    +0.000 HD
ATOM   4842  H   ASP A 296      -0.558  47.760  51.020  0.00  0.00    +0.000 HD
ATOM   4843  H   GLY A 297       0.038  46.267  48.839  0.00  0.00    +0.000 HD
ATOM   4844  H   GLU A 298      -1.693  46.750  47.441  0.00  0.00    +0.000 HD
ATOM   4845  H   PHE A 299      -2.304  49.184  47.077  0.00  0.00    +0.000 HD
ATOM   4846  H   PHE A 300       0.168  49.007  47.517  0.00  0.00    +0.000 HD
ATOM   4847  H   THR A 302       4.960  46.290  46.046  0.00  0.00    +0.000 HD
ATOM   4848  H   THR A 302       6.889  45.239  45.148  0.00  0.00    +0.000 HD
ATOM   4849  H   SER A 303       6.984  43.747  48.917  0.00  0.00    +0.000 HD
ATOM   4850  H   SER A 303       9.178  43.643  49.378  0.00  0.00    +0.000 HD
ATOM   4851  H   LEU A 304       7.694  47.639  51.369  0.00  0.00    +0.000 HD
ATOM   4852  H   GLU A 305      10.438  47.304  51.286  0.00  0.00    +0.000 HD
ATOM   4853  H   SER A 306      11.064  45.526  49.405  0.00  0.00    +0.000 HD
ATOM   4854  H   SER A 306       9.405  44.754  48.156  0.00  0.00    +0.000 HD
ATOM   4855  H   MET A 307      10.328  46.970  47.335  0.00  0.00    +0.000 HD
ATOM   4856  H   LEU A 308      11.928  48.985  47.247  0.00  0.00    +0.000 HD
ATOM   4857  H   ASN A 309      14.166  47.686  46.597  0.00  0.00    +0.000 HD
ATOM   4858  H   ASN A 309      15.338  44.977  48.487  0.00  0.00    +0.000 HD
ATOM   4859  H   ASN A 309      16.597  45.507  49.507  0.00  0.00    +0.000 HD
ATOM   4860  H   SER A 310      13.912  46.760  44.142  0.00  0.00    +0.000 HD
ATOM   4861  H   SER A 310      12.189  46.330  43.409  0.00  0.00    +0.000 HD
ATOM   4862  H   GLY A 311      14.320  48.956  42.808  0.00  0.00    +0.000 HD
ATOM   4863  H   ASN A 312      12.031  49.164  42.103  0.00  0.00    +0.000 HD
ATOM   4864  H   ASN A 312       7.873  46.757  42.176  0.00  0.00    +0.000 HD
ATOM   4865  H   ASN A 312       6.590  47.163  41.129  0.00  0.00    +0.000 HD
ATOM   4866  H   PHE A 313      10.611  52.065  40.086  0.00  0.00    +0.000 HD
ATOM   4867  H   LYS A 314       8.603  55.782  41.090  0.00  0.00    +0.000 HD
ATOM   4868  H   LYS A 314       7.098  59.969  36.300  0.00  0.00    +0.000 HD
ATOM   4869  H   LYS A 314       6.544  61.524  36.079  0.00  0.00    +0.000 HD
ATOM   4870  H   LYS A 314       5.646  60.439  36.968  0.00  0.00    +0.000 HD
ATOM   4871  H   LYS A 315      10.793  56.880  37.300  0.00  0.00    +0.000 HD
ATOM   4872  H   LYS A 315      11.772  52.202  37.733  0.00  0.00    +0.000 HD
ATOM   4873  H   LYS A 315      13.001  51.222  37.182  0.00  0.00    +0.000 HD
ATOM   4874  H   LYS A 315      12.170  52.195  36.116  0.00  0.00    +0.000 HD
ATOM   4875  H   THR A 316      13.428  59.758  39.174  0.00  0.00    +0.000 HD
ATOM   4876  H   THR A 316      12.033  63.948  38.773  0.00  0.00    +0.000 HD
ATOM   4877  H   GLN A 317      13.083  64.018  38.881  0.00  0.00    +0.000 HD
ATOM   4878  H   GLN A 317      15.815  63.976  36.386  0.00  0.00    +0.000 HD
ATOM   4879  H   GLN A 317      14.404  64.421  35.540  0.00  0.00    +0.000 HD
ATOM   4880  H   ILE A 318      15.723  64.052  42.571  0.00  0.00    +0.000 HD
ATOM   4881  H   LEU A 319      13.535  66.160  45.755  0.00  0.00    +0.000 HD
ATOM   4882  H   LEU A 320      16.492  66.257  48.620  0.00  0.00    +0.000 HD
ATOM   4883  H   GLY A 321      14.892  65.953  52.729  0.00  0.00    +0.000 HD
ATOM   4884  H   VAL A 322      17.821  66.899  55.815  0.00  0.00    +0.000 HD
ATOM   4885  H   ASN A 323      15.493  67.176  59.591  0.00  0.00    +0.000 HD
ATOM   4886  H   ASN A 323      13.189  70.476  61.759  0.00  0.00    +0.000 HD
ATOM   4887  H   ASN A 323      12.717  71.202  60.290  0.00  0.00    +0.000 HD
ATOM   4888  H   LYS A 324      18.232  70.014  61.872  0.00  0.00    +0.000 HD
ATOM   4889  H   LYS A 324      21.738  69.630  67.430  0.00  0.00    +0.000 HD
ATOM   4890  H   LYS A 324      23.181  68.813  67.588  0.00  0.00    +0.000 HD
ATOM   4891  H   LYS A 324      22.064  68.319  66.455  0.00  0.00    +0.000 HD
ATOM   4892  H   ASP A 325      17.366  69.107  64.481  0.00  0.00    +0.000 HD
ATOM   4893  H   GLU A 326      16.335  65.642  64.691  0.00  0.00    +0.000 HD
ATOM   4894  H   GLY A 327      15.189  64.297  66.688  0.00  0.00    +0.000 HD
ATOM   4895  H   SER A 328      14.145  65.923  68.647  0.00  0.00    +0.000 HD
ATOM   4896  H   SER A 328      13.779  67.899  68.469  0.00  0.00    +0.000 HD
ATOM   4897  H   PHE A 329      11.279  66.828  68.762  0.00  0.00    +0.000 HD
ATOM   4898  H   PHE A 330       9.925  64.453  69.398  0.00  0.00    +0.000 HD
ATOM   4899  H   LEU A 331      10.729  63.797  71.687  0.00  0.00    +0.000 HD
ATOM   4900  H   LEU A 332       9.827  65.297  73.277  0.00  0.00    +0.000 HD
ATOM   4901  H   TYR A 333       7.366  64.590  73.547  0.00  0.00    +0.000 HD
ATOM   4902  H   TYR A 333       3.313  70.274  71.754  0.00  0.00    +0.000 HD
ATOM   4903  H   GLY A 334       7.216  62.411  74.887  0.00  0.00    +0.000 HD
ATOM   4904  H   ALA A 335       8.549  61.577  76.043  0.00  0.00    +0.000 HD
ATOM   4905  H   GLY A 337      10.207  62.690  82.299  0.00  0.00    +0.000 HD
ATOM   4906  H   PHE A 338      10.800  63.822  80.283  0.00  0.00    +0.000 HD
ATOM   4907  H   SER A 339      11.264  68.220  79.547  0.00  0.00    +0.000 HD
ATOM   4908  H   SER A 339      10.830  68.597  82.092  0.00  0.00    +0.000 HD
ATOM   4909  H   LYS A 340       7.712  70.568  78.996  0.00  0.00    +0.000 HD
ATOM   4910  H   LYS A 340       7.068  76.148  77.929  0.00  0.00    +0.000 HD
ATOM   4911  H   LYS A 340       5.638  76.831  78.439  0.00  0.00    +0.000 HD
ATOM   4912  H   LYS A 340       6.071  76.908  76.833  0.00  0.00    +0.000 HD
ATOM   4913  H   ASP A 341       8.770  72.628  80.523  0.00  0.00    +0.000 HD
ATOM   4914  H   SER A 342      11.311  72.214  81.005  0.00  0.00    +0.000 HD
ATOM   4915  H   SER A 342      12.122  70.139  81.851  0.00  0.00    +0.000 HD
ATOM   4916  H   GLU A 343      15.523  72.615  82.511  0.00  0.00    +0.000 HD
ATOM   4917  H   SER A 344      15.045  70.226  81.678  0.00  0.00    +0.000 HD
ATOM   4918  H   SER A 344      12.794  68.323  80.291  0.00  0.00    +0.000 HD
ATOM   4919  H   LYS A 345      17.225  68.312  82.438  0.00  0.00    +0.000 HD
ATOM   4920  H   LYS A 345      21.813  71.491  85.325  0.00  0.00    +0.000 HD
ATOM   4921  H   LYS A 345      22.644  72.369  84.179  0.00  0.00    +0.000 HD
ATOM   4922  H   LYS A 345      23.146  70.831  84.576  0.00  0.00    +0.000 HD
ATOM   4923  H   ILE A 346      19.244  64.742  80.650  0.00  0.00    +0.000 HD
ATOM   4924  H   SER A 347      17.591  61.619  83.488  0.00  0.00    +0.000 HD
ATOM   4925  H   SER A 347      16.751  60.165  84.676  0.00  0.00    +0.000 HD
ATOM   4926  H   ARG A 348      21.019  58.852  84.777  0.00  0.00    +0.000 HD
ATOM   4927  H   ARG A 348      23.762  54.053  81.642  0.00  0.00    +0.000 HD
ATOM   4928  H   ARG A 348      23.637  57.209  80.170  0.00  0.00    +0.000 HD
ATOM   4929  H   ARG A 348      23.932  56.621  78.596  0.00  0.00    +0.000 HD
ATOM   4930  H   ARG A 348      24.170  53.291  79.555  0.00  0.00    +0.000 HD
ATOM   4931  H   ARG A 348      24.236  54.380  78.245  0.00  0.00    +0.000 HD
ATOM   4932  H   GLU A 349      19.013  57.040  85.135  0.00  0.00    +0.000 HD
ATOM   4933  H   ASP A 350      16.940  57.963  83.758  0.00  0.00    +0.000 HD
ATOM   4934  H   PHE A 351      17.834  57.629  81.446  0.00  0.00    +0.000 HD
ATOM   4935  H   MET A 352      18.043  55.157  80.627  0.00  0.00    +0.000 HD
ATOM   4936  H   SER A 353      15.414  54.787  80.489  0.00  0.00    +0.000 HD
ATOM   4937  H   SER A 353      12.696  53.413  81.939  0.00  0.00    +0.000 HD
ATOM   4938  H   GLY A 354      14.739  56.115  78.489  0.00  0.00    +0.000 HD
ATOM   4939  H   VAL A 355      15.722  54.816  76.417  0.00  0.00    +0.000 HD
ATOM   4940  H   LYS A 356      14.210  52.615  76.243  0.00  0.00    +0.000 HD
ATOM   4941  H   LYS A 356      12.562  46.202  76.146  0.00  0.00    +0.000 HD
ATOM   4942  H   LYS A 356      11.982  45.610  77.591  0.00  0.00    +0.000 HD
ATOM   4943  H   LYS A 356      13.012  46.918  77.581  0.00  0.00    +0.000 HD
ATOM   4944  H   LEU A 357      11.790  53.606  75.361  0.00  0.00    +0.000 HD
ATOM   4945  H   SER A 358      12.456  54.336  72.993  0.00  0.00    +0.000 HD
ATOM   4946  H   SER A 358      12.804  57.244  71.424  0.00  0.00    +0.000 HD
ATOM   4947  H   VAL A 359      12.838  52.339  71.412  0.00  0.00    +0.000 HD
ATOM   4948  H   HIS A 361      10.171  48.520  68.318  0.00  0.00    +0.000 HD
ATOM   4949  H   HIS A 361      10.129  49.240  66.367  0.00  0.00    +0.000 HD
ATOM   4950  H   HIS A 361      13.312  48.158  64.188  0.00  0.00    +0.000 HD
ATOM   4951  H   ALA A 362      11.884  46.883  70.120  0.00  0.00    +0.000 HD
ATOM   4952  H   ASN A 363      15.033  43.623  70.390  0.00  0.00    +0.000 HD
ATOM   4953  H   ASN A 363      16.354  39.393  71.229  0.00  0.00    +0.000 HD
ATOM   4954  H   ASN A 363      17.652  40.086  70.367  0.00  0.00    +0.000 HD
ATOM   4955  H   ASP A 364      15.773  41.894  74.433  0.00  0.00    +0.000 HD
ATOM   4956  H   LEU A 365      18.438  41.818  73.477  0.00  0.00    +0.000 HD
ATOM   4957  H   GLY A 366      18.399  43.532  71.604  0.00  0.00    +0.000 HD
ATOM   4958  H   LEU A 367      17.933  45.765  72.943  0.00  0.00    +0.000 HD
ATOM   4959  H   ASP A 368      20.154  46.154  74.216  0.00  0.00    +0.000 HD
ATOM   4960  H   ALA A 369      21.708  46.637  72.290  0.00  0.00    +0.000 HD
ATOM   4961  H   VAL A 370      21.012  49.012  71.327  0.00  0.00    +0.000 HD
ATOM   4962  H   THR A 371      21.555  50.629  73.311  0.00  0.00    +0.000 HD
ATOM   4963  H   THR A 371      20.531  52.302  75.770  0.00  0.00    +0.000 HD
ATOM   4964  H   LEU A 372      24.261  50.365  73.516  0.00  0.00    +0.000 HD
ATOM   4965  H   GLN A 373      25.016  51.613  71.265  0.00  0.00    +0.000 HD
ATOM   4966  H   GLN A 373      26.601  51.504  67.902  0.00  0.00    +0.000 HD
ATOM   4967  H   GLN A 373      27.851  51.886  66.806  0.00  0.00    +0.000 HD
ATOM   4968  H   TYR A 374      24.559  54.267  71.897  0.00  0.00    +0.000 HD
ATOM   4969  H   TYR A 374      21.468  56.319  65.862  0.00  0.00    +0.000 HD
ATOM   4970  H   THR A 375      26.595  55.078  73.366  0.00  0.00    +0.000 HD
ATOM   4971  H   THR A 375      24.618  55.833  76.525  0.00  0.00    +0.000 HD
ATOM   4972  H   ASP A 376      27.905  58.042  76.402  0.00  0.00    +0.000 HD
ATOM   4973  H   TRP A 377      31.257  55.778  76.852  0.00  0.00    +0.000 HD
ATOM   4974  H   TRP A 377      29.059  51.838  75.667  0.00  0.00    +0.000 HD
ATOM   4975  H   MET A 378      32.739  57.486  78.289  0.00  0.00    +0.000 HD
ATOM   4976  H   ASP A 379      31.527  58.771  79.787  0.00  0.00    +0.000 HD
ATOM   4977  H   ASP A 380      29.912  58.193  82.109  0.00  0.00    +0.000 HD
ATOM   4978  H   ASN A 381      28.049  59.641  83.538  0.00  0.00    +0.000 HD
ATOM   4979  H   ASN A 381      24.325  58.571  85.361  0.00  0.00    +0.000 HD
ATOM   4980  H   ASN A 381      24.841  57.142  86.134  0.00  0.00    +0.000 HD
ATOM   4981  H   ASN A 382      26.604  61.385  81.930  0.00  0.00    +0.000 HD
ATOM   4982  H   ASN A 382      28.982  65.022  80.042  0.00  0.00    +0.000 HD
ATOM   4983  H   ASN A 382      28.270  66.543  79.747  0.00  0.00    +0.000 HD
ATOM   4984  H   GLY A 383      24.346  65.072  82.971  0.00  0.00    +0.000 HD
ATOM   4985  H   ILE A 384      23.946  66.513  80.662  0.00  0.00    +0.000 HD
ATOM   4986  H   LYS A 385      24.843  65.110  78.772  0.00  0.00    +0.000 HD
ATOM   4987  H   LYS A 385      31.117  63.755  78.244  0.00  0.00    +0.000 HD
ATOM   4988  H   LYS A 385      31.841  64.423  76.902  0.00  0.00    +0.000 HD
ATOM   4989  H   LYS A 385      31.185  62.895  76.819  0.00  0.00    +0.000 HD
ATOM   4990  H   ASN A 386      23.256  63.096  78.709  0.00  0.00    +0.000 HD
ATOM   4991  H   ASN A 386      21.996  60.793  81.730  0.00  0.00    +0.000 HD
ATOM   4992  H   ASN A 386      23.315  59.715  81.672  0.00  0.00    +0.000 HD
ATOM   4993  H   ARG A 387      21.051  64.037  77.913  0.00  0.00    +0.000 HD
ATOM   4994  H   ARG A 387      18.152  68.658  77.932  0.00  0.00    +0.000 HD
ATOM   4995  H   ARG A 387      20.269  68.876  75.176  0.00  0.00    +0.000 HD
ATOM   4996  H   ARG A 387      21.149  70.195  75.803  0.00  0.00    +0.000 HD
ATOM   4997  H   ARG A 387      19.341  70.393  78.757  0.00  0.00    +0.000 HD
[truncated: 22,166 more chars]
