# Supplementary material for: DockStream: a docking wrapper to enhance de novo molecular design
Source: J Cheminform. 2021 Nov 17;13:89. doi: 10.1186/s13321-021-00563-7 (PMC8596819; doi:10.1186/s13321-021-00563-7)
Supplement: Supplementary file 1 — Additional file 1. Zipped archive of the JSON files used to generate the study. [file 13321_2021_563_MOESM1_ESM.zip › DockStream_JSONs/AutoDockVina/3dds_ADV_Grid.pdbqt]

REMARK  Name = /tmp/tmpzhb3wt_s.pdb
REMARK                            x       y       z     vdW  Elec       q    Type
REMARK                         _______ _______ _______ _____ _____    ______ ____
ATOM      1  N   GLN A   1     109.958 -99.839 131.894  0.00  0.00    +0.386 N 
ATOM      2  CA  GLN A   1     109.563 -99.618 130.461  0.00  0.00    -0.005 C 
ATOM      3  C   GLN A   1     110.040-100.862 129.671  0.00  0.00    +0.199 C 
ATOM      4  O   GLN A   1     110.898-101.619 130.130  0.00  0.00    -0.278 OA
ATOM      5  CB  GLN A   1     110.106 -98.271 129.929  0.00  0.00    -0.050 C 
ATOM      6  CG  GLN A   1     111.641 -98.125 129.854  0.00  0.00    +0.023 C 
ATOM      7  CD  GLN A   1     112.033 -96.806 129.189  0.00  0.00    +0.210 C 
ATOM      8  NE2 GLN A   1     112.764 -95.950 129.905  0.00  0.00    -0.329 N 
ATOM      9  OE1 GLN A   1     111.686 -96.564 128.034  0.00  0.00    -0.276 OA
ATOM     10  N   ILE A   2     109.451-101.043 128.476  0.00  0.00    -0.305 N 
ATOM     11  CA  ILE A   2     109.680-102.166 127.560  0.00  0.00    +0.102 C 
ATOM     12  C   ILE A   2     111.157-102.302 127.129  0.00  0.00    +0.234 C 
ATOM     13  O   ILE A   2     111.751-101.329 126.664  0.00  0.00    -0.274 OA
ATOM     14  CB  ILE A   2     108.741-102.054 126.316  0.00  0.00    -0.017 C 
ATOM     15  CG1 ILE A   2     107.278-102.322 126.747  0.00  0.00    -0.051 C 
ATOM     16  CG2 ILE A   2     109.108-102.956 125.118  0.00  0.00    -0.060 C 
ATOM     17  CD1 ILE A   2     106.217-101.798 125.775  0.00  0.00    -0.065 C 
ATOM     18  N   SER A   3     111.703-103.514 127.314  0.00  0.00    -0.301 N 
ATOM     19  CA  SER A   3     113.095-103.877 127.038  0.00  0.00    +0.123 C 
ATOM     20  C   SER A   3     113.426-103.897 125.535  0.00  0.00    +0.236 C 
ATOM     21  O   SER A   3     112.530-104.052 124.702  0.00  0.00    -0.274 OA
ATOM     22  CB  SER A   3     113.455-105.230 127.687  0.00  0.00    +0.071 C 
ATOM     23  OG  SER A   3     113.132-105.161 129.065  0.00  0.00    -0.393 OA
ATOM     24  N   ILE A   4     114.726-103.750 125.240  0.00  0.00    -0.302 N 
ATOM     25  CA  ILE A   4     115.297-103.704 123.893  0.00  0.00    +0.102 C 
ATOM     26  C   ILE A   4     116.381-104.774 123.654  0.00  0.00    +0.234 C 
ATOM     27  O   ILE A   4     116.740-104.994 122.496  0.00  0.00    -0.274 OA
ATOM     28  CB  ILE A   4     115.895-102.304 123.580  0.00  0.00    -0.017 C 
ATOM     29  CG1 ILE A   4     117.132-101.887 124.418  0.00  0.00    -0.051 C 
ATOM     30  CG2 ILE A   4     114.796-101.236 123.660  0.00  0.00    -0.060 C 
ATOM     31  CD1 ILE A   4     117.905-100.695 123.827  0.00  0.00    -0.065 C 
ATOM     32  N   ARG A   5     116.856-105.433 124.726  0.00  0.00    -0.302 N 
ATOM     33  CA  ARG A   5     117.846-106.509 124.674  0.00  0.00    +0.099 C 
ATOM     34  C   ARG A   5     117.305-107.778 125.357  0.00  0.00    +0.234 C 
ATOM     35  O   ARG A   5     116.348-107.713 126.128  0.00  0.00    -0.274 OA
ATOM     36  CB  ARG A   5     119.178-105.996 125.268  0.00  0.00    -0.024 C 
ATOM     37  CG  ARG A   5     119.269-105.969 126.807  0.00  0.00    -0.033 C 
ATOM     38  CD  ARG A   5     120.428-105.110 127.338  0.00  0.00    +0.018 C 
ATOM     39  NE  ARG A   5     120.145-103.676 127.184  0.00  0.00    -0.358 N 
ATOM     40  CZ  ARG A   5     120.543-102.835 126.217  0.00  0.00    +0.166 C 
ATOM     41  NH1 ARG A   5     121.371-103.209 125.232  0.00  0.00    -0.372 N 
ATOM     42  NH2 ARG A   5     120.081-101.581 126.259  0.00  0.00    -0.372 N 
ATOM     43  N   GLY A   6     117.926-108.920 125.023  0.00  0.00    -0.305 N 
ATOM     44  CA  GLY A   6     117.426-110.255 125.352  0.00  0.00    +0.088 C 
ATOM     45  C   GLY A   6     116.500-110.743 124.226  0.00  0.00    +0.231 C 
ATOM     46  O   GLY A   6     116.243-110.024 123.260  0.00  0.00    -0.274 OA
ATOM     47  N   ILE A   7     116.002-111.985 124.349  0.00  0.00    -0.302 N 
ATOM     48  CA  ILE A   7     115.141-112.642 123.353  0.00  0.00    +0.102 C 
ATOM     49  C   ILE A   7     113.814-111.890 123.117  0.00  0.00    +0.234 C 
ATOM     50  O   ILE A   7     113.455-111.650 121.963  0.00  0.00    -0.274 OA
ATOM     51  CB  ILE A   7     114.845-114.127 123.736  0.00  0.00    -0.017 C 
ATOM     52  CG1 ILE A   7     116.149-114.961 123.717  0.00  0.00    -0.051 C 
ATOM     53  CG2 ILE A   7     113.763-114.821 122.872  0.00  0.00    -0.060 C 
ATOM     54  CD1 ILE A   7     116.021-116.342 124.376  0.00  0.00    -0.065 C 
ATOM     55  N   VAL A   8     113.140-111.507 124.214  0.00  0.00    -0.302 N 
ATOM     56  CA  VAL A   8     111.895-110.741 124.189  0.00  0.00    +0.102 C 
ATOM     57  C   VAL A   8     112.128-109.276 123.769  0.00  0.00    +0.234 C 
ATOM     58  O   VAL A   8     111.331-108.759 122.990  0.00  0.00    -0.274 OA
ATOM     59  CB  VAL A   8     111.175-110.782 125.570  0.00  0.00    -0.020 C 
ATOM     60  CG1 VAL A   8     109.951-109.847 125.697  0.00  0.00    -0.061 C 
ATOM     61  CG2 VAL A   8     110.754-112.220 125.924  0.00  0.00    -0.061 C 
ATOM     62  N   GLY A   9     113.217-108.653 124.257  0.00  0.00    -0.305 N 
ATOM     63  CA  GLY A   9     113.537-107.247 124.006  0.00  0.00    +0.088 C 
ATOM     64  C   GLY A   9     113.880-106.976 122.535  0.00  0.00    +0.231 C 
ATOM     65  O   GLY A   9     113.434-105.970 121.985  0.00  0.00    -0.274 OA
ATOM     66  N   VAL A  10     114.631-107.885 121.888  0.00  0.00    -0.302 N 
ATOM     67  CA  VAL A  10     114.946-107.830 120.458  0.00  0.00    +0.102 C 
ATOM     68  C   VAL A  10     113.694-108.005 119.572  0.00  0.00    +0.234 C 
ATOM     69  O   VAL A  10     113.611-107.353 118.532  0.00  0.00    -0.274 OA
ATOM     70  CB  VAL A  10     116.034-108.881 120.080  0.00  0.00    -0.020 C 
ATOM     71  CG1 VAL A  10     116.193-109.184 118.573  0.00  0.00    -0.061 C 
ATOM     72  CG2 VAL A  10     117.401-108.462 120.651  0.00  0.00    -0.061 C 
ATOM     73  N   GLU A  11     112.734-108.834 120.023  0.00  0.00    -0.302 N 
ATOM     74  CA  GLU A  11     111.445-109.044 119.364  0.00  0.00    +0.100 C 
ATOM     75  C   GLU A  11     110.500-107.827 119.467  0.00  0.00    +0.234 C 
ATOM     76  O   GLU A  11     109.755-107.583 118.519  0.00  0.00    -0.274 OA
ATOM     77  CB  GLU A  11     110.817-110.361 119.883  0.00  0.00    -0.016 C 
ATOM     78  CG  GLU A  11     109.435-110.745 119.304  0.00  0.00    +0.051 C 
ATOM     79  CD  GLU A  11     109.400-110.917 117.781  0.00  0.00    +0.356 C 
ATOM     80  OE1 GLU A  11     110.453-111.254 117.197  0.00  0.00    -0.246 OA
ATOM     81  OE2 GLU A  11     108.303-110.708 117.218  0.00  0.00    -0.246 OA
ATOM     82  N   ASN A  12     110.573-107.064 120.575  0.00  0.00    -0.302 N 
ATOM     83  CA  ASN A  12     109.821-105.815 120.780  0.00  0.00    +0.108 C 
ATOM     84  C   ASN A  12     110.254-104.718 119.794  0.00  0.00    +0.234 C 
ATOM     85  O   ASN A  12     109.392-104.047 119.228  0.00  0.00    -0.274 OA
ATOM     86  CB  ASN A  12     109.982-105.300 122.232  0.00  0.00    +0.051 C 
ATOM     87  CG  ASN A  12     109.443-106.243 123.313  0.00  0.00    +0.213 C 
ATOM     88  ND2 ASN A  12     110.061-106.216 124.494  0.00  0.00    -0.329 N 
ATOM     89  OD1 ASN A  12     108.479-106.974 123.097  0.00  0.00    -0.276 OA
ATOM     90  N   VAL A  13     111.575-104.588 119.584  0.00  0.00    -0.302 N 
ATOM     91  CA  VAL A  13     112.180-103.680 118.610  0.00  0.00    +0.102 C 
ATOM     92  C   VAL A  13     111.898-104.117 117.157  0.00  0.00    +0.234 C 
ATOM     93  O   VAL A  13     111.604-103.259 116.327  0.00  0.00    -0.274 OA
ATOM     94  CB  VAL A  13     113.717-103.566 118.836  0.00  0.00    -0.020 C 
ATOM     95  CG1 VAL A  13     114.493-102.834 117.722  0.00  0.00    -0.061 C 
ATOM     96  CG2 VAL A  13     114.021-102.888 120.184  0.00  0.00    -0.061 C 
ATOM     97  N   ALA A  14     111.955-105.434 116.884  0.00  0.00    -0.303 N 
ATOM     98  CA  ALA A  14     111.664-106.026 115.576  0.00  0.00    +0.097 C 
ATOM     99  C   ALA A  14     110.203-105.843 115.135  0.00  0.00    +0.234 C 
ATOM    100  O   ALA A  14     109.972-105.584 113.955  0.00  0.00    -0.274 OA
ATOM    101  CB  ALA A  14     112.045-107.514 115.578  0.00  0.00    -0.038 C 
ATOM    102  N   GLU A  15     109.258-105.939 116.088  0.00  0.00    -0.302 N 
ATOM    103  CA  GLU A  15     107.835-105.654 115.898  0.00  0.00    +0.100 C 
ATOM    104  C   GLU A  15     107.580-104.188 115.513  0.00  0.00    +0.234 C 
ATOM    105  O   GLU A  15     106.824-103.945 114.576  0.00  0.00    -0.274 OA
ATOM    106  CB  GLU A  15     107.046-106.137 117.143  0.00  0.00    -0.016 C 
ATOM    107  CG  GLU A  15     105.522-105.859 117.173  0.00  0.00    +0.051 C 
ATOM    108  CD  GLU A  15     105.133-104.449 117.631  0.00  0.00    +0.356 C 
ATOM    109  OE1 GLU A  15     105.456-104.111 118.791  0.00  0.00    -0.246 OA
ATOM    110  OE2 GLU A  15     104.513-103.727 116.820  0.00  0.00    -0.246 OA
ATOM    111  N   LEU A  16     108.242-103.253 116.218  0.00  0.00    -0.302 N 
ATOM    112  CA  LEU A  16     108.156-101.809 115.983  0.00  0.00    +0.100 C 
ATOM    113  C   LEU A  16     108.698-101.378 114.608  0.00  0.00    +0.234 C 
ATOM    114  O   LEU A  16     108.107-100.481 114.007  0.00  0.00    -0.274 OA
ATOM    115  CB  LEU A  16     108.868-101.066 117.134  0.00  0.00    -0.024 C 
ATOM    116  CG  LEU A  16     108.056-101.060 118.449  0.00  0.00    -0.045 C 
ATOM    117  CD1 LEU A  16     108.947-100.737 119.661  0.00  0.00    -0.063 C 
ATOM    118  CD2 LEU A  16     106.846-100.114 118.375  0.00  0.00    -0.063 C 
ATOM    119  N   LYS A  17     109.757-102.044 114.109  0.00  0.00    -0.302 N 
ATOM    120  CA  LYS A  17     110.282-101.844 112.754  0.00  0.00    +0.099 C 
ATOM    121  C   LYS A  17     109.342-102.378 111.661  0.00  0.00    +0.234 C 
ATOM    122  O   LYS A  17     109.164-101.691 110.657  0.00  0.00    -0.274 OA
ATOM    123  CB  LYS A  17     111.676-102.480 112.601  0.00  0.00    -0.026 C 
ATOM    124  CG  LYS A  17     112.778-101.761 113.395  0.00  0.00    -0.053 C 
ATOM    125  CD  LYS A  17     114.203-102.185 113.010  0.00  0.00    -0.069 C 
ATOM    126  CE  LYS A  17     114.442-103.701 113.034  0.00  0.00    -0.096 C 
ATOM    127  NZ  LYS A  17     115.842-104.028 112.728  0.00  0.00    +0.378 N 
ATOM    128  N   LYS A  18     108.742-103.564 111.876  0.00  0.00    -0.302 N 
ATOM    129  CA  LYS A  18     107.748-104.152 110.971  0.00  0.00    +0.099 C 
ATOM    130  C   LYS A  18     106.469-103.310 110.872  0.00  0.00    +0.234 C 
ATOM    131  O   LYS A  18     105.970-103.119 109.767  0.00  0.00    -0.274 OA
ATOM    132  CB  LYS A  18     107.394-105.586 111.405  0.00  0.00    -0.026 C 
ATOM    133  CG  LYS A  18     108.496-106.615 111.128  0.00  0.00    -0.053 C 
ATOM    134  CD  LYS A  18     108.123-107.996 111.683  0.00  0.00    -0.069 C 
ATOM    135  CE  LYS A  18     109.284-108.998 111.638  0.00  0.00    -0.096 C 
ATOM    136  NZ  LYS A  18     108.910-110.269 112.280  0.00  0.00    +0.378 N 
ATOM    137  N   SER A  19     105.988-102.810 112.021  0.00  0.00    -0.301 N 
ATOM    138  CA  SER A  19     104.816-101.947 112.139  0.00  0.00    +0.123 C 
ATOM    139  C   SER A  19     105.006-100.584 111.456  0.00  0.00    +0.236 C 
ATOM    140  O   SER A  19     104.091-100.126 110.773  0.00  0.00    -0.274 OA
ATOM    141  CB  SER A  19     104.461-101.783 113.627  0.00  0.00    +0.071 C 
ATOM    142  OG  SER A  19     103.866-102.970 114.111  0.00  0.00    -0.393 OA
ATOM    143  N   PHE A  20     106.210-100.005 111.601  0.00  0.00    -0.302 N 
ATOM    144  CA  PHE A  20     106.659 -98.792 110.918  0.00  0.00    +0.103 C 
ATOM    145  C   PHE A  20     106.657 -98.949 109.386  0.00  0.00    +0.234 C 
ATOM    146  O   PHE A  20     106.119 -98.086 108.694  0.00  0.00    -0.274 OA
ATOM    147  CB  PHE A  20     108.041 -98.396 111.485  0.00  0.00    -0.001 C 
ATOM    148  CG  PHE A  20     108.739 -97.202 110.860  0.00  0.00    -0.045 A 
ATOM    149  CD1 PHE A  20     108.634 -95.931 111.460  0.00  0.00    -0.059 A 
ATOM    150  CD2 PHE A  20     109.420 -97.324 109.628  0.00  0.00    -0.059 A 
ATOM    151  CE1 PHE A  20     109.264 -94.843 110.876  0.00  0.00    -0.062 A 
ATOM    152  CE2 PHE A  20     110.014 -96.216 109.045  0.00  0.00    -0.062 A 
ATOM    153  CZ  PHE A  20     109.943 -94.981 109.674  0.00  0.00    -0.062 A 
ATOM    154  N   ASN A  21     107.230-100.063 108.897  0.00  0.00    -0.302 N 
ATOM    155  CA  ASN A  21     107.305-100.406 107.474  0.00  0.00    +0.108 C 
ATOM    156  C   ASN A  21     105.929-100.729 106.864  0.00  0.00    +0.234 C 
ATOM    157  O   ASN A  21     105.732-100.411 105.692  0.00  0.00    -0.274 OA
ATOM    158  CB  ASN A  21     108.299-101.575 107.270  0.00  0.00    +0.051 C 
ATOM    159  CG  ASN A  21     109.773-101.215 107.504  0.00  0.00    +0.213 C 
ATOM    160  ND2 ASN A  21     110.598-102.223 107.789  0.00  0.00    -0.329 N 
ATOM    161  OD1 ASN A  21     110.176-100.058 107.403  0.00  0.00    -0.276 OA
ATOM    162  N   ARG A  22     104.993-101.298 107.651  0.00  0.00    -0.302 N 
ATOM    163  CA  ARG A  22     103.595-101.480 107.247  0.00  0.00    +0.099 C 
ATOM    164  C   ARG A  22     102.854-100.143 107.100  0.00  0.00    +0.234 C 
ATOM    165  O   ARG A  22     102.124 -99.992 106.126  0.00  0.00    -0.274 OA
ATOM    166  CB  ARG A  22     102.832-102.397 108.226  0.00  0.00    -0.024 C 
ATOM    167  CG  ARG A  22     103.120-103.899 108.053  0.00  0.00    -0.033 C 
ATOM    168  CD  ARG A  22     102.246-104.780 108.962  0.00  0.00    +0.018 C 
ATOM    169  NE  ARG A  22     102.624-104.685 110.380  0.00  0.00    -0.358 N 
ATOM    170  CZ  ARG A  22     103.377-105.571 111.053  0.00  0.00    +0.166 C 
ATOM    171  NH1 ARG A  22     103.842-106.681 110.462  0.00  0.00    -0.372 N 
ATOM    172  NH2 ARG A  22     103.670-105.349 112.340  0.00  0.00    -0.372 N 
ATOM    173  N   HIS A  23     103.051 -99.194 108.031  0.00  0.00    -0.302 N 
ATOM    174  CA  HIS A  23     102.423 -97.871 107.959  0.00  0.00    +0.105 C 
ATOM    175  C   HIS A  23     103.001 -96.970 106.854  0.00  0.00    +0.234 C 
ATOM    176  O   HIS A  23     102.249 -96.184 106.283  0.00  0.00    -0.274 OA
ATOM    177  CB  HIS A  23     102.432 -97.188 109.339  0.00  0.00    +0.018 C 
ATOM    178  CG  HIS A  23     101.412 -97.760 110.291  0.00  0.00    +0.061 A 
ATOM    179  CD2 HIS A  23     101.591 -98.351 111.524  0.00  0.00    +0.024 A 
ATOM    180  ND1 HIS A  23     100.045 -97.746 109.997  0.00  0.00    -0.241 NA
ATOM    181  CE1 HIS A  23      99.464 -98.334 111.032  0.00  0.00    +0.094 A 
ATOM    182  NE2 HIS A  23     100.331 -98.702 111.972  0.00  0.00    -0.351 N 
ATOM    183  N   LEU A  24     104.287 -97.138 106.508  0.00  0.00    -0.302 N 
ATOM    184  CA  LEU A  24     104.900 -96.479 105.354  0.00  0.00    +0.100 C 
ATOM    185  C   LEU A  24     104.344 -97.012 104.015  0.00  0.00    +0.234 C 
ATOM    186  O   LEU A  24     104.131 -96.220 103.097  0.00  0.00    -0.274 OA
ATOM    187  CB  LEU A  24     106.437 -96.624 105.456  0.00  0.00    -0.024 C 
ATOM    188  CG  LEU A  24     107.253 -95.756 104.469  0.00  0.00    -0.045 C 
ATOM    189  CD1 LEU A  24     107.072 -94.244 104.720  0.00  0.00    -0.063 C 
ATOM    190  CD2 LEU A  24     108.739 -96.151 104.495  0.00  0.00    -0.063 C 
ATOM    191  N   HIS A  25     104.102 -98.333 103.944  0.00  0.00    -0.302 N 
ATOM    192  CA  HIS A  25     103.678 -99.041 102.737  0.00  0.00    +0.105 C 
ATOM    193  C   HIS A  25     102.160 -99.008 102.484  0.00  0.00    +0.234 C 
ATOM    194  O   HIS A  25     101.765 -98.781 101.342  0.00  0.00    -0.274 OA
ATOM    195  CB  HIS A  25     104.190-100.492 102.813  0.00  0.00    +0.018 C 
ATOM    196  CG  HIS A  25     104.002-101.285 101.544  0.00  0.00    +0.061 A 
ATOM    197  CD2 HIS A  25     103.047-102.236 101.257  0.00  0.00    +0.024 A 
ATOM    198  ND1 HIS A  25     104.828-101.124 100.428  0.00  0.00    -0.241 NA
ATOM    199  CE1 HIS A  25     104.348-101.971  99.526  0.00  0.00    +0.094 A 
ATOM    200  NE2 HIS A  25     103.294-102.658  99.965  0.00  0.00    -0.351 N 
ATOM    201  N   PHE A  26     101.343 -99.281 103.515  0.00  0.00    -0.302 N 
ATOM    202  CA  PHE A  26      99.891 -99.446 103.389  0.00  0.00    +0.103 C 
ATOM    203  C   PHE A  26      99.108 -98.164 103.710  0.00  0.00    +0.234 C 
ATOM    204  O   PHE A  26      98.191 -97.834 102.959  0.00  0.00    -0.274 OA
ATOM    205  CB  PHE A  26      99.389-100.611 104.273  0.00  0.00    -0.001 C 
ATOM    206  CG  PHE A  26      99.824-102.003 103.842  0.00  0.00    -0.045 A 
ATOM    207  CD1 PHE A  26      99.282-102.584 102.675  0.00  0.00    -0.059 A 
ATOM    208  CD2 PHE A  26     100.821-102.704 104.554  0.00  0.00    -0.059 A 
ATOM    209  CE1 PHE A  26      99.694-103.847 102.271  0.00  0.00    -0.062 A 
ATOM    210  CE2 PHE A  26     101.220-103.967 104.134  0.00  0.00    -0.062 A 
ATOM    211  CZ  PHE A  26     100.653-104.539 103.001  0.00  0.00    -0.062 A 
ATOM    212  N   THR A  27      99.450 -97.485 104.819  0.00  0.00    -0.300 N 
ATOM    213  CA  THR A  27      98.703 -96.322 105.313  0.00  0.00    +0.125 C 
ATOM    214  C   THR A  27      99.079 -95.019 104.580  0.00  0.00    +0.236 C 
ATOM    215  O   THR A  27      98.182 -94.239 104.262  0.00  0.00    -0.274 OA
ATOM    216  CB  THR A  27      98.902 -96.120 106.841  0.00  0.00    +0.079 C 
ATOM    217  CG2 THR A  27      98.156 -94.931 107.474  0.00  0.00    -0.037 C 
ATOM    218  OG1 THR A  27      98.494 -97.299 107.505  0.00  0.00    -0.390 OA
ATOM    219  N   LEU A  28     100.379 -94.824 104.307  0.00  0.00    -0.302 N 
ATOM    220  CA  LEU A  28     100.910 -93.630 103.643  0.00  0.00    +0.100 C 
ATOM    221  C   LEU A  28     101.111 -93.823 102.132  0.00  0.00    +0.234 C 
ATOM    222  O   LEU A  28     101.172 -92.821 101.421  0.00  0.00    -0.274 OA
ATOM    223  CB  LEU A  28     102.236 -93.228 104.318  0.00  0.00    -0.024 C 
ATOM    224  CG  LEU A  28     102.095 -92.812 105.799  0.00  0.00    -0.045 C 
ATOM    225  CD1 LEU A  28     103.480 -92.632 106.438  0.00  0.00    -0.063 C 
ATOM    226  CD2 LEU A  28     101.189 -91.577 105.998  0.00  0.00    -0.063 C 
ATOM    227  N   VAL A  29     101.184 -95.088 101.676  0.00  0.00    -0.302 N 
ATOM    228  CA  VAL A  29     101.271 -95.523 100.276  0.00  0.00    +0.102 C 
ATOM    229  C   VAL A  29     102.507 -94.925  99.564  0.00  0.00    +0.234 C 
ATOM    230  O   VAL A  29     102.381 -94.154  98.611  0.00  0.00    -0.274 OA
ATOM    231  CB  VAL A  29      99.949 -95.265  99.481  0.00  0.00    -0.020 C 
ATOM    232  CG1 VAL A  29      99.939 -95.893  98.068  0.00  0.00    -0.061 C 
ATOM    233  CG2 VAL A  29      98.719 -95.795 100.245  0.00  0.00    -0.061 C 
ATOM    234  N   LYS A  30     103.695 -95.267 100.089  0.00  0.00    -0.302 N 
ATOM    235  CA  LYS A  30     104.985 -94.835  99.557  0.00  0.00    +0.099 C 
ATOM    236  C   LYS A  30     106.035 -95.936  99.711  0.00  0.00    +0.234 C 
ATOM    237  O   LYS A  30     106.078 -96.618 100.736  0.00  0.00    -0.274 OA
ATOM    238  CB  LYS A  30     105.473 -93.549 100.259  0.00  0.00    -0.026 C 
ATOM    239  CG  LYS A  30     104.700 -92.283  99.862  0.00  0.00    -0.053 C 
ATOM    240  CD  LYS A  30     105.428 -91.008 100.296  0.00  0.00    -0.069 C 
ATOM    241  CE  LYS A  30     104.574 -89.746 100.118  0.00  0.00    -0.096 C 
ATOM    242  NZ  LYS A  30     105.326 -88.536 100.487  0.00  0.00    +0.378 N 
ATOM    243  N   ASP A  31     106.910 -96.019  98.698  0.00  0.00    -0.302 N 
ATOM    244  CA  ASP A  31     108.169 -96.756  98.732  0.00  0.00    +0.110 C 
ATOM    245  C   ASP A  31     109.206 -95.956  99.554  0.00  0.00    +0.234 C 
ATOM    246  O   ASP A  31     109.116 -94.729  99.622  0.00  0.00    -0.274 OA
ATOM    247  CB  ASP A  31     108.665 -97.001  97.289  0.00  0.00    +0.076 C 
ATOM    248  CG  ASP A  31     109.830 -97.986  97.197  0.00  0.00    +0.358 C 
ATOM    249  OD1 ASP A  31     109.600 -99.178  97.494  0.00  0.00    -0.246 OA
ATOM    250  OD2 ASP A  31     110.930 -97.531  96.825  0.00  0.00    -0.246 OA
ATOM    251  N   ARG A  32     110.186 -96.660 100.143  0.00  0.00    -0.302 N 
ATOM    252  CA  ARG A  32     111.272 -96.077 100.937  0.00  0.00    +0.099 C 
ATOM    253  C   ARG A  32     112.183 -95.104 100.152  0.00  0.00    +0.234 C 
ATOM    254  O   ARG A  32     112.711 -94.173 100.759  0.00  0.00    -0.274 OA
ATOM    255  CB  ARG A  32     112.059 -97.226 101.616  0.00  0.00    -0.024 C 
ATOM    256  CG  ARG A  32     113.170 -96.797 102.597  0.00  0.00    -0.033 C 
ATOM    257  CD  ARG A  32     112.629 -96.168 103.891  0.00  0.00    +0.018 C 
ATOM    258  NE  ARG A  32     113.695 -95.533 104.679  0.00  0.00    -0.358 N 
ATOM    259  CZ  ARG A  32     114.497 -96.103 105.595  0.00  0.00    +0.166 C 
ATOM    260  NH1 ARG A  32     114.379 -97.391 105.950  0.00  0.00    -0.372 N 
ATOM    261  NH2 ARG A  32     115.441 -95.357 106.180  0.00  0.00    -0.372 N 
ATOM    262  N   ASN A  33     112.316 -95.304  98.826  0.00  0.00    -0.302 N 
ATOM    263  CA  ASN A  33     113.103 -94.450  97.923  0.00  0.00    +0.108 C 
ATOM    264  C   ASN A  33     112.471 -93.069  97.658  0.00  0.00    +0.234 C 
ATOM    265  O   ASN A  33     113.214 -92.162  97.284  0.00  0.00    -0.274 OA
ATOM    266  CB  ASN A  33     113.346 -95.188  96.585  0.00  0.00    +0.051 C 
ATOM    267  CG  ASN A  33     114.288 -96.388  96.724  0.00  0.00    +0.213 C 
ATOM    268  ND2 ASN A  33     113.743 -97.605  96.701  0.00  0.00    -0.329 N 
ATOM    269  OD1 ASN A  33     115.498 -96.216  96.841  0.00  0.00    -0.276 OA
ATOM    270  N   VAL A  34     111.148 -92.920  97.854  0.00  0.00    -0.302 N 
ATOM    271  CA  VAL A  34     110.423 -91.654  97.678  0.00  0.00    +0.102 C 
ATOM    272  C   VAL A  34     109.906 -91.066  99.009  0.00  0.00    +0.234 C 
ATOM    273  O   VAL A  34     109.439 -89.926  99.007  0.00  0.00    -0.274 OA
ATOM    274  CB  VAL A  34     109.220 -91.808  96.701  0.00  0.00    -0.020 C 
ATOM    275  CG1 VAL A  34     109.692 -92.188  95.288  0.00  0.00    -0.061 C 
ATOM    276  CG2 VAL A  34     108.103 -92.758  97.178  0.00  0.00    -0.061 C 
ATOM    277  N   ALA A  35     110.009 -91.824 100.115  0.00  0.00    -0.303 N 
ATOM    278  CA  ALA A  35     109.595 -91.400 101.451  0.00  0.00    +0.097 C 
ATOM    279  C   ALA A  35     110.522 -90.322 102.043  0.00  0.00    +0.234 C 
ATOM    280  O   ALA A  35     111.735 -90.366 101.836  0.00  0.00    -0.274 OA
ATOM    281  CB  ALA A  35     109.528 -92.629 102.366  0.00  0.00    -0.038 C 
ATOM    282  N   THR A  36     109.908 -89.383 102.775  0.00  0.00    -0.300 N 
ATOM    283  CA  THR A  36     110.546 -88.235 103.421  0.00  0.00    +0.125 C 
ATOM    284  C   THR A  36     110.486 -88.376 104.958  0.00  0.00    +0.237 C 
ATOM    285  O   THR A  36     109.834 -89.291 105.465  0.00  0.00    -0.274 OA
ATOM    286  CB  THR A  36     109.808 -86.923 103.015  0.00  0.00    +0.079 C 
ATOM    287  CG2 THR A  36     109.628 -86.745 101.499  0.00  0.00    -0.037 C 
ATOM    288  OG1 THR A  36     108.556 -86.756 103.659  0.00  0.00    -0.390 OA
ATOM    289  N   THR A  37     111.143 -87.441 105.671  0.00  0.00    -0.300 N 
ATOM    290  CA  THR A  37     111.117 -87.302 107.135  0.00  0.00    +0.125 C 
ATOM    291  C   THR A  37     109.695 -87.183 107.725  0.00  0.00    +0.236 C 
ATOM    292  O   THR A  37     109.443 -87.726 108.800  0.00  0.00    -0.274 OA
ATOM    293  CB  THR A  37     111.918 -86.057 107.607  0.00  0.00    +0.079 C 
ATOM    294  CG2 THR A  37     112.084 -85.903 109.130  0.00  0.00    -0.037 C 
ATOM    295  OG1 THR A  37     113.218 -86.095 107.055  0.00  0.00    -0.390 OA
ATOM    296  N   ARG A  38     108.789 -86.513 106.993  0.00  0.00    -0.302 N 
ATOM    297  CA  ARG A  38     107.379 -86.363 107.344  0.00  0.00    +0.099 C 
ATOM    298  C   ARG A  38     106.603 -87.691 107.315  0.00  0.00    +0.234 C 
ATOM    299  O   ARG A  38     105.795 -87.934 108.211  0.00  0.00    -0.274 OA
ATOM    300  CB  ARG A  38     106.747 -85.294 106.431  0.00  0.00    -0.024 C 
ATOM    301  CG  ARG A  38     105.269 -85.002 106.734  0.00  0.00    -0.033 C 
ATOM    302  CD  ARG A  38     104.689 -83.855 105.898  0.00  0.00    +0.018 C 
ATOM    303  NE  ARG A  38     105.312 -82.565 106.214  0.00  0.00    -0.358 N 
ATOM    304  CZ  ARG A  38     105.114 -81.834 107.322  0.00  0.00    +0.166 C 
ATOM    305  NH1 ARG A  38     104.265 -82.225 108.283  0.00  0.00    -0.372 N 
ATOM    306  NH2 ARG A  38     105.784 -80.687 107.474  0.00  0.00    -0.372 N 
ATOM    307  N   ASP A  39     106.889 -88.528 106.307  0.00  0.00    -0.302 N 
ATOM    308  CA  ASP A  39     106.336 -89.877 106.154  0.00  0.00    +0.110 C 
ATOM    309  C   ASP A  39     106.853 -90.844 107.230  0.00  0.00    +0.234 C 
ATOM    310  O   ASP A  39     106.086 -91.682 107.696  0.00  0.00    -0.274 OA
ATOM    311  CB  ASP A  39     106.575 -90.464 104.745  0.00  0.00    +0.076 C 
ATOM    312  CG  ASP A  39     106.205 -89.501 103.617  0.00  0.00    +0.358 C 
ATOM    313  OD1 ASP A  39     105.068 -88.983 103.645  0.00  0.00    -0.246 OA
ATOM    314  OD2 ASP A  39     107.025 -89.361 102.685  0.00  0.00    -0.246 OA
ATOM    315  N   TYR A  40     108.120 -90.682 107.644  0.00  0.00    -0.302 N 
ATOM    316  CA  TYR A  40     108.720 -91.433 108.747  0.00  0.00    +0.103 C 
ATOM    317  C   TYR A  40     108.150 -91.025 110.116  0.00  0.00    +0.234 C 
ATOM    318  O   TYR A  40     107.962 -91.897 110.960  0.00  0.00    -0.274 OA
ATOM    319  CB  TYR A  40     110.251 -91.281 108.707  0.00  0.00    -0.001 C 
ATOM    320  CG  TYR A  40     110.940 -91.697 107.416  0.00  0.00    -0.045 A 
ATOM    321  CD1 TYR A  40     110.465 -92.778 106.641  0.00  0.00    -0.055 A 
ATOM    322  CD2 TYR A  40     112.084 -90.992 106.989  0.00  0.00    -0.055 A 
ATOM    323  CE1 TYR A  40     111.111 -93.124 105.441  0.00  0.00    -0.020 A 
ATOM    324  CE2 TYR A  40     112.717 -91.325 105.777  0.00  0.00    -0.020 A 
ATOM    325  CZ  TYR A  40     112.232 -92.394 105.003  0.00  0.00    +0.117 A 
ATOM    326  OH  TYR A  40     112.852 -92.729 103.835  0.00  0.00    -0.507 OA
ATOM    327  N   TYR A  41     107.817 -89.734 110.297  0.00  0.00    -0.302 N 
ATOM    328  CA  TYR A  41     107.067 -89.251 111.456  0.00  0.00    +0.103 C 
ATOM    329  C   TYR A  41     105.667 -89.890 111.559  0.00  0.00    +0.234 C 
ATOM    330  O   TYR A  41     105.337 -90.409 112.623  0.00  0.00    -0.274 OA
ATOM    331  CB  TYR A  41     107.036 -87.703 111.493  0.00  0.00    -0.001 C 
ATOM    332  CG  TYR A  41     105.947 -87.145 112.395  0.00  0.00    -0.045 A 
ATOM    333  CD1 TYR A  41     106.009 -87.356 113.789  0.00  0.00    -0.055 A 
ATOM    334  CD2 TYR A  41     104.792 -86.571 111.824  0.00  0.00    -0.055 A 
ATOM    335  CE1 TYR A  41     104.885 -87.085 114.592  0.00  0.00    -0.020 A 
ATOM    336  CE2 TYR A  41     103.682 -86.280 112.633  0.00  0.00    -0.020 A 
ATOM    337  CZ  TYR A  41     103.711 -86.573 114.009  0.00  0.00    +0.117 A 
ATOM    338  OH  TYR A  41     102.599 -86.374 114.771  0.00  0.00    -0.507 OA
ATOM    339  N   PHE A  42     104.883 -89.846 110.467  0.00  0.00    -0.302 N 
ATOM    340  CA  PHE A  42     103.532 -90.411 110.416  0.00  0.00    +0.103 C 
ATOM    341  C   PHE A  42     103.488 -91.942 110.561  0.00  0.00    +0.234 C 
ATOM    342  O   PHE A  42     102.561 -92.446 111.191  0.00  0.00    -0.274 OA
ATOM    343  CB  PHE A  42     102.796 -89.946 109.144  0.00  0.00    -0.001 C 
ATOM    344  CG  PHE A  42     102.374 -88.485 109.111  0.00  0.00    -0.045 A 
ATOM    345  CD1 PHE A  42     101.622 -87.924 110.166  0.00  0.00    -0.059 A 
ATOM    346  CD2 PHE A  42     102.625 -87.701 107.963  0.00  0.00    -0.059 A 
ATOM    347  CE1 PHE A  42     101.206 -86.601 110.096  0.00  0.00    -0.062 A 
ATOM    348  CE2 PHE A  42     102.193 -86.383 107.914  0.00  0.00    -0.062 A 
ATOM    349  CZ  PHE A  42     101.502 -85.831 108.983  0.00  0.00    -0.062 A 
ATOM    350  N   ALA A  43     104.507 -92.642 110.033  0.00  0.00    -0.303 N 
ATOM    351  CA  ALA A  43     104.693 -94.085 110.190  0.00  0.00    +0.097 C 
ATOM    352  C   ALA A  43     104.944 -94.500 111.650  0.00  0.00    +0.234 C 
ATOM    353  O   ALA A  43     104.348 -95.479 112.100  0.00  0.00    -0.274 OA
ATOM    354  CB  ALA A  43     105.832 -94.561 109.276  0.00  0.00    -0.038 C 
ATOM    355  N   LEU A  44     105.774 -93.720 112.368  0.00  0.00    -0.302 N 
ATOM    356  CA  LEU A  44     106.046 -93.877 113.799  0.00  0.00    +0.100 C 
ATOM    357  C   LEU A  44     104.832 -93.509 114.672  0.00  0.00    +0.234 C 
ATOM    358  O   LEU A  44     104.555 -94.223 115.632  0.00  0.00    -0.274 OA
ATOM    359  CB  LEU A  44     107.294 -93.042 114.175  0.00  0.00    -0.024 C 
ATOM    360  CG  LEU A  44     107.779 -93.181 115.640  0.00  0.00    -0.045 C 
ATOM    361  CD1 LEU A  44     108.278 -94.602 115.973  0.00  0.00    -0.063 C 
ATOM    362  CD2 LEU A  44     108.836 -92.116 115.971  0.00  0.00    -0.063 C 
ATOM    363  N   ALA A  45     104.128 -92.418 114.321  0.00  0.00    -0.303 N 
ATOM    364  CA  ALA A  45     102.947 -91.921 115.028  0.00  0.00    +0.097 C 
ATOM    365  C   ALA A  45     101.767 -92.903 114.993  0.00  0.00    +0.234 C 
ATOM    366  O   ALA A  45     101.143 -93.118 116.031  0.00  0.00    -0.274 OA
ATOM    367  CB  ALA A  45     102.540 -90.555 114.458  0.00  0.00    -0.038 C 
ATOM    368  N   HIS A  46     101.522 -93.517 113.823  0.00  0.00    -0.302 N 
ATOM    369  CA  HIS A  46     100.531 -94.578 113.644  0.00  0.00    +0.105 C 
ATOM    370  C   HIS A  46     100.911 -95.893 114.344  0.00  0.00    +0.234 C 
ATOM    371  O   HIS A  46     100.014 -96.531 114.889  0.00  0.00    -0.274 OA
ATOM    372  CB  HIS A  46     100.241 -94.799 112.147  0.00  0.00    +0.016 C 
ATOM    373  CG  HIS A  46      99.215 -93.858 111.571  0.00  0.00    +0.038 A 
ATOM    374  CD2 HIS A  46      99.314 -92.784 110.713  0.00  0.00    +0.048 A 
ATOM    375  ND1 HIS A  46      97.866 -93.985 111.853  0.00  0.00    -0.348 N 
ATOM    376  CE1 HIS A  46      97.231 -93.014 111.194  0.00  0.00    +0.094 A 
ATOM    377  NE2 HIS A  46      98.046 -92.245 110.480  0.00  0.00    -0.244 N 
ATOM    378  N   THR A  47     102.209 -96.254 114.367  0.00  0.00    -0.300 N 
ATOM    379  CA  THR A  47     102.721 -97.420 115.100  0.00  0.00    +0.125 C 
ATOM    380  C   THR A  47     102.472 -97.291 116.616  0.00  0.00    +0.236 C 
ATOM    381  O   THR A  47     101.880 -98.194 117.205  0.00  0.00    -0.274 OA
ATOM    382  CB  THR A  47     104.246 -97.645 114.880  0.00  0.00    +0.079 C 
ATOM    383  CG2 THR A  47     104.891 -98.762 115.722  0.00  0.00    -0.037 C 
ATOM    384  OG1 THR A  47     104.489 -97.945 113.525  0.00  0.00    -0.390 OA
ATOM    385  N   VAL A  48     102.887 -96.153 117.194  0.00  0.00    -0.302 N 
ATOM    386  CA  VAL A  48     102.744 -95.813 118.610  0.00  0.00    +0.102 C 
ATOM    387  C   VAL A  48     101.271 -95.664 119.061  0.00  0.00    +0.234 C 
ATOM    388  O   VAL A  48     100.968 -96.014 120.203  0.00  0.00    -0.274 OA
ATOM    389  CB  VAL A  48     103.563 -94.527 118.934  0.00  0.00    -0.020 C 
ATOM    390  CG1 VAL A  48     103.262 -93.852 120.287  0.00  0.00    -0.061 C 
ATOM    391  CG2 VAL A  48     105.073 -94.812 118.850  0.00  0.00    -0.061 C 
ATOM    392  N   ARG A  49     100.380 -95.213 118.156  0.00  0.00    -0.302 N 
ATOM    393  CA  ARG A  49      98.937 -95.141 118.400  0.00  0.00    +0.099 C 
ATOM    394  C   ARG A  49      98.284 -96.533 118.497  0.00  0.00    +0.234 C 
ATOM    395  O   ARG A  49      97.424 -96.715 119.353  0.00  0.00    -0.274 OA
ATOM    396  CB  ARG A  49      98.242 -94.269 117.334  0.00  0.00    -0.024 C 
ATOM    397  CG  ARG A  49      96.806 -93.848 117.718  0.00  0.00    -0.033 C 
ATOM    398  CD  ARG A  49      96.033 -93.187 116.569  0.00  0.00    +0.018 C 
ATOM    399  NE  ARG A  49      95.539 -94.171 115.597  0.00  0.00    -0.358 N 
ATOM    400  CZ  ARG A  49      94.911 -93.912 114.438  0.00  0.00    +0.166 C 
ATOM    401  NH1 ARG A  49      94.675 -92.661 114.024  0.00  0.00    -0.372 N 
ATOM    402  NH2 ARG A  49      94.509 -94.937 113.680  0.00  0.00    -0.372 N 
ATOM    403  N   ASP A  50      98.716 -97.502 117.668  0.00  0.00    -0.302 N 
ATOM    404  CA  ASP A  50      98.242 -98.896 117.723  0.00  0.00    +0.110 C 
ATOM    405  C   ASP A  50      98.555 -99.611 119.050  0.00  0.00    +0.234 C 
ATOM    406  O   ASP A  50      97.811-100.519 119.418  0.00  0.00    -0.274 OA
ATOM    407  CB  ASP A  50      98.737 -99.783 116.554  0.00  0.00    +0.076 C 
ATOM    408  CG  ASP A  50      98.433 -99.276 115.143  0.00  0.00    +0.358 C 
ATOM    409  OD1 ASP A  50      97.589 -98.366 114.996  0.00  0.00    -0.246 OA
ATOM    410  OD2 ASP A  50      99.004 -99.875 114.207  0.00  0.00    -0.246 OA
ATOM    411  N   HIS A  51      99.623 -99.186 119.747  0.00  0.00    -0.302 N 
ATOM    412  CA  HIS A  51     100.054 -99.753 121.026  0.00  0.00    +0.105 C 
ATOM    413  C   HIS A  51      99.237 -99.268 122.241  0.00  0.00    +0.234 C 
ATOM    414  O   HIS A  51      99.417 -99.852 123.309  0.00  0.00    -0.274 OA
ATOM    415  CB  HIS A  51     101.562 -99.506 121.236  0.00  0.00    +0.016 C 
ATOM    416  CG  HIS A  51     102.472-100.354 120.377  0.00  0.00    +0.035 A 
ATOM    417  CD2 HIS A  51     103.257-101.446 120.707  0.00  0.00    +0.022 A 
ATOM    418  ND1 HIS A  51     102.505-100.243 118.998  0.00  0.00    -0.350 N 
ATOM    419  CE1 HIS A  51     103.312-101.195 118.541  0.00  0.00    +0.070 A 
ATOM    420  NE2 HIS A  51     103.794-101.939 119.529  0.00  0.00    -0.352 N 
ATOM    421  N   LEU A  52      98.351 -98.267 122.078  0.00  0.00    -0.302 N 
ATOM    422  CA  LEU A  52      97.428 -97.809 123.126  0.00  0.00    +0.100 C 
ATOM    423  C   LEU A  52      95.959 -98.173 122.855  0.00  0.00    +0.234 C 
ATOM    424  O   LEU A  52      95.162 -98.006 123.774  0.00  0.00    -0.274 OA
ATOM    425  CB  LEU A  52      97.638 -96.304 123.433  0.00  0.00    -0.024 C 
ATOM    426  CG  LEU A  52      97.397 -95.281 122.300  0.00  0.00    -0.045 C 
ATOM    427  CD1 LEU A  52      95.922 -95.172 121.861  0.00  0.00    -0.063 C 
ATOM    428  CD2 LEU A  52      97.968 -93.900 122.679  0.00  0.00    -0.063 C 
ATOM    429  N   VAL A  53      95.610 -98.651 121.641  0.00  0.00    -0.302 N 
ATOM    430  CA  VAL A  53      94.233 -98.980 121.233  0.00  0.00    +0.102 C 
ATOM    431  C   VAL A  53      93.548-100.042 122.115  0.00  0.00    +0.234 C 
ATOM    432  O   VAL A  53      92.360 -99.892 122.405  0.00  0.00    -0.274 OA
ATOM    433  CB  VAL A  53      94.157 -99.421 119.736  0.00  0.00    -0.020 C 
ATOM    434  CG1 VAL A  53      92.899-100.209 119.301  0.00  0.00    -0.061 C 
ATOM    435  CG2 VAL A  53      94.293 -98.205 118.811  0.00  0.00    -0.061 C 
ATOM    436  N   GLY A  54      94.307-101.067 122.541  0.00  0.00    -0.305 N 
ATOM    437  CA  GLY A  54      93.829-102.146 123.403  0.00  0.00    +0.088 C 
ATOM    438  C   GLY A  54      93.397-101.601 124.769  0.00  0.00    +0.231 C 
ATOM    439  O   GLY A  54      92.273-101.857 125.194  0.00  0.00    -0.274 OA
ATOM    440  N   ARG A  55      94.267-100.808 125.416  0.00  0.00    -0.303 N 
ATOM    441  CA  ARG A  55      93.996-100.119 126.679  0.00  0.00    +0.099 C 
ATOM    442  C   ARG A  55      92.919 -99.032 126.567  0.00  0.00    +0.234 C 
ATOM    443  O   ARG A  55      92.204 -98.845 127.544  0.00  0.00    -0.274 OA
ATOM    444  CB  ARG A  55      95.305 -99.534 127.243  0.00  0.00    -0.024 C 
ATOM    445  CG  ARG A  55      96.150-100.582 127.986  0.00  0.00    -0.033 C 
ATOM    446  CD  ARG A  55      97.553-100.089 128.364  0.00  0.00    +0.018 C 
ATOM    447  NE  ARG A  55      98.433-100.038 127.193  0.00  0.00    -0.358 N 
ATOM    448  CZ  ARG A  55      99.759 -99.835 127.217  0.00  0.00    +0.166 C 
ATOM    449  NH1 ARG A  55     100.414 -99.621 128.367  0.00  0.00    -0.372 N 
ATOM    450  NH2 ARG A  55     100.436 -99.865 126.065  0.00  0.00    -0.372 N 
ATOM    451  N   TRP A  56      92.794 -98.357 125.412  0.00  0.00    -0.302 N 
ATOM    452  CA  TRP A  56      91.788 -97.319 125.171  0.00  0.00    +0.103 C 
ATOM    453  C   TRP A  56      90.368 -97.907 125.113  0.00  0.00    +0.234 C 
ATOM    454  O   TRP A  56      89.476 -97.370 125.766  0.00  0.00    -0.274 OA
ATOM    455  CB  TRP A  56      92.171 -96.519 123.906  0.00  0.00    +0.001 C 
ATOM    456  CG  TRP A  56      91.471 -95.216 123.626  0.00  0.00    -0.020 A 
ATOM    457  CD1 TRP A  56      90.765 -94.476 124.512  0.00  0.00    +0.006 A 
ATOM    458  CD2 TRP A  56      91.499 -94.425 122.395  0.00  0.00    +0.003 A 
ATOM    459  CE2 TRP A  56      90.779 -93.210 122.617  0.00  0.00    +0.047 A 
ATOM    460  CE3 TRP A  56      92.072 -94.602 121.113  0.00  0.00    -0.052 A 
ATOM    461  NE1 TRP A  56      90.357 -93.299 123.924  0.00  0.00    -0.360 N 
ATOM    462  CZ2 TRP A  56      90.627 -92.229 121.622  0.00  0.00    -0.038 A 
ATOM    463  CZ3 TRP A  56      91.925 -93.626 120.106  0.00  0.00    -0.061 A 
ATOM    464  CH2 TRP A  56      91.201 -92.443 120.356  0.00  0.00    -0.060 A 
ATOM    465  N   ILE A  57      90.205 -99.033 124.399  0.00  0.00    -0.302 N 
ATOM    466  CA  ILE A  57      88.961 -99.805 124.324  0.00  0.00    +0.102 C 
ATOM    467  C   ILE A  57      88.588-100.473 125.665  0.00  0.00    +0.234 C 
ATOM    468  O   ILE A  57      87.414-100.442 126.034  0.00  0.00    -0.274 OA
ATOM    469  CB  ILE A  57      89.031-100.866 123.181  0.00  0.00    -0.017 C 
ATOM    470  CG1 ILE A  57      89.035-100.165 121.802  0.00  0.00    -0.051 C 
ATOM    471  CG2 ILE A  57      87.930-101.953 123.217  0.00  0.00    -0.060 C 
ATOM    472  CD1 ILE A  57      89.474-101.064 120.638  0.00  0.00    -0.065 C 
ATOM    473  N   ARG A  58      89.584-101.025 126.385  0.00  0.00    -0.302 N 
ATOM    474  CA  ARG A  58      89.390-101.631 127.707  0.00  0.00    +0.099 C 
ATOM    475  C   ARG A  58      89.129-100.609 128.828  0.00  0.00    +0.234 C 
ATOM    476  O   ARG A  58      88.487-100.983 129.806  0.00  0.00    -0.274 OA
ATOM    477  CB  ARG A  58      90.573-102.546 128.074  0.00  0.00    -0.024 C 
ATOM    478  CG  ARG A  58      90.616-103.856 127.267  0.00  0.00    -0.033 C 
ATOM    479  CD  ARG A  58      91.655-104.855 127.800  0.00  0.00    +0.018 C 
ATOM    480  NE  ARG A  58      93.035-104.367 127.668  0.00  0.00    -0.358 N 
ATOM    481  CZ  ARG A  58      93.831-104.501 126.594  0.00  0.00    +0.166 C 
ATOM    482  NH1 ARG A  58      93.406-105.108 125.477  0.00  0.00    -0.372 N 
ATOM    483  NH2 ARG A  58      95.080-104.023 126.654  0.00  0.00    -0.372 N 
ATOM    484  N   THR A  59      89.585 -99.353 128.674  0.00  0.00    -0.300 N 
ATOM    485  CA  THR A  59      89.280 -98.254 129.596  0.00  0.00    +0.125 C 
ATOM    486  C   THR A  59      87.805 -97.818 129.473  0.00  0.00    +0.236 C 
ATOM    487  O   THR A  59      87.173 -97.574 130.500  0.00  0.00    -0.274 OA
ATOM    488  CB  THR A  59      90.204 -97.024 129.365  0.00  0.00    +0.079 C 
ATOM    489  CG2 THR A  59      89.842 -95.755 130.148  0.00  0.00    -0.037 C 
ATOM    490  OG1 THR A  59      91.520 -97.364 129.750  0.00  0.00    -0.390 OA
ATOM    491  N   GLN A  60      87.267 -97.798 128.239  0.00  0.00    -0.302 N 
ATOM    492  CA  GLN A  60      85.849 -97.555 127.964  0.00  0.00    +0.100 C 
ATOM    493  C   GLN A  60      84.932 -98.687 128.456  0.00  0.00    +0.234 C 
ATOM    494  O   GLN A  60      83.853 -98.394 128.973  0.00  0.00    -0.274 OA
ATOM    495  CB  GLN A  60      85.632 -97.317 126.455  0.00  0.00    -0.018 C 
ATOM    496  CG  GLN A  60      86.296 -96.067 125.848  0.00  0.00    +0.026 C 
ATOM    497  CD  GLN A  60      85.863 -94.764 126.511  0.00  0.00    +0.211 C 
ATOM    498  NE2 GLN A  60      84.965 -94.020 125.864  0.00  0.00    -0.329 N 
ATOM    499  OE1 GLN A  60      86.339 -94.429 127.594  0.00  0.00    -0.276 OA
ATOM    500  N   GLN A  61      85.390 -99.944 128.317  0.00  0.00    -0.302 N 
ATOM    501  CA  GLN A  61      84.717-101.130 128.846  0.00  0.00    +0.100 C 
ATOM    502  C   GLN A  61      84.677-101.144 130.384  0.00  0.00    +0.234 C 
ATOM    503  O   GLN A  61      83.622-101.430 130.941  0.00  0.00    -0.274 OA
ATOM    504  CB  GLN A  61      85.368-102.403 128.265  0.00  0.00    -0.018 C 
ATOM    505  CG  GLN A  61      84.766-103.720 128.793  0.00  0.00    +0.026 C 
ATOM    506  CD  GLN A  61      85.282-104.942 128.038  0.00  0.00    +0.211 C 
ATOM    507  NE2 GLN A  61      86.519-105.355 128.319  0.00  0.00    -0.329 N 
ATOM    508  OE1 GLN A  61      84.576-105.506 127.206  0.00  0.00    -0.276 OA
ATOM    509  N   HIS A  62      85.805-100.804 131.032  0.00  0.00    -0.302 N 
ATOM    510  CA  HIS A  62      85.953-100.721 132.488  0.00  0.00    +0.105 C 
ATOM    511  C   HIS A  62      85.023 -99.677 133.132  0.00  0.00    +0.234 C 
ATOM    512  O   HIS A  62      84.427 -99.971 134.168  0.00  0.00    -0.274 OA
ATOM    513  CB  HIS A  62      87.435-100.461 132.829  0.00  0.00    +0.016 C 
ATOM    514  CG  HIS A  62      87.758-100.286 134.294  0.00  0.00    +0.038 A 
ATOM    515  CD2 HIS A  62      88.253 -99.208 134.994  0.00  0.00    +0.048 A 
ATOM    516  ND1 HIS A  62      87.577-101.286 135.235  0.00  0.00    -0.348 N 
ATOM    517  CE1 HIS A  62      87.961-100.792 136.414  0.00  0.00    +0.094 A 
ATOM    518  NE2 HIS A  62      88.375 -99.533 136.346  0.00  0.00    -0.244 N 
ATOM    519  N   TYR A  63      84.889 -98.501 132.493  0.00  0.00    -0.302 N 
ATOM    520  CA  TYR A  63      83.998 -97.429 132.944  0.00  0.00    +0.103 C 
ATOM    521  C   TYR A  63      82.508 -97.742 132.722  0.00  0.00    +0.234 C 
ATOM    522  O   TYR A  63      81.679 -97.206 133.458  0.00  0.00    -0.274 OA
ATOM    523  CB  TYR A  63      84.398 -96.087 132.294  0.00  0.00    -0.001 C 
ATOM    524  CG  TYR A  63      85.799 -95.558 132.578  0.00  0.00    -0.045 A 
ATOM    525  CD1 TYR A  63      86.560 -96.014 133.679  0.00  0.00    -0.055 A 
ATOM    526  CD2 TYR A  63      86.344 -94.575 131.725  0.00  0.00    -0.055 A 
ATOM    527  CE1 TYR A  63      87.849 -95.506 133.915  0.00  0.00    -0.020 A 
ATOM    528  CE2 TYR A  63      87.637 -94.068 131.958  0.00  0.00    -0.020 A 
ATOM    529  CZ  TYR A  63      88.393 -94.543 133.049  0.00  0.00    +0.117 A 
ATOM    530  OH  TYR A  63      89.654 -94.077 133.275  0.00  0.00    -0.507 OA
ATOM    531  N   TYR A  64      82.189 -98.623 131.757  0.00  0.00    -0.302 N 
ATOM    532  CA  TYR A  64      80.845 -99.166 131.576  0.00  0.00    +0.103 C 
ATOM    533  C   TYR A  64      80.516-100.265 132.611  0.00  0.00    +0.234 C 
ATOM    534  O   TYR A  64      79.422-100.247 133.171  0.00  0.00    -0.274 OA
ATOM    535  CB  TYR A  64      80.648 -99.638 130.117  0.00  0.00    -0.001 C 
ATOM    536  CG  TYR A  64      79.310-100.316 129.873  0.00  0.00    -0.045 A 
ATOM    537  CD1 TYR A  64      78.122 -99.558 129.901  0.00  0.00    -0.055 A 
ATOM    538  CD2 TYR A  64      79.242-101.715 129.706  0.00  0.00    -0.055 A 
ATOM    539  CE1 TYR A  64      76.872-100.198 129.812  0.00  0.00    -0.020 A 
ATOM    540  CE2 TYR A  64      77.993-102.355 129.607  0.00  0.00    -0.020 A 
ATOM    541  CZ  TYR A  64      76.806-101.599 129.676  0.00  0.00    +0.117 A 
ATOM    542  OH  TYR A  64      75.596-102.227 129.626  0.00  0.00    -0.507 OA
ATOM    543  N   ASP A  65      81.450-101.203 132.839  0.00  0.00    -0.302 N 
ATOM    544  CA  ASP A  65      81.258-102.360 133.720  0.00  0.00    +0.110 C 
ATOM    545  C   ASP A  65      81.175-102.005 135.212  0.00  0.00    +0.234 C 
ATOM    546  O   ASP A  65      80.282-102.516 135.888  0.00  0.00    -0.274 OA
ATOM    547  CB  ASP A  65      82.287-103.498 133.502  0.00  0.00    +0.076 C 
ATOM    548  CG  ASP A  65      82.344-104.067 132.080  0.00  0.00    +0.358 C 
ATOM    549  OD1 ASP A  65      81.358-103.897 131.331  0.00  0.00    -0.246 OA
ATOM    550  OD2 ASP A  65      83.348-104.753 131.791  0.00  0.00    -0.246 OA
ATOM    551  N   LYS A  66      82.111-101.172 135.697  0.00  0.00    -0.302 N 
ATOM    552  CA  LYS A  66      82.279-100.885 137.125  0.00  0.00    +0.099 C 
ATOM    553  C   LYS A  66      81.551 -99.614 137.592  0.00  0.00    +0.234 C 
ATOM    554  O   LYS A  66      81.331 -99.474 138.795  0.00  0.00    -0.274 OA
ATOM    555  CB  LYS A  66      83.785-100.814 137.458  0.00  0.00    -0.026 C 
ATOM    556  CG  LYS A  66      84.588-102.083 137.099  0.00  0.00    -0.053 C 
ATOM    557  CD  LYS A  66      84.008-103.416 137.607  0.00  0.00    -0.069 C 
ATOM    558  CE  LYS A  66      83.849-103.489 139.134  0.00  0.00    -0.096 C 
ATOM    559  NZ  LYS A  66      83.303-104.792 139.548  0.00  0.00    +0.378 N 
ATOM    560  N   CYS A  67      81.184 -98.728 136.651  0.00  0.00    -0.302 N 
ATOM    561  CA  CYS A  67      80.407 -97.500 136.867  0.00  0.00    +0.108 C 
ATOM    562  C   CYS A  67      81.048 -96.474 137.845  0.00  0.00    +0.237 C 
ATOM    563  O   CYS A  67      80.337 -95.976 138.721  0.00  0.00    -0.274 OA
ATOM    564  CB  CYS A  67      78.945 -97.806 137.272  0.00  0.00    +0.018 C 
ATOM    565  SG  CYS A  67      78.140 -98.858 136.041  0.00  0.00    -0.176 S 
ATOM    566  N   PRO A  68      82.362 -96.156 137.713  0.00  0.00    -0.288 N 
ATOM    567  CA  PRO A  68      82.975 -95.067 138.497  0.00  0.00    +0.102 C 
ATOM    568  C   PRO A  68      82.387 -93.700 138.112  0.00  0.00    +0.234 C 
ATOM    569  O   PRO A  68      82.117 -93.472 136.930  0.00  0.00    -0.274 OA
ATOM    570  CB  PRO A  68      84.465 -95.153 138.133  0.00  0.00    -0.024 C 
ATOM    571  CG  PRO A  68      84.478 -95.688 136.712  0.00  0.00    -0.035 C 
ATOM    572  CD  PRO A  68      83.301 -96.656 136.707  0.00  0.00    +0.016 C 
ATOM    573  N   LYS A  69      82.198 -92.826 139.114  0.00  0.00    -0.302 N 
ATOM    574  CA  LYS A  69      81.740 -91.452 138.916  0.00  0.00    +0.099 C 
ATOM    575  C   LYS A  69      82.694 -90.678 137.990  0.00  0.00    +0.234 C 
ATOM    576  O   LYS A  69      83.889 -90.596 138.273  0.00  0.00    -0.274 OA
ATOM    577  CB  LYS A  69      81.522 -90.764 140.279  0.00  0.00    -0.026 C 
ATOM    578  CG  LYS A  69      81.152 -89.276 140.149  0.00  0.00    -0.053 C 
ATOM    579  CD  LYS A  69      80.811 -88.596 141.474  0.00  0.00    -0.069 C 
ATOM    580  CE  LYS A  69      80.367 -87.155 141.221  0.00  0.00    -0.096 C 
ATOM    581  NZ  LYS A  69      80.065 -86.450 142.474  0.00  0.00    +0.378 N 
ATOM    582  N   ARG A  70      82.137 -90.177 136.881  0.00  0.00    -0.302 N 
ATOM    583  CA  ARG A  70      82.895 -89.601 135.782  0.00  0.00    +0.099 C 
ATOM    584  C   ARG A  70      83.133 -88.105 135.998  0.00  0.00    +0.234 C 
ATOM    585  O   ARG A  70      82.192 -87.371 136.295  0.00  0.00    -0.274 OA
ATOM    586  CB  ARG A  70      82.146 -89.847 134.460  0.00  0.00    -0.024 C 
ATOM    587  CG  ARG A  70      81.901 -91.335 134.151  0.00  0.00    -0.033 C 
ATOM    588  CD  ARG A  70      81.113 -91.514 132.853  0.00  0.00    +0.018 C 
ATOM    589  NE  ARG A  70      81.002 -92.913 132.429  0.00  0.00    -0.358 N 
ATOM    590  CZ  ARG A  70      81.757 -93.501 131.488  0.00  0.00    +0.166 C 
ATOM    591  NH1 ARG A  70      82.781 -92.857 130.913  0.00  0.00    -0.372 N 
ATOM    592  NH2 ARG A  70      81.468 -94.747 131.103  0.00  0.00    -0.372 N 
ATOM    593  N   VAL A  71      84.387 -87.691 135.779  0.00  0.00    -0.302 N 
ATOM    594  CA  VAL A  71      84.796 -86.294 135.690  0.00  0.00    +0.102 C 
ATOM    595  C   VAL A  71      84.713 -85.858 134.212  0.00  0.00    +0.234 C 
ATOM    596  O   VAL A  71      84.929 -86.670 133.312  0.00  0.00    -0.274 OA
ATOM    597  CB  VAL A  71      86.249 -86.113 136.216  0.00  0.00    -0.020 C 
ATOM    598  CG1 VAL A  71      86.825 -84.692 136.036  0.00  0.00    -0.061 C 
ATOM    599  CG2 VAL A  71      86.359 -86.525 137.695  0.00  0.00    -0.061 C 
ATOM    600  N   TYR A  72      84.369 -84.585 133.984  0.00  0.00    -0.302 N 
ATOM    601  CA  TYR A  72      84.186 -84.016 132.656  0.00  0.00    +0.103 C 
ATOM    602  C   TYR A  72      84.731 -82.592 132.681  0.00  0.00    +0.234 C 
ATOM    603  O   TYR A  72      84.031 -81.669 133.096  0.00  0.00    -0.274 OA
ATOM    604  CB  TYR A  72      82.696 -84.063 132.271  0.00  0.00    -0.001 C 
ATOM    605  CG  TYR A  72      82.112 -85.448 132.064  0.00  0.00    -0.045 A 
ATOM    606  CD1 TYR A  72      82.615 -86.277 131.044  0.00  0.00    -0.055 A 
ATOM    607  CD2 TYR A  72      81.036 -85.897 132.854  0.00  0.00    -0.055 A 
ATOM    608  CE1 TYR A  72      81.974 -87.491 130.736  0.00  0.00    -0.020 A 
ATOM    609  CE2 TYR A  72      80.398 -87.116 132.552  0.00  0.00    -0.020 A 
ATOM    610  CZ  TYR A  72      80.837 -87.888 131.459  0.00  0.00    +0.117 A 
ATOM    611  OH  TYR A  72      80.142 -88.990 131.059  0.00  0.00    -0.507 OA
ATOM    612  N   TYR A  73      85.993 -82.444 132.262  0.00  0.00    -0.302 N 
ATOM    613  CA  TYR A  73      86.692 -81.168 132.257  0.00  0.00    +0.103 C 
ATOM    614  C   TYR A  73      86.284 -80.362 131.014  0.00  0.00    +0.234 C 
ATOM    615  O   TYR A  73      86.880 -80.522 129.949  0.00  0.00    -0.274 OA
ATOM    616  CB  TYR A  73      88.204 -81.429 132.360  0.00  0.00    -0.001 C 
ATOM    617  CG  TYR A  73      88.968 -80.230 132.878  0.00  0.00    -0.045 A 
ATOM    618  CD1 TYR A  73      89.061 -80.022 134.270  0.00  0.00    -0.055 A 
ATOM    619  CD2 TYR A  73      89.549 -79.305 131.987  0.00  0.00    -0.055 A 
ATOM    620  CE1 TYR A  73      89.756 -78.908 134.772  0.00  0.00    -0.020 A 
ATOM    621  CE2 TYR A  73      90.246 -78.193 132.493  0.00  0.00    -0.020 A 
ATOM    622  CZ  TYR A  73      90.373 -78.008 133.882  0.00  0.00    +0.117 A 
ATOM    623  OH  TYR A  73      91.103 -76.964 134.362  0.00  0.00    -0.507 OA
ATOM    624  N   LEU A  74      85.228 -79.553 131.178  0.00  0.00    -0.302 N 
ATOM    625  CA  LEU A  74      84.653 -78.713 130.136  0.00  0.00    +0.100 C 
ATOM    626  C   LEU A  74      85.433 -77.391 130.069  0.00  0.00    +0.234 C 
ATOM    627  O   LEU A  74      85.506 -76.668 131.064  0.00  0.00    -0.274 OA
ATOM    628  CB  LEU A  74      83.144 -78.545 130.423  0.00  0.00    -0.024 C 
ATOM    629  CG  LEU A  74      82.348 -77.709 129.397  0.00  0.00    -0.045 C 
ATOM    630  CD1 LEU A  74      82.487 -78.201 127.945  0.00  0.00    -0.063 C 
ATOM    631  CD2 LEU A  74      80.868 -77.620 129.805  0.00  0.00    -0.063 C 
ATOM    632  N   SER A  75      86.028 -77.131 128.898  0.00  0.00    -0.301 N 
ATOM    633  CA  SER A  75      86.954 -76.029 128.665  0.00  0.00    +0.123 C 
ATOM    634  C   SER A  75      86.918 -75.650 127.183  0.00  0.00    +0.236 C 
ATOM    635  O   SER A  75      86.887 -76.537 126.334  0.00  0.00    -0.274 OA
ATOM    636  CB  SER A  75      88.371 -76.473 129.093  0.00  0.00    +0.071 C 
ATOM    637  OG  SER A  75      89.334 -75.470 128.840  0.00  0.00    -0.393 OA
ATOM    638  N   LEU A  76      87.013 -74.345 126.894  0.00  0.00    -0.302 N 
ATOM    639  CA  LEU A  76      87.170 -73.822 125.535  0.00  0.00    +0.100 C 
ATOM    640  C   LEU A  76      88.578 -74.077 124.956  0.00  0.00    +0.234 C 
ATOM    641  O   LEU A  76      88.738 -73.909 123.748  0.00  0.00    -0.274 OA
ATOM    642  CB  LEU A  76      86.830 -72.307 125.524  0.00  0.00    -0.024 C 
ATOM    643  CG  LEU A  76      85.335 -71.955 125.347  0.00  0.00    -0.045 C 
ATOM    644  CD1 LEU A  76      84.826 -72.201 123.914  0.00  0.00    -0.063 C 
ATOM    645  CD2 LEU A  76      84.433 -72.621 126.399  0.00  0.00    -0.063 C 
ATOM    646  N   GLU A  77      89.564 -74.452 125.795  0.00  0.00    -0.302 N 
ATOM    647  CA  GLU A  77      90.973 -74.544 125.413  0.00  0.00    +0.100 C 
ATOM    648  C   GLU A  77      91.663 -75.813 125.936  0.00  0.00    +0.234 C 
ATOM    649  O   GLU A  77      91.462 -76.197 127.088  0.00  0.00    -0.274 OA
ATOM    650  CB  GLU A  77      91.717 -73.290 125.908  0.00  0.00    -0.016 C 
ATOM    651  CG  GLU A  77      91.234 -71.993 125.229  0.00  0.00    +0.051 C 
ATOM    652  CD  GLU A  77      92.011 -70.749 125.647  0.00  0.00    +0.356 C 
ATOM    653  OE1 GLU A  77      93.172 -70.889 126.080  0.00  0.00    -0.246 OA
ATOM    654  OE2 GLU A  77      91.438 -69.650 125.500  0.00  0.00    -0.246 OA
ATOM    655  N   PHE A  78      92.513 -76.395 125.073  0.00  0.00    -0.302 N 
ATOM    656  CA  PHE A  78      93.377 -77.541 125.356  0.00  0.00    +0.103 C 
ATOM    657  C   PHE A  78      94.702 -77.358 124.607  0.00  0.00    +0.234 C 
ATOM    658  O   PHE A  78      94.797 -77.702 123.430  0.00  0.00    -0.274 OA
ATOM    659  CB  PHE A  78      92.685 -78.867 124.977  0.00  0.00    -0.001 C 
ATOM    660  CG  PHE A  78      91.619 -79.326 125.949  0.00  0.00    -0.045 A 
ATOM    661  CD1 PHE A  78      91.991 -79.932 127.167  0.00  0.00    -0.059 A 
ATOM    662  CD2 PHE A  78      90.264 -79.010 125.724  0.00  0.00    -0.059 A 
ATOM    663  CE1 PHE A  78      91.019 -80.284 128.093  0.00  0.00    -0.062 A 
ATOM    664  CE2 PHE A  78      89.311 -79.354 126.671  0.00  0.00    -0.062 A 
ATOM    665  CZ  PHE A  78      89.685 -80.000 127.842  0.00  0.00    -0.062 A 
ATOM    666  N   TYR A  79      95.697 -76.795 125.303  0.00  0.00    -0.302 N 
ATOM    667  CA  TYR A  79      96.989 -76.397 124.746  0.00  0.00    +0.103 C 
ATOM    668  C   TYR A  79      97.985 -77.562 124.898  0.00  0.00    +0.234 C 
ATOM    669  O   TYR A  79      98.875 -77.505 125.745  0.00  0.00    -0.274 OA
ATOM    670  CB  TYR A  79      97.408 -75.127 125.515  0.00  0.00    -0.001 C 
ATOM    671  CG  TYR A  79      98.430 -74.170 124.931  0.00  0.00    -0.045 A 
ATOM    672  CD1 TYR A  79      98.798 -74.151 123.568  0.00  0.00    -0.055 A 
ATOM    673  CD2 TYR A  79      98.967 -73.204 125.798  0.00  0.00    -0.055 A 
ATOM    674  CE1 TYR A  79      99.680 -73.158 123.090  0.00  0.00    -0.020 A 
ATOM    675  CE2 TYR A  79      99.870 -72.241 125.337  0.00  0.00    -0.020 A 
ATOM    676  CZ  TYR A  79     100.218 -72.208 123.981  0.00  0.00    +0.117 A 
ATOM    677  OH  TYR A  79     101.070 -71.238 123.561  0.00  0.00    -0.507 OA
ATOM    678  N   MET A  80      97.766 -78.638 124.124  0.00  0.00    -0.302 N 
ATOM    679  CA  MET A  80      98.434 -79.929 124.308  0.00  0.00    +0.100 C 
ATOM    680  C   MET A  80      99.897 -79.979 123.827  0.00  0.00    +0.234 C 
ATOM    681  O   MET A  80     100.645 -80.821 124.322  0.00  0.00    -0.274 OA
ATOM    682  CB  MET A  80      97.619 -81.065 123.646  0.00  0.00    -0.017 C 
ATOM    683  CG  MET A  80      96.124 -81.118 124.003  0.00  0.00    -0.004 C 
ATOM    684  SD  MET A  80      95.735 -81.413 125.748  0.00  0.00    -0.164 S 
ATOM    685  CE  MET A  80      96.024 -83.199 125.849  0.00  0.00    -0.018 C 
ATOM    686  N   GLY A  81     100.291 -79.115 122.875  0.00  0.00    -0.305 N 
ATOM    687  CA  GLY A  81     101.610 -79.186 122.241  0.00  0.00    +0.088 C 
ATOM    688  C   GLY A  81     101.668 -80.389 121.286  0.00  0.00    +0.231 C 
ATOM    689  O   GLY A  81     100.652 -80.780 120.714  0.00  0.00    -0.274 OA
ATOM    690  N   ARG A  82     102.866 -80.968 121.117  0.00  0.00    -0.303 N 
ATOM    691  CA  ARG A  82     103.098 -82.228 120.399  0.00  0.00    +0.099 C 
ATOM    692  C   ARG A  82     102.749 -83.437 121.295  0.00  0.00    +0.234 C 
ATOM    693  O   ARG A  82     102.865 -83.334 122.517  0.00  0.00    -0.274 OA
ATOM    694  CB  ARG A  82     104.577 -82.291 119.967  0.00  0.00    -0.024 C 
ATOM    695  CG  ARG A  82     105.031 -81.150 119.039  0.00  0.00    -0.033 C 
ATOM    696  CD  ARG A  82     106.548 -81.180 118.810  0.00  0.00    +0.018 C 
ATOM    697  NE  ARG A  82     106.976 -80.264 117.745  0.00  0.00    -0.358 N 
ATOM    698  CZ  ARG A  82     108.241 -79.869 117.518  0.00  0.00    +0.166 C 
ATOM    699  NH1 ARG A  82     109.245 -80.247 118.317  0.00  0.00    -0.372 N 
ATOM    700  NH2 ARG A  82     108.525 -79.097 116.463  0.00  0.00    -0.372 N 
ATOM    701  N   THR A  83     102.347 -84.562 120.679  0.00  0.00    -0.300 N 
ATOM    702  CA  THR A  83     101.846 -85.754 121.375  0.00  0.00    +0.125 C 
ATOM    703  C   THR A  83     102.780 -86.979 121.289  0.00  0.00    +0.236 C 
ATOM    704  O   THR A  83     102.715 -87.792 122.212  0.00  0.00    -0.274 OA
ATOM    705  CB  THR A  83     100.453 -86.161 120.811  0.00  0.00    +0.079 C 
ATOM    706  CG2 THR A  83      99.862 -87.512 121.257  0.00  0.00    -0.037 C 
ATOM    707  OG1 THR A  83      99.515 -85.183 121.199  0.00  0.00    -0.390 OA
ATOM    708  N   LEU A  84     103.604 -87.120 120.228  0.00  0.00    -0.302 N 
ATOM    709  CA  LEU A  84     104.392 -88.334 119.942  0.00  0.00    +0.100 C 
ATOM    710  C   LEU A  84     105.263 -88.829 121.105  0.00  0.00    +0.234 C 
ATOM    711  O   LEU A  84     105.026 -89.936 121.586  0.00  0.00    -0.274 OA
ATOM    712  CB  LEU A  84     105.197 -88.168 118.628  0.00  0.00    -0.024 C 
ATOM    713  CG  LEU A  84     106.191 -89.299 118.229  0.00  0.00    -0.045 C 
ATOM    714  CD1 LEU A  84     105.556 -90.701 118.108  0.00  0.00    -0.063 C 
ATOM    715  CD2 LEU A  84     107.003 -88.926 116.972  0.00  0.00    -0.063 C 
ATOM    716  N   GLN A  85     106.231 -88.007 121.544  0.00  0.00    -0.302 N 
ATOM    717  CA  GLN A  85     107.176 -88.376 122.598  0.00  0.00    +0.100 C 
ATOM    718  C   GLN A  85     106.514 -88.519 123.981  0.00  0.00    +0.234 C 
ATOM    719  O   GLN A  85     106.957 -89.361 124.759  0.00  0.00    -0.274 OA
ATOM    720  CB  GLN A  85     108.357 -87.387 122.612  0.00  0.00    -0.018 C 
ATOM    721  CG  GLN A  85     109.538 -87.913 123.447  0.00  0.00    +0.026 C 
ATOM    722  CD  GLN A  85     110.775 -87.019 123.449  0.00  0.00    +0.211 C 
ATOM    723  NE2 GLN A  85     111.905 -87.588 123.864  0.00  0.00    -0.329 N 
ATOM    724  OE1 GLN A  85     110.718 -85.839 123.117  0.00  0.00    -0.276 OA
ATOM    725  N   ASN A  86     105.444 -87.746 124.242  0.00  0.00    -0.302 N 
ATOM    726  CA  ASN A  86     104.640 -87.838 125.462  0.00  0.00    +0.108 C 
ATOM    727  C   ASN A  86     103.921 -89.193 125.569  0.00  0.00    +0.234 C 
ATOM    728  O   ASN A  86     103.907 -89.778 126.650  0.00  0.00    -0.274 OA
ATOM    729  CB  ASN A  86     103.623 -86.675 125.532  0.00  0.00    +0.051 C 
ATOM    730  CG  ASN A  86     103.146 -86.392 126.958  0.00  0.00    +0.213 C 
ATOM    731  ND2 ASN A  86     101.901 -86.753 127.275  0.00  0.00    -0.329 N 
ATOM    732  OD1 ASN A  86     103.897 -85.848 127.763  0.00  0.00    -0.276 OA
ATOM    733  N   THR A  87     103.383 -89.678 124.438  0.00  0.00    -0.300 N 
ATOM    734  CA  THR A  87     102.738 -90.982 124.322  0.00  0.00    +0.125 C 
ATOM    735  C   THR A  87     103.740 -92.144 124.454  0.00  0.00    +0.236 C 
ATOM    736  O   THR A  87     103.416 -93.115 125.133  0.00  0.00    -0.274 OA
ATOM    737  CB  THR A  87     101.978 -91.129 122.980  0.00  0.00    +0.079 C 
ATOM    738  CG2 THR A  87     101.257 -92.469 122.777  0.00  0.00    -0.037 C 
ATOM    739  OG1 THR A  87     101.002 -90.111 122.892  0.00  0.00    -0.390 OA
ATOM    740  N   MET A  88     104.942 -92.015 123.860  0.00  0.00    -0.302 N 
ATOM    741  CA  MET A  88     106.022 -92.998 123.991  0.00  0.00    +0.100 C 
ATOM    742  C   MET A  88     106.536 -93.137 125.434  0.00  0.00    +0.234 C 
ATOM    743  O   MET A  88     106.700 -94.266 125.888  0.00  0.00    -0.274 OA
ATOM    744  CB  MET A  88     107.184 -92.689 123.028  0.00  0.00    -0.017 C 
ATOM    745  CG  MET A  88     106.830 -92.867 121.544  0.00  0.00    -0.004 C 
ATOM    746  SD  MET A  88     108.242 -92.902 120.407  0.00  0.00    -0.164 S 
ATOM    747  CE  MET A  88     109.053 -91.321 120.750  0.00  0.00    -0.018 C 
ATOM    748  N   ILE A  89     106.741 -92.012 126.141  0.00  0.00    -0.302 N 
ATOM    749  CA  ILE A  89     107.160 -91.991 127.547  0.00  0.00    +0.102 C 
ATOM    750  C   ILE A  89     106.103 -92.592 128.495  0.00  0.00    +0.234 C 
ATOM    751  O   ILE A  89     106.461 -93.394 129.358  0.00  0.00    -0.274 OA
ATOM    752  CB  ILE A  89     107.556 -90.558 128.020  0.00  0.00    -0.017 C 
ATOM    753  CG1 ILE A  89     108.876 -90.127 127.343  0.00  0.00    -0.051 C 
ATOM    754  CG2 ILE A  89     107.670 -90.367 129.553  0.00  0.00    -0.060 C 
ATOM    755  CD1 ILE A  89     109.158 -88.620 127.403  0.00  0.00    -0.065 C 
ATOM    756  N   ASN A  90     104.829 -92.210 128.304  0.00  0.00    -0.302 N 
ATOM    757  CA  ASN A  90     103.711 -92.648 129.144  0.00  0.00    +0.108 C 
ATOM    758  C   ASN A  90     103.343 -94.125 128.932  0.00  0.00    +0.234 C 
ATOM    759  O   ASN A  90     102.957 -94.762 129.909  0.00  0.00    -0.274 OA
ATOM    760  CB  ASN A  90     102.493 -91.715 128.952  0.00  0.00    +0.051 C 
ATOM    761  CG  ASN A  90     102.659 -90.322 129.583  0.00  0.00    +0.213 C 
ATOM    762  ND2 ASN A  90     101.537 -89.691 129.926  0.00  0.00    -0.329 N 
ATOM    763  OD1 ASN A  90     103.766 -89.813 129.752  0.00  0.00    -0.276 OA
ATOM    764  N   LEU A  91     103.503 -94.658 127.708  0.00  0.00    -0.302 N 
ATOM    765  CA  LEU A  91     103.304 -96.081 127.411  0.00  0.00    +0.100 C 
ATOM    766  C   LEU A  91     104.492 -96.972 127.821  0.00  0.00    +0.234 C 
ATOM    767  O   LEU A  91     104.297 -98.182 127.936  0.00  0.00    -0.274 OA
ATOM    768  CB  LEU A  91     102.980 -96.279 125.911  0.00  0.00    -0.024 C 
ATOM    769  CG  LEU A  91     101.580 -95.802 125.455  0.00  0.00    -0.045 C 
ATOM    770  CD1 LEU A  91     101.440 -95.951 123.928  0.00  0.00    -0.063 C 
ATOM    771  CD2 LEU A  91     100.414 -96.484 126.204  0.00  0.00    -0.063 C 
ATOM    772  N   GLY A  92     105.687 -96.392 128.032  0.00  0.00    -0.305 N 
ATOM    773  CA  GLY A  92     106.905 -97.153 128.313  0.00  0.00    +0.088 C 
ATOM    774  C   GLY A  92     107.511 -97.718 127.018  0.00  0.00    +0.231 C 
ATOM    775  O   GLY A  92     108.088 -98.802 127.047  0.00  0.00    -0.274 OA
ATOM    776  N   LEU A  93     107.346 -97.007 125.892  0.00  0.00    -0.303 N 
ATOM    777  CA  LEU A  93     107.741 -97.403 124.541  0.00  0.00    +0.100 C 
ATOM    778  C   LEU A  93     108.955 -96.631 124.000  0.00  0.00    +0.234 C 
ATOM    779  O   LEU A  93     109.415 -97.006 122.923  0.00  0.00    -0.274 OA
ATOM    780  CB  LEU A  93     106.529 -97.188 123.600  0.00  0.00    -0.024 C 
ATOM    781  CG  LEU A  93     105.667 -98.448 123.403  0.00  0.00    -0.045 C 
ATOM    782  CD1 LEU A  93     104.343 -98.087 122.703  0.00  0.00    -0.063 C 
ATOM    783  CD2 LEU A  93     106.440 -99.560 122.654  0.00  0.00    -0.063 C 
ATOM    784  N   GLN A  94     109.445 -95.587 124.700  0.00  0.00    -0.302 N 
ATOM    785  CA  GLN A  94     110.496 -94.697 124.193  0.00  0.00    +0.100 C 
ATOM    786  C   GLN A  94     111.799 -95.404 123.785  0.00  0.00    +0.234 C 
ATOM    787  O   GLN A  94     112.188 -95.242 122.634  0.00  0.00    -0.274 OA
ATOM    788  CB  GLN A  94     110.720 -93.480 125.115  0.00  0.00    -0.018 C 
ATOM    789  CG  GLN A  94     111.841 -92.532 124.635  0.00  0.00    +0.026 C 
ATOM    790  CD  GLN A  94     111.785 -91.165 125.305  0.00  0.00    +0.211 C 
ATOM    791  NE2 GLN A  94     112.596 -90.950 126.341  0.00  0.00    -0.329 N 
ATOM    792  OE1 GLN A  94     111.024 -90.301 124.883  0.00  0.00    -0.276 OA
ATOM    793  N   ASN A  95     112.414 -96.204 124.678  0.00  0.00    -0.302 N 
ATOM    794  CA  ASN A  95     113.660 -96.936 124.387  0.00  0.00    +0.108 C 
ATOM    795  C   ASN A  95     113.542 -97.869 123.169  0.00  0.00    +0.234 C 
ATOM    796  O   ASN A  95     114.454 -97.875 122.345  0.00  0.00    -0.274 OA
ATOM    797  CB  ASN A  95     114.139 -97.743 125.620  0.00  0.00    +0.051 C 
ATOM    798  CG  ASN A  95     114.718 -96.910 126.767  0.00  0.00    +0.213 C 
ATOM    799  ND2 ASN A  95     115.264 -97.593 127.776  0.00  0.00    -0.329 N 
ATOM    800  OD1 ASN A  95     114.676 -95.682 126.761  0.00  0.00    -0.276 OA
ATOM    801  N   ALA A  96     112.424 -98.608 123.064  0.00  0.00    -0.303 N 
ATOM    802  CA  ALA A  96     112.154 -99.539 121.970  0.00  0.00    +0.097 C 
ATOM    803  C   ALA A  96     111.864 -98.855 120.625  0.00  0.00    +0.234 C 
ATOM    804  O   ALA A  96     112.300 -99.372 119.597  0.00  0.00    -0.274 OA
ATOM    805  CB  ALA A  96     111.026-100.493 122.391  0.00  0.00    -0.038 C 
ATOM    806  N   CYS A  97     111.178 -97.701 120.654  0.00  0.00    -0.302 N 
ATOM    807  CA  CYS A  97     110.891 -96.880 119.476  0.00  0.00    +0.108 C 
ATOM    808  C   CYS A  97     112.143 -96.147 118.970  0.00  0.00    +0.235 C 
ATOM    809  O   CYS A  97     112.364 -96.143 117.762  0.00  0.00    -0.274 OA
ATOM    810  CB  CYS A  97     109.758 -95.875 119.731  0.00  0.00    +0.018 C 
ATOM    811  SG  CYS A  97     108.160 -96.733 119.794  0.00  0.00    -0.176 S 
ATOM    812  N   ASP A  98     112.957 -95.588 119.885  0.00  0.00    -0.302 N 
ATOM    813  CA  ASP A  98     114.260 -94.974 119.591  0.00  0.00    +0.110 C 
ATOM    814  C   ASP A  98     115.249 -95.969 118.962  0.00  0.00    +0.234 C 
ATOM    815  O   ASP A  98     115.923 -95.604 118.001  0.00  0.00    -0.274 OA
ATOM    816  CB  ASP A  98     114.938 -94.291 120.808  0.00  0.00    +0.076 C 
ATOM    817  CG  ASP A  98     114.135 -93.204 121.529  0.00  0.00    +0.358 C 
ATOM    818  OD1 ASP A  98     113.078 -92.784 121.011  0.00  0.00    -0.246 OA
ATOM    819  OD2 ASP A  98     114.620 -92.785 122.604  0.00  0.00    -0.246 OA
ATOM    820  N   GLU A  99     115.295 -97.203 119.497  0.00  0.00    -0.302 N 
ATOM    821  CA  GLU A  99     116.154 -98.284 119.014  0.00  0.00    +0.100 C 
ATOM    822  C   GLU A  99     115.714 -98.824 117.640  0.00  0.00    +0.234 C 
ATOM    823  O   GLU A  99     116.576 -99.082 116.802  0.00  0.00    -0.274 OA
ATOM    824  CB  GLU A  99     116.235 -99.392 120.091  0.00  0.00    -0.016 C 
ATOM    825  CG  GLU A  99     117.204-100.555 119.786  0.00  0.00    +0.051 C 
ATOM    826  CD  GLU A  99     118.667-100.120 119.640  0.00  0.00    +0.356 C 
ATOM    827  OE1 GLU A  99     119.098 -99.256 120.434  0.00  0.00    -0.246 OA
ATOM    828  OE2 GLU A  99     119.337-100.666 118.737  0.00  0.00    -0.246 OA
ATOM    829  N   ALA A 100     114.392 -98.938 117.415  0.00  0.00    -0.303 N 
ATOM    830  CA  ALA A 100     113.795 -99.323 116.134  0.00  0.00    +0.097 C 
ATOM    831  C   ALA A 100     114.083 -98.304 115.020  0.00  0.00    +0.234 C 
ATOM    832  O   ALA A 100     114.524 -98.705 113.946  0.00  0.00    -0.274 OA
ATOM    833  CB  ALA A 100     112.283 -99.543 116.314  0.00  0.00    -0.038 C 
ATOM    834  N   ILE A 101     113.876 -97.012 115.318  0.00  0.00    -0.302 N 
ATOM    835  CA  ILE A 101     114.144 -95.877 114.431  0.00  0.00    +0.102 C 
ATOM    836  C   ILE A 101     115.641 -95.686 114.111  0.00  0.00    +0.234 C 
ATOM    837  O   ILE A 101     115.969 -95.379 112.964  0.00  0.00    -0.274 OA
ATOM    838  CB  ILE A 101     113.522 -94.577 115.025  0.00  0.00    -0.017 C 
ATOM    839  CG1 ILE A 101     111.978 -94.617 114.926  0.00  0.00    -0.051 C 
ATOM    840  CG2 ILE A 101     114.064 -93.228 114.507  0.00  0.00    -0.060 C 
ATOM    841  CD1 ILE A 101     111.401 -94.589 113.502  0.00  0.00    -0.065 C 
ATOM    842  N   TYR A 102     116.518 -95.933 115.100  0.00  0.00    -0.302 N 
ATOM    843  CA  TYR A 102     117.974 -95.957 114.939  0.00  0.00    +0.103 C 
ATOM    844  C   TYR A 102     118.446 -97.064 113.976  0.00  0.00    +0.234 C 
ATOM    845  O   TYR A 102     119.251 -96.781 113.089  0.00  0.00    -0.274 OA
ATOM    846  CB  TYR A 102     118.649 -96.061 116.324  0.00  0.00    -0.001 C 
ATOM    847  CG  TYR A 102     120.158 -96.234 116.301  0.00  0.00    -0.045 A 
ATOM    848  CD1 TYR A 102     120.986 -95.137 115.986  0.00  0.00    -0.055 A 
ATOM    849  CD2 TYR A 102     120.734 -97.496 116.560  0.00  0.00    -0.055 A 
ATOM    850  CE1 TYR A 102     122.382 -95.303 115.917  0.00  0.00    -0.020 A 
ATOM    851  CE2 TYR A 102     122.131 -97.661 116.489  0.00  0.00    -0.020 A 
ATOM    852  CZ  TYR A 102     122.955 -96.566 116.165  0.00  0.00    +0.117 A 
ATOM    853  OH  TYR A 102     124.308 -96.728 116.089  0.00  0.00    -0.507 OA
ATOM    854  N   GLN A 103     117.903 -98.281 114.151  0.00  0.00    -0.302 N 
ATOM    855  CA  GLN A 103     118.150 -99.448 113.301  0.00  0.00    +0.100 C 
ATOM    856  C   GLN A 103     117.629 -99.309 111.856  0.00  0.00    +0.234 C 
ATOM    857  O   GLN A 103     118.203 -99.927 110.960  0.00  0.00    -0.274 OA
ATOM    858  CB  GLN A 103     117.575-100.704 113.981  0.00  0.00    -0.018 C 
ATOM    859  CG  GLN A 103     118.445-101.241 115.135  0.00  0.00    +0.026 C 
ATOM    860  CD  GLN A 103     117.841-102.477 115.809  0.00  0.00    +0.211 C 
ATOM    861  NE2 GLN A 103     118.198-102.719 117.070  0.00  0.00    -0.329 N 
ATOM    862  OE1 GLN A 103     117.079-103.226 115.201  0.00  0.00    -0.276 OA
ATOM    863  N   LEU A 104     116.591 -98.480 111.644  0.00  0.00    -0.302 N 
ATOM    864  CA  LEU A 104     116.072 -98.104 110.323  0.00  0.00    +0.100 C 
ATOM    865  C   LEU A 104     116.939 -97.044 109.607  0.00  0.00    +0.234 C 
ATOM    866  O   LEU A 104     116.675 -96.764 108.438  0.00  0.00    -0.274 OA
ATOM    867  CB  LEU A 104     114.604 -97.634 110.464  0.00  0.00    -0.024 C 
ATOM    868  CG  LEU A 104     113.606 -98.772 110.782  0.00  0.00    -0.045 C 
ATOM    869  CD1 LEU A 104     112.288 -98.220 111.363  0.00  0.00    -0.063 C 
ATOM    870  CD2 LEU A 104     113.370 -99.696 109.567  0.00  0.00    -0.063 C 
ATOM    871  N   GLY A 105     117.966 -96.500 110.288  0.00  0.00    -0.305 N 
ATOM    872  CA  GLY A 105     118.919 -95.538 109.732  0.00  0.00    +0.088 C 
ATOM    873  C   GLY A 105     118.391 -94.096 109.794  0.00  0.00    +0.231 C 
ATOM    874  O   GLY A 105     118.849 -93.262 109.015  0.00  0.00    -0.274 OA
ATOM    875  N   LEU A 106     117.425 -93.814 110.684  0.00  0.00    -0.303 N 
ATOM    876  CA  LEU A 106     116.734 -92.530 110.805  0.00  0.00    +0.100 C 
ATOM    877  C   LEU A 106     117.087 -91.855 112.140  0.00  0.00    +0.234 C 
ATOM    878  O   LEU A 106     117.408 -92.541 113.113  0.00  0.00    -0.274 OA
ATOM    879  CB  LEU A 106     115.213 -92.788 110.712  0.00  0.00    -0.024 C 
ATOM    880  CG  LEU A 106     114.751 -93.463 109.402  0.00  0.00    -0.045 C 
ATOM    881  CD1 LEU A 106     113.258 -93.837 109.474  0.00  0.00    -0.063 C 
ATOM    882  CD2 LEU A 106     115.083 -92.608 108.166  0.00  0.00    -0.063 C 
ATOM    883  N   ASP A 107     117.003 -90.516 112.152  0.00  0.00    -0.302 N 
ATOM    884  CA  ASP A 107     117.233 -89.656 113.314  0.00  0.00    +0.110 C 
ATOM    885  C   ASP A 107     115.875 -89.388 113.984  0.00  0.00    +0.234 C 
ATOM    886  O   ASP A 107     115.046 -88.701 113.391  0.00  0.00    -0.274 OA
ATOM    887  CB  ASP A 107     117.952 -88.353 112.877  0.00  0.00    +0.076 C 
ATOM    888  CG  ASP A 107     118.303 -87.353 113.989  0.00  0.00    +0.358 C 
ATOM    889  OD1 ASP A 107     118.013 -87.629 115.173  0.00  0.00    -0.246 OA
ATOM    890  OD2 ASP A 107     118.877 -86.305 113.624  0.00  0.00    -0.246 OA
ATOM    891  N   ILE A 108     115.691 -89.920 115.206  0.00  0.00    -0.302 N 
ATOM    892  CA  ILE A 108     114.468 -89.791 116.008  0.00  0.00    +0.102 C 
ATOM    893  C   ILE A 108     114.078 -88.340 116.357  0.00  0.00    +0.234 C 
ATOM    894  O   ILE A 108     112.888 -88.028 116.310  0.00  0.00    -0.274 OA
ATOM    895  CB  ILE A 108     114.536 -90.647 117.312  0.00  0.00    -0.017 C 
ATOM    896  CG1 ILE A 108     113.228 -90.663 118.142  0.00  0.00    -0.051 C 
ATOM    897  CG2 ILE A 108     115.708 -90.263 118.239  0.00  0.00    -0.060 C 
ATOM    898  CD1 ILE A 108     112.001 -91.212 117.404  0.00  0.00    -0.065 C 
ATOM    899  N   GLU A 109     115.070 -87.472 116.633  0.00  0.00    -0.302 N 
ATOM    900  CA  GLU A 109     114.859 -86.044 116.881  0.00  0.00    +0.100 C 
ATOM    901  C   GLU A 109     114.291 -85.314 115.654  0.00  0.00    +0.234 C 
ATOM    902  O   GLU A 109     113.408 -84.475 115.817  0.00  0.00    -0.274 OA
ATOM    903  CB  GLU A 109     116.161 -85.395 117.400  0.00  0.00    -0.016 C 
ATOM    904  CG  GLU A 109     116.087 -83.861 117.583  0.00  0.00    +0.051 C 
ATOM    905  CD  GLU A 109     117.346 -83.256 118.199  0.00  0.00    +0.356 C 
ATOM    906  OE1 GLU A 109     118.453 -83.753 117.896  0.00  0.00    -0.246 OA
ATOM    907  OE2 GLU A 109     117.182 -82.278 118.960  0.00  0.00    -0.246 OA
ATOM    908  N   GLU A 110     114.782 -85.674 114.456  0.00  0.00    -0.302 N 
ATOM    909  CA  GLU A 110     114.336 -85.108 113.186  0.00  0.00    +0.100 C 
ATOM    910  C   GLU A 110     112.865 -85.459 112.874  0.00  0.00    +0.234 C 
ATOM    911  O   GLU A 110     112.153 -84.592 112.369  0.00  0.00    -0.274 OA
ATOM    912  CB  GLU A 110     115.284 -85.560 112.058  0.00  0.00    -0.016 C 
ATOM    913  CG  GLU A 110     115.233 -84.637 110.825  0.00  0.00    +0.051 C 
ATOM    914  CD  GLU A 110     115.909 -85.217 109.581  0.00  0.00    +0.356 C 
ATOM    915  OE1 GLU A 110     116.792 -86.089 109.736  0.00  0.00    -0.246 OA
ATOM    916  OE2 GLU A 110     115.514 -84.774 108.479  0.00  0.00    -0.246 OA
ATOM    917  N   LEU A 111     112.425 -86.685 113.224  0.00  0.00    -0.302 N 
ATOM    918  CA  LEU A 111     111.026 -87.117 113.110  0.00  0.00    +0.100 C 
ATOM    919  C   LEU A 111     110.111 -86.368 114.095  0.00  0.00    +0.234 C 
ATOM    920  O   LEU A 111     109.012 -85.973 113.711  0.00  0.00    -0.274 OA
ATOM    921  CB  LEU A 111     110.871 -88.644 113.328  0.00  0.00    -0.024 C 
ATOM    922  CG  LEU A 111     111.820 -89.571 112.538  0.00  0.00    -0.045 C 
ATOM    923  CD1 LEU A 111     111.391 -91.042 112.677  0.00  0.00    -0.063 C 
ATOM    924  CD2 LEU A 111     112.028 -89.177 111.065  0.00  0.00    -0.063 C 
ATOM    925  N   GLU A 112     110.586 -86.168 115.335  0.00  0.00    -0.302 N 
ATOM    926  CA  GLU A 112     109.860 -85.471 116.398  0.00  0.00    +0.100 C 
ATOM    927  C   GLU A 112     109.685 -83.957 116.157  0.00  0.00    +0.234 C 
ATOM    928  O   GLU A 112     108.684 -83.396 116.602  0.00  0.00    -0.274 OA
ATOM    929  CB  GLU A 112     110.528 -85.768 117.754  0.00  0.00    -0.016 C 
ATOM    930  CG  GLU A 112     110.269 -87.210 118.240  0.00  0.00    +0.051 C 
ATOM    931  CD  GLU A 112     110.992 -87.582 119.537  0.00  0.00    +0.356 C 
ATOM    932  OE1 GLU A 112     111.929 -86.854 119.932  0.00  0.00    -0.246 OA
ATOM    933  OE2 GLU A 112     110.598 -88.616 120.117  0.00  0.00    -0.246 OA
ATOM    934  N   GLU A 113     110.617 -83.331 115.417  0.00  0.00    -0.302 N 
ATOM    935  CA  GLU A 113     110.534 -81.926 115.008  0.00  0.00    +0.100 C 
ATOM    936  C   GLU A 113     109.563 -81.651 113.842  0.00  0.00    +0.234 C 
ATOM    937  O   GLU A 113     109.306 -80.478 113.573  0.00  0.00    -0.274 OA
ATOM    938  CB  GLU A 113     111.949 -81.373 114.712  0.00  0.00    -0.016 C 
ATOM    939  CG  GLU A 113     112.835 -81.147 115.957  0.00  0.00    +0.051 C 
ATOM    940  CD  GLU A 113     112.285 -80.132 116.964  0.00  0.00    +0.356 C 
ATOM    941  OE1 GLU A 113     111.552 -79.204 116.557  0.00  0.00    -0.246 OA
ATOM    942  OE2 GLU A 113     112.585 -80.312 118.164  0.00  0.00    -0.246 OA
ATOM    943  N   ILE A 114     109.017 -82.695 113.188  0.00  0.00    -0.302 N 
ATOM    944  CA  ILE A 114     107.991 -82.553 112.147  0.00  0.00    +0.102 C 
ATOM    945  C   ILE A 114     106.633 -82.101 112.716  0.00  0.00    +0.234 C 
ATOM    946  O   ILE A 114     105.986 -81.264 112.088  0.00  0.00    -0.274 OA
ATOM    947  CB  ILE A 114     107.756 -83.875 111.347  0.00  0.00    -0.017 C 
ATOM    948  CG1 ILE A 114     109.015 -84.328 110.578  0.00  0.00    -0.051 C 
ATOM    949  CG2 ILE A 114     106.527 -83.887 110.405  0.00  0.00    -0.060 C 
ATOM    950  CD1 ILE A 114     109.370 -83.485 109.341  0.00  0.00    -0.065 C 
ATOM    951  N   GLU A 115     106.216 -82.686 113.856  0.00  0.00    -0.302 N 
ATOM    952  CA  GLU A 115     104.868 -82.551 114.410  0.00  0.00    +0.100 C 
ATOM    953  C   GLU A 115     104.477 -81.098 114.720  0.00  0.00    +0.234 C 
ATOM    954  O   GLU A 115     105.161 -80.441 115.504  0.00  0.00    -0.274 OA
ATOM    955  CB  GLU A 115     104.716 -83.461 115.650  0.00  0.00    -0.016 C 
ATOM    956  CG  GLU A 115     103.292 -83.454 116.255  0.00  0.00    +0.051 C 
ATOM    957  CD  GLU A 115     103.033 -84.476 117.362  0.00  0.00    +0.356 C 
ATOM    958  OE1 GLU A 115     103.975 -85.195 117.759  0.00  0.00    -0.246 OA
ATOM    959  OE2 GLU A 115     101.872 -84.513 117.821  0.00  0.00    -0.246 OA
ATOM    960  N   GLU A 116     103.357 -80.651 114.131  0.00  0.00    -0.302 N 
ATOM    961  CA  GLU A 116     102.668 -79.417 114.506  0.00  0.00    +0.100 C 
ATOM    962  C   GLU A 116     102.079 -79.553 115.912  0.00  0.00    +0.234 C 
ATOM    963  O   GLU A 116     101.481 -80.585 116.215  0.00  0.00    -0.274 OA
ATOM    964  CB  GLU A 116     101.520 -79.130 113.510  0.00  0.00    -0.016 C 
ATOM    965  CG  GLU A 116     101.962 -78.781 112.077  0.00  0.00    +0.051 C 
ATOM    966  CD  GLU A 116     102.767 -77.484 111.980  0.00  0.00    +0.356 C 
ATOM    967  OE1 GLU A 116     102.489 -76.560 112.776  0.00  0.00    -0.246 OA
ATOM    968  OE2 GLU A 116     103.661 -77.431 111.110  0.00  0.00    -0.246 OA
ATOM    969  N   ASP A 117     102.213 -78.497 116.724  0.00  0.00    -0.302 N 
ATOM    970  CA  ASP A 117     101.552 -78.398 118.023  0.00  0.00    +0.110 C 
ATOM    971  C   ASP A 117     100.026 -78.304 117.862  0.00  0.00    +0.234 C 
ATOM    972  O   ASP A 117      99.548 -77.632 116.946  0.00  0.00    -0.274 OA
ATOM    973  CB  ASP A 117     102.038 -77.207 118.888  0.00  0.00    +0.076 C 
ATOM    974  CG  ASP A 117     103.531 -77.148 119.233  0.00  0.00    +0.358 C 
ATOM    975  OD1 ASP A 117     104.355 -77.709 118.479  0.00  0.00    -0.246 OA
ATOM    976  OD2 ASP A 117     103.841 -76.467 120.236  0.00  0.00    -0.246 OA
ATOM    977  N   ALA A 118      99.296 -78.923 118.802  0.00  0.00    -0.303 N 
ATOM    978  CA  ALA A 118      97.890 -78.626 119.059  0.00  0.00    +0.097 C 
ATOM    979  C   ALA A 118      97.840 -77.380 119.952  0.00  0.00    +0.233 C 
ATOM    980  O   ALA A 118      97.821 -77.482 121.180  0.00  0.00    -0.274 OA
ATOM    981  CB  ALA A 118      97.207 -79.840 119.695  0.00  0.00    -0.038 C 
ATOM    982  N   GLY A 119      97.869 -76.223 119.279  0.00  0.00    -0.305 N 
ATOM    983  CA  GLY A 119      97.920 -74.880 119.838  0.00  0.00    +0.088 C 
ATOM    984  C   GLY A 119      96.523 -74.368 120.207  0.00  0.00    +0.231 C 
ATOM    985  O   GLY A 119      96.293 -73.164 120.129  0.00  0.00    -0.274 OA
ATOM    986  N   LEU A 120      95.585 -75.257 120.576  0.00  0.00    -0.303 N 
ATOM    987  CA  LEU A 120      94.178 -74.950 120.843  0.00  0.00    +0.100 C 
ATOM    988  C   LEU A 120      93.922 -74.231 122.186  0.00  0.00    +0.234 C 
ATOM    989  O   LEU A 120      92.770 -74.177 122.611  0.00  0.00    -0.274 OA
ATOM    990  CB  LEU A 120      93.314 -76.231 120.691  0.00  0.00    -0.024 C 
ATOM    991  CG  LEU A 120      93.560 -77.094 119.427  0.00  0.00    -0.045 C 
ATOM    992  CD1 LEU A 120      92.653 -78.344 119.435  0.00  0.00    -0.063 C 
ATOM    993  CD2 LEU A 120      93.456 -76.299 118.107  0.00  0.00    -0.063 C 
ATOM    994  N   GLY A 121      94.967 -73.657 122.808  0.00  0.00    -0.305 N 
ATOM    995  CA  GLY A 121      94.843 -72.729 123.924  0.00  0.00    +0.088 C 
ATOM    996  C   GLY A 121      95.840 -71.576 123.759  0.00  0.00    +0.231 C 
ATOM    997  O   GLY A 121      96.778 -71.634 122.963  0.00  0.00    -0.274 OA
ATOM    998  N   ASN A 122      95.589 -70.507 124.526  0.00  0.00    -0.302 N 
ATOM    999  CA  ASN A 122      96.307 -69.231 124.496  0.00  0.00    +0.108 C 
ATOM   1000  C   ASN A 122      97.524 -69.199 125.429  0.00  0.00    +0.234 C 
ATOM   1001  O   ASN A 122      98.471 -68.473 125.126  0.00  0.00    -0.274 OA
ATOM   1002  CB  ASN A 122      95.305 -68.130 124.913  0.00  0.00    +0.051 C 
ATOM   1003  CG  ASN A 122      94.424 -67.679 123.751  0.00  0.00    +0.213 C 
ATOM   1004  ND2 ASN A 122      93.174 -68.134 123.692  0.00  0.00    -0.329 N 
ATOM   1005  OD1 ASN A 122      94.877 -66.905 122.916  0.00  0.00    -0.276 OA
ATOM   1006  N   GLY A 123      97.468 -69.930 126.551  0.00  0.00    -0.305 N 
ATOM   1007  CA  GLY A 123      98.419 -69.751 127.635  0.00  0.00    +0.088 C 
ATOM   1008  C   GLY A 123      98.063 -70.690 128.790  0.00  0.00    +0.231 C 
ATOM   1009  O   GLY A 123      97.704 -71.847 128.581  0.00  0.00    -0.274 OA
ATOM   1010  N   GLY A 124      98.220 -70.180 130.020  0.00  0.00    -0.305 N 
ATOM   1011  CA  GLY A 124      98.127 -70.906 131.285  0.00  0.00    +0.088 C 
ATOM   1012  C   GLY A 124      96.802 -71.641 131.540  0.00  0.00    +0.231 C 
ATOM   1013  O   GLY A 124      96.834 -72.694 132.169  0.00  0.00    -0.274 OA
ATOM   1014  N   LEU A 125      95.656 -71.116 131.073  0.00  0.00    -0.303 N 
ATOM   1015  CA  LEU A 125      94.329 -71.725 131.244  0.00  0.00    +0.100 C 
ATOM   1016  C   LEU A 125      94.128 -73.001 130.405  0.00  0.00    +0.234 C 
ATOM   1017  O   LEU A 125      93.584 -73.978 130.923  0.00  0.00    -0.274 OA
ATOM   1018  CB  LEU A 125      93.249 -70.630 131.059  0.00  0.00    -0.024 C 
ATOM   1019  CG  LEU A 125      91.776 -71.085 130.925  0.00  0.00    -0.045 C 
ATOM   1020  CD1 LEU A 125      90.833 -69.974 131.415  0.00  0.00    -0.063 C 
ATOM   1021  CD2 LEU A 125      91.412 -71.517 129.484  0.00  0.00    -0.063 C 
ATOM   1022  N   GLY A 126      94.598 -72.982 129.148  0.00  0.00    -0.305 N 
ATOM   1023  CA  GLY A 126      94.520 -74.120 128.235  0.00  0.00    +0.088 C 
ATOM   1024  C   GLY A 126      95.617 -75.153 128.533  0.00  0.00    +0.231 C 
ATOM   1025  O   GLY A 126      95.415 -76.337 128.271  0.00  0.00    -0.274 OA
ATOM   1026  N   ARG A 127      96.766 -74.719 129.081  0.00  0.00    -0.303 N 
ATOM   1027  CA  ARG A 127      97.879 -75.588 129.471  0.00  0.00    +0.099 C 
ATOM   1028  C   ARG A 127      97.651 -76.248 130.841  0.00  0.00    +0.234 C 
ATOM   1029  O   ARG A 127      98.184 -77.334 131.063  0.00  0.00    -0.274 OA
ATOM   1030  CB  ARG A 127      99.193 -74.781 129.386  0.00  0.00    -0.024 C 
ATOM   1031  CG  ARG A 127     100.516 -75.535 129.622  0.00  0.00    -0.033 C 
ATOM   1032  CD  ARG A 127     100.773 -76.687 128.631  0.00  0.00    +0.018 C 
ATOM   1033  NE  ARG A 127     100.550 -78.004 129.244  0.00  0.00    -0.358 N 
ATOM   1034  CZ  ARG A 127     100.599 -79.193 128.618  0.00  0.00    +0.166 C 
ATOM   1035  NH1 ARG A 127     100.791 -79.284 127.297  0.00  0.00    -0.372 N 
ATOM   1036  NH2 ARG A 127     100.453 -80.314 129.333  0.00  0.00    -0.372 N 
ATOM   1037  N   LEU A 128      96.827 -75.630 131.711  0.00  0.00    -0.302 N 
ATOM   1038  CA  LEU A 128      96.350 -76.243 132.953  0.00  0.00    +0.100 C 
ATOM   1039  C   LEU A 128      95.397 -77.404 132.648  0.00  0.00    +0.234 C 
ATOM   1040  O   LEU A 128      95.535 -78.455 133.269  0.00  0.00    -0.274 OA
ATOM   1041  CB  LEU A 128      95.693 -75.197 133.881  0.00  0.00    -0.024 C 
ATOM   1042  CG  LEU A 128      95.329 -75.737 135.285  0.00  0.00    -0.045 C 
ATOM   1043  CD1 LEU A 128      96.595 -75.959 136.139  0.00  0.00    -0.063 C 
ATOM   1044  CD2 LEU A 128      94.310 -74.821 135.984  0.00  0.00    -0.063 C 
ATOM   1045  N   ALA A 129      94.505 -77.206 131.659  0.00  0.00    -0.303 N 
ATOM   1046  CA  ALA A 129      93.619 -78.230 131.113  0.00  0.00    +0.097 C 
ATOM   1047  C   ALA A 129      94.397 -79.435 130.561  0.00  0.00    +0.234 C 
ATOM   1048  O   ALA A 129      94.059 -80.563 130.908  0.00  0.00    -0.274 OA
ATOM   1049  CB  ALA A 129      92.718 -77.603 130.034  0.00  0.00    -0.038 C 
ATOM   1050  N   ALA A 130      95.457 -79.168 129.779  0.00  0.00    -0.303 N 
ATOM   1051  CA  ALA A 130      96.356 -80.171 129.209  0.00  0.00    +0.097 C 
ATOM   1052  C   ALA A 130      97.154 -80.975 130.254  0.00  0.00    +0.234 C 
ATOM   1053  O   ALA A 130      97.216 -82.199 130.136  0.00  0.00    -0.274 OA
ATOM   1054  CB  ALA A 130      97.291 -79.481 128.207  0.00  0.00    -0.038 C 
ATOM   1055  N   CYS A 131      97.717 -80.289 131.269  0.00  0.00    -0.302 N 
ATOM   1056  CA  CYS A 131      98.431 -80.898 132.403  0.00  0.00    +0.108 C 
ATOM   1057  C   CYS A 131      97.511 -81.782 133.261  0.00  0.00    +0.235 C 
ATOM   1058  O   CYS A 131      97.942 -82.845 133.706  0.00  0.00    -0.274 OA
ATOM   1059  CB  CYS A 131      99.096 -79.843 133.313  0.00  0.00    +0.018 C 
ATOM   1060  SG  CYS A 131     100.559 -79.125 132.517  0.00  0.00    -0.176 S 
ATOM   1061  N   PHE A 132      96.260 -81.330 133.451  0.00  0.00    -0.302 N 
ATOM   1062  CA  PHE A 132      95.213 -82.039 134.179  0.00  0.00    +0.103 C 
ATOM   1063  C   PHE A 132      94.747 -83.326 133.490  0.00  0.00    +0.234 C 
ATOM   1064  O   PHE A 132      94.516 -84.297 134.203  0.00  0.00    -0.274 OA
ATOM   1065  CB  PHE A 132      94.031 -81.093 134.482  0.00  0.00    -0.001 C 
ATOM   1066  CG  PHE A 132      94.177 -80.152 135.671  0.00  0.00    -0.045 A 
ATOM   1067  CD1 PHE A 132      95.430 -79.818 136.236  0.00  0.00    -0.059 A 
ATOM   1068  CD2 PHE A 132      93.025 -79.500 136.154  0.00  0.00    -0.059 A 
ATOM   1069  CE1 PHE A 132      95.502 -78.910 137.283  0.00  0.00    -0.062 A 
ATOM   1070  CE2 PHE A 132      93.118 -78.578 137.184  0.00  0.00    -0.062 A 
ATOM   1071  CZ  PHE A 132      94.352 -78.285 137.746  0.00  0.00    -0.062 A 
ATOM   1072  N   LEU A 133      94.653 -83.349 132.145  0.00  0.00    -0.302 N 
ATOM   1073  CA  LEU A 133      94.310 -84.564 131.394  0.00  0.00    +0.100 C 
ATOM   1074  C   LEU A 133      95.345 -85.686 131.582  0.00  0.00    +0.234 C 
ATOM   1075  O   LEU A 133      94.946 -86.830 131.790  0.00  0.00    -0.274 OA
ATOM   1076  CB  LEU A 133      94.116 -84.280 129.886  0.00  0.00    -0.024 C 
ATOM   1077  CG  LEU A 133      92.889 -83.439 129.475  0.00  0.00    -0.045 C 
ATOM   1078  CD1 LEU A 133      92.855 -83.281 127.942  0.00  0.00    -0.063 C 
ATOM   1079  CD2 LEU A 133      91.549 -83.964 130.033  0.00  0.00    -0.063 C 
ATOM   1080  N   ASP A 134      96.644 -85.336 131.559  0.00  0.00    -0.302 N 
ATOM   1081  CA  ASP A 134      97.745 -86.266 131.816  0.00  0.00    +0.110 C 
ATOM   1082  C   ASP A 134      97.669 -86.858 133.237  0.00  0.00    +0.235 C 
ATOM   1083  O   ASP A 134      97.811 -88.069 133.391  0.00  0.00    -0.274 OA
ATOM   1084  CB  ASP A 134      99.115 -85.596 131.570  0.00  0.00    +0.076 C 
ATOM   1085  CG  ASP A 134     100.287 -86.578 131.537  0.00  0.00    +0.358 C 
ATOM   1086  OD1 ASP A 134     100.690 -86.942 130.411  0.00  0.00    -0.246 OA
ATOM   1087  OD2 ASP A 134     100.806 -86.903 132.626  0.00  0.00    -0.246 OA
ATOM   1088  N   SER A 135      97.430 -85.988 134.229  0.00  0.00    -0.301 N 
ATOM   1089  CA  SER A 135      97.413 -86.326 135.648  0.00  0.00    +0.123 C 
ATOM   1090  C   SER A 135      96.174 -87.111 136.097  0.00  0.00    +0.236 C 
ATOM   1091  O   SER A 135      96.326 -88.018 136.910  0.00  0.00    -0.274 OA
ATOM   1092  CB  SER A 135      97.609 -85.040 136.458  0.00  0.00    +0.071 C 
ATOM   1093  OG  SER A 135      98.958 -84.660 136.307  0.00  0.00    -0.393 OA
ATOM   1094  N   MET A 136      94.992 -86.809 135.535  0.00  0.00    -0.302 N 
ATOM   1095  CA  MET A 136      93.766 -87.584 135.751  0.00  0.00    +0.100 C 
ATOM   1096  C   MET A 136      93.845 -88.997 135.146  0.00  0.00    +0.234 C 
ATOM   1097  O   MET A 136      93.313 -89.923 135.752  0.00  0.00    -0.274 OA
ATOM   1098  CB  MET A 136      92.542 -86.825 135.203  0.00  0.00    -0.017 C 
ATOM   1099  CG  MET A 136      92.153 -85.582 136.018  0.00  0.00    -0.004 C 
ATOM   1100  SD  MET A 136      90.652 -84.716 135.478  0.00  0.00    -0.164 S 
ATOM   1101  CE  MET A 136      91.078 -84.199 133.795  0.00  0.00    -0.018 C 
ATOM   1102  N   ALA A 137      94.539 -89.149 134.003  0.00  0.00    -0.303 N 
ATOM   1103  CA  ALA A 137      94.805 -90.445 133.379  0.00  0.00    +0.097 C 
ATOM   1104  C   ALA A 137      95.867 -91.263 134.132  0.00  0.00    +0.234 C 
ATOM   1105  O   ALA A 137      95.684 -92.469 134.278  0.00  0.00    -0.274 OA
ATOM   1106  CB  ALA A 137      95.190 -90.246 131.908  0.00  0.00    -0.038 C 
ATOM   1107  N   THR A 138      96.930 -90.603 134.629  0.00  0.00    -0.300 N 
ATOM   1108  CA  THR A 138      97.991 -91.218 135.440  0.00  0.00    +0.125 C 
ATOM   1109  C   THR A 138      97.487 -91.685 136.824  0.00  0.00    +0.236 C 
ATOM   1110  O   THR A 138      97.987 -92.685 137.338  0.00  0.00    -0.274 OA
ATOM   1111  CB  THR A 138      99.188 -90.246 135.650  0.00  0.00    +0.079 C 
ATOM   1112  CG2 THR A 138     100.341 -90.774 136.525  0.00  0.00    -0.037 C 
ATOM   1113  OG1 THR A 138      99.741 -89.911 134.392  0.00  0.00    -0.390 OA
ATOM   1114  N   LEU A 139      96.481 -90.984 137.373  0.00  0.00    -0.302 N 
ATOM   1115  CA  LEU A 139      95.802 -91.330 138.622  0.00  0.00    +0.100 C 
ATOM   1116  C   LEU A 139      94.587 -92.252 138.413  0.00  0.00    +0.234 C 
ATOM   1117  O   LEU A 139      94.006 -92.679 139.408  0.00  0.00    -0.274 OA
ATOM   1118  CB  LEU A 139      95.434 -90.030 139.373  0.00  0.00    -0.024 C 
ATOM   1119  CG  LEU A 139      96.674 -89.236 139.848  0.00  0.00    -0.045 C 
ATOM   1120  CD1 LEU A 139      96.276 -87.857 140.397  0.00  0.00    -0.063 C 
ATOM   1121  CD2 LEU A 139      97.506 -90.030 140.868  0.00  0.00    -0.063 C 
ATOM   1122  N   GLY A 140      94.251 -92.595 137.158  0.00  0.00    -0.305 N 
ATOM   1123  CA  GLY A 140      93.262 -93.618 136.818  0.00  0.00    +0.088 C 
ATOM   1124  C   GLY A 140      91.803 -93.169 136.995  0.00  0.00    +0.231 C 
ATOM   1125  O   GLY A 140      90.925 -94.029 137.063  0.00  0.00    -0.274 OA
ATOM   1126  N   LEU A 141      91.534 -91.854 137.068  0.00  0.00    -0.303 N 
ATOM   1127  CA  LEU A 141      90.189 -91.272 137.111  0.00  0.00    +0.100 C 
ATOM   1128  C   LEU A 141      89.467 -91.430 135.763  0.00  0.00    +0.234 C 
ATOM   1129  O   LEU A 141      90.116 -91.413 134.717  0.00  0.00    -0.274 OA
ATOM   1130  CB  LEU A 141      90.278 -89.771 137.474  0.00  0.00    -0.024 C 
ATOM   1131  CG  LEU A 141      90.909 -89.462 138.848  0.00  0.00    -0.045 C 
ATOM   1132  CD1 LEU A 141      90.940 -87.943 139.106  0.00  0.00    -0.063 C 
ATOM   1133  CD2 LEU A 141      90.206 -90.206 139.995  0.00  0.00    -0.063 C 
ATOM   1134  N   ALA A 142      88.128 -91.529 135.824  0.00  0.00    -0.303 N 
ATOM   1135  CA  ALA A 142      87.226 -91.604 134.675  0.00  0.00    +0.097 C 
ATOM   1136  C   ALA A 142      86.930 -90.212 134.094  0.00  0.00    +0.234 C 
ATOM   1137  O   ALA A 142      85.775 -89.791 134.046  0.00  0.00    -0.274 OA
ATOM   1138  CB  ALA A 142      85.960 -92.378 135.086  0.00  0.00    -0.038 C 
ATOM   1139  N   ALA A 143      88.000 -89.520 133.679  0.00  0.00    -0.303 N 
ATOM   1140  CA  ALA A 143      87.977 -88.135 133.238  0.00  0.00    +0.097 C 
ATOM   1141  C   ALA A 143      88.073 -88.031 131.717  0.00  0.00    +0.234 C 
ATOM   1142  O   ALA A 143      88.989 -88.616 131.143  0.00  0.00    -0.274 OA
ATOM   1143  CB  ALA A 143      89.159 -87.409 133.881  0.00  0.00    -0.038 C 
ATOM   1144  N   TYR A 144      87.185 -87.229 131.106  0.00  0.00    -0.302 N 
ATOM   1145  CA  TYR A 144      87.318 -86.807 129.709  0.00  0.00    +0.103 C 
ATOM   1146  C   TYR A 144      87.530 -85.290 129.632  0.00  0.00    +0.234 C 
ATOM   1147  O   TYR A 144      87.010 -84.551 130.468  0.00  0.00    -0.274 OA
ATOM   1148  CB  TYR A 144      86.076 -87.176 128.866  0.00  0.00    -0.001 C 
ATOM   1149  CG  TYR A 144      85.687 -88.640 128.722  0.00  0.00    -0.045 A 
ATOM   1150  CD1 TYR A 144      86.602 -89.698 128.922  0.00  0.00    -0.055 A 
ATOM   1151  CD2 TYR A 144      84.362 -88.936 128.347  0.00  0.00    -0.055 A 
ATOM   1152  CE1 TYR A 144      86.174 -91.037 128.815  0.00  0.00    -0.020 A 
ATOM   1153  CE2 TYR A 144      83.931 -90.270 128.248  0.00  0.00    -0.020 A 
ATOM   1154  CZ  TYR A 144      84.831 -91.319 128.500  0.00  0.00    +0.117 A 
ATOM   1155  OH  TYR A 144      84.387 -92.605 128.446  0.00  0.00    -0.507 OA
ATOM   1156  N   GLY A 145      88.233 -84.864 128.573  0.00  0.00    -0.305 N 
ATOM   1157  CA  GLY A 145      88.299 -83.470 128.147  0.00  0.00    +0.088 C 
ATOM   1158  C   GLY A 145      87.158 -83.226 127.155  0.00  0.00    +0.231 C 
ATOM   1159  O   GLY A 145      86.823 -84.107 126.360  0.00  0.00    -0.274 OA
ATOM   1160  N   TYR A 146      86.590 -82.013 127.189  0.00  0.00    -0.302 N 
ATOM   1161  CA  TYR A 146      85.527 -81.569 126.292  0.00  0.00    +0.103 C 
ATOM   1162  C   TYR A 146      85.800 -80.128 125.864  0.00  0.00    +0.234 C 
ATOM   1163  O   TYR A 146      85.679 -79.225 126.691  0.00  0.00    -0.274 OA
ATOM   1164  CB  TYR A 146      84.156 -81.710 126.978  0.00  0.00    -0.001 C 
ATOM   1165  CG  TYR A 146      83.484 -83.059 126.809  0.00  0.00    -0.045 A 
ATOM   1166  CD1 TYR A 146      83.080 -83.484 125.525  0.00  0.00    -0.055 A 
ATOM   1167  CD2 TYR A 146      83.201 -83.863 127.932  0.00  0.00    -0.055 A 
ATOM   1168  CE1 TYR A 146      82.370 -84.688 125.366  0.00  0.00    -0.020 A 
ATOM   1169  CE2 TYR A 146      82.486 -85.064 127.766  0.00  0.00    -0.020 A 
ATOM   1170  CZ  TYR A 146      82.068 -85.477 126.491  0.00  0.00    +0.117 A 
ATOM   1171  OH  TYR A 146      81.366 -86.637 126.360  0.00  0.00    -0.507 OA
ATOM   1172  N   GLY A 147      86.172 -79.953 124.586  0.00  0.00    -0.305 N 
ATOM   1173  CA  GLY A 147      86.509 -78.654 124.012  0.00  0.00    +0.088 C 
ATOM   1174  C   GLY A 147      86.075 -78.583 122.550  0.00  0.00    +0.231 C 
ATOM   1175  O   GLY A 147      85.252 -79.374 122.091  0.00  0.00    -0.274 OA
ATOM   1176  N   ILE A 148      86.625 -77.593 121.834  0.00  0.00    -0.302 N 
ATOM   1177  CA  ILE A 148      86.381 -77.357 120.412  0.00  0.00    +0.102 C 
ATOM   1178  C   ILE A 148      87.666 -77.679 119.633  0.00  0.00    +0.234 C 
ATOM   1179  O   ILE A 148      88.749 -77.231 120.016  0.00  0.00    -0.274 OA
ATOM   1180  CB  ILE A 148      85.987 -75.874 120.129  0.00  0.00    -0.017 C 
ATOM   1181  CG1 ILE A 148      84.693 -75.504 120.885  0.00  0.00    -0.051 C 
ATOM   1182  CG2 ILE A 148      85.829 -75.545 118.624  0.00  0.00    -0.060 C 
ATOM   1183  CD1 ILE A 148      84.297 -74.025 120.780  0.00  0.00    -0.065 C 
ATOM   1184  N   ARG A 149      87.501 -78.417 118.525  0.00  0.00    -0.302 N 
ATOM   1185  CA  ARG A 149      88.536 -78.653 117.527  0.00  0.00    +0.099 C 
ATOM   1186  C   ARG A 149      88.591 -77.432 116.607  0.00  0.00    +0.234 C 
ATOM   1187  O   ARG A 149      87.828 -77.369 115.642  0.00  0.00    -0.274 OA
ATOM   1188  CB  ARG A 149      88.211 -79.944 116.745  0.00  0.00    -0.024 C 
ATOM   1189  CG  ARG A 149      89.266 -80.334 115.690  0.00  0.00    -0.033 C 
ATOM   1190  CD  ARG A 149      88.915 -81.679 115.049  0.00  0.00    +0.018 C 
ATOM   1191  NE  ARG A 149      89.812 -82.077 113.960  0.00  0.00    -0.358 N 
ATOM   1192  CZ  ARG A 149      89.734 -81.712 112.671  0.00  0.00    +0.166 C 
ATOM   1193  NH1 ARG A 149      88.845 -80.805 112.246  0.00  0.00    -0.372 N 
ATOM   1194  NH2 ARG A 149      90.562 -82.283 111.790  0.00  0.00    -0.372 N 
ATOM   1195  N   TYR A 150      89.467 -76.472 116.936  0.00  0.00    -0.302 N 
ATOM   1196  CA  TYR A 150      89.712 -75.320 116.075  0.00  0.00    +0.103 C 
ATOM   1197  C   TYR A 150      90.545 -75.763 114.868  0.00  0.00    +0.234 C 
ATOM   1198  O   TYR A 150      91.570 -76.420 115.057  0.00  0.00    -0.274 OA
ATOM   1199  CB  TYR A 150      90.404 -74.183 116.841  0.00  0.00    -0.001 C 
ATOM   1200  CG  TYR A 150      89.680 -73.729 118.091  0.00  0.00    -0.045 A 
ATOM   1201  CD1 TYR A 150      88.469 -73.013 117.991  0.00  0.00    -0.055 A 
ATOM   1202  CD2 TYR A 150      90.218 -74.018 119.360  0.00  0.00    -0.055 A 
ATOM   1203  CE1 TYR A 150      87.809 -72.580 119.156  0.00  0.00    -0.020 A 
ATOM   1204  CE2 TYR A 150      89.555 -73.593 120.524  0.00  0.00    -0.020 A 
ATOM   1205  CZ  TYR A 150      88.353 -72.867 120.423  0.00  0.00    +0.117 A 
ATOM   1206  OH  TYR A 150      87.714 -72.440 121.549  0.00  0.00    -0.507 OA
ATOM   1207  N   GLU A 151      90.107 -75.383 113.657  0.00  0.00    -0.302 N 
ATOM   1208  CA  GLU A 151      90.875 -75.595 112.427  0.00  0.00    +0.100 C 
ATOM   1209  C   GLU A 151      92.202 -74.805 112.421  0.00  0.00    +0.234 C 
ATOM   1210  O   GLU A 151      93.176 -75.267 111.830  0.00  0.00    -0.274 OA
ATOM   1211  CB  GLU A 151      89.981 -75.323 111.199  0.00  0.00    -0.016 C 
ATOM   1212  CG  GLU A 151      90.684 -75.573 109.850  0.00  0.00    +0.051 C 
ATOM   1213  CD  GLU A 151      89.767 -75.492 108.629  0.00  0.00    +0.356 C 
ATOM   1214  OE1 GLU A 151      88.583 -75.117 108.783  0.00  0.00    -0.246 OA
ATOM   1215  OE2 GLU A 151      90.270 -75.839 107.539  0.00  0.00    -0.246 OA
ATOM   1216  N   TYR A 152      92.217 -73.667 113.133  0.00  0.00    -0.302 N 
ATOM   1217  CA  TYR A 152      93.389 -72.846 113.393  0.00  0.00    +0.103 C 
ATOM   1218  C   TYR A 152      93.464 -72.587 114.902  0.00  0.00    +0.234 C 
ATOM   1219  O   TYR A 152      92.532 -72.018 115.466  0.00  0.00    -0.274 OA
ATOM   1220  CB  TYR A 152      93.298 -71.533 112.582  0.00  0.00    -0.001 C 
ATOM   1221  CG  TYR A 152      93.071 -71.736 111.092  0.00  0.00    -0.045 A 
ATOM   1222  CD1 TYR A 152      94.134 -72.141 110.260  0.00  0.00    -0.055 A 
ATOM   1223  CD2 TYR A 152      91.783 -71.574 110.541  0.00  0.00    -0.055 A 
ATOM   1224  CE1 TYR A 152      93.910 -72.414 108.898  0.00  0.00    -0.020 A 
ATOM   1225  CE2 TYR A 152      91.555 -71.847 109.179  0.00  0.00    -0.020 A 
ATOM   1226  CZ  TYR A 152      92.617 -72.275 108.359  0.00  0.00    +0.117 A 
ATOM   1227  OH  TYR A 152      92.395 -72.556 107.044  0.00  0.00    -0.507 OA
ATOM   1228  N   GLY A 153      94.579 -72.979 115.538  0.00  0.00    -0.305 N 
ATOM   1229  CA  GLY A 153      94.844 -72.697 116.951  0.00  0.00    +0.088 C 
ATOM   1230  C   GLY A 153      95.346 -71.254 117.115  0.00  0.00    +0.231 C 
ATOM   1231  O   GLY A 153      95.005 -70.366 116.330  0.00  0.00    -0.274 OA
ATOM   1232  N   ILE A 154      96.155 -71.019 118.160  0.00  0.00    -0.302 N 
ATOM   1233  CA  ILE A 154      96.844 -69.751 118.403  0.00  0.00    +0.102 C 
ATOM   1234  C   ILE A 154      97.836 -69.458 117.257  0.00  0.00    +0.234 C 
ATOM   1235  O   ILE A 154      98.657 -70.318 116.937  0.00  0.00    -0.274 OA
ATOM   1236  CB  ILE A 154      97.576 -69.750 119.782  0.00  0.00    -0.017 C 
ATOM   1237  CG1 ILE A 154      98.130 -68.365 120.192  0.00  0.00    -0.051 C 
ATOM   1238  CG2 ILE A 154      98.691 -70.806 119.913  0.00  0.00    -0.060 C 
ATOM   1239  CD1 ILE A 154      97.059 -67.268 120.273  0.00  0.00    -0.065 C 
ATOM   1240  N   PHE A 155      97.684 -68.278 116.630  0.00  0.00    -0.302 N 
ATOM   1241  CA  PHE A 155      98.390 -67.835 115.418  0.00  0.00    +0.103 C 
ATOM   1242  C   PHE A 155      99.917 -68.023 115.503  0.00  0.00    +0.234 C 
ATOM   1243  O   PHE A 155     100.491 -67.766 116.559  0.00  0.00    -0.274 OA
ATOM   1244  CB  PHE A 155      98.018 -66.353 115.151  0.00  0.00    -0.001 C 
ATOM   1245  CG  PHE A 155      98.590 -65.332 116.126  0.00  0.00    -0.045 A 
ATOM   1246  CD1 PHE A 155      97.906 -65.029 117.323  0.00  0.00    -0.059 A 
ATOM   1247  CD2 PHE A 155      99.898 -64.832 115.942  0.00  0.00    -0.059 A 
ATOM   1248  CE1 PHE A 155      98.509 -64.227 118.283  0.00  0.00    -0.062 A 
ATOM   1249  CE2 PHE A 155     100.484 -64.036 116.913  0.00  0.00    -0.062 A 
ATOM   1250  CZ  PHE A 155      99.792 -63.737 118.075  0.00  0.00    -0.062 A 
ATOM   1251  N   ASN A 156     100.551 -68.424 114.389  0.00  0.00    -0.302 N 
ATOM   1252  CA  ASN A 156     102.011 -68.492 114.277  0.00  0.00    +0.108 C 
ATOM   1253  C   ASN A 156     102.582 -67.071 114.178  0.00  0.00    +0.234 C 
ATOM   1254  O   ASN A 156     102.327 -66.380 113.190  0.00  0.00    -0.274 OA
ATOM   1255  CB  ASN A 156     102.410 -69.350 113.056  0.00  0.00    +0.051 C 
ATOM   1256  CG  ASN A 156     102.198 -70.855 113.251  0.00  0.00    +0.213 C 
ATOM   1257  ND2 ASN A 156     101.860 -71.558 112.172  0.00  0.00    -0.329 N 
ATOM   1258  OD1 ASN A 156     102.373 -71.388 114.345  0.00  0.00    -0.276 OA
ATOM   1259  N   GLN A 157     103.326 -66.667 115.218  0.00  0.00    -0.302 N 
ATOM   1260  CA  GLN A 157     103.948 -65.350 115.310  0.00  0.00    +0.100 C 
ATOM   1261  C   GLN A 157     105.286 -65.349 114.558  0.00  0.00    +0.234 C 
ATOM   1262  O   GLN A 157     106.100 -66.253 114.750  0.00  0.00    -0.274 OA
ATOM   1263  CB  GLN A 157     104.167 -64.997 116.794  0.00  0.00    -0.018 C 
ATOM   1264  CG  GLN A 157     104.604 -63.534 117.043  0.00  0.00    +0.026 C 
ATOM   1265  CD  GLN A 157     105.383 -63.347 118.343  0.00  0.00    +0.211 C 
ATOM   1266  NE2 GLN A 157     105.039 -62.327 119.128  0.00  0.00    -0.329 N 
ATOM   1267  OE1 GLN A 157     106.314 -64.095 118.623  0.00  0.00    -0.276 OA
ATOM   1268  N   LYS A 158     105.497 -64.289 113.772  0.00  0.00    -0.302 N 
ATOM   1269  CA  LYS A 158     106.783 -63.916 113.191  0.00  0.00    +0.099 C 
ATOM   1270  C   LYS A 158     107.011 -62.420 113.449  0.00  0.00    +0.234 C 
ATOM   1271  O   LYS A 158     106.055 -61.700 113.743  0.00  0.00    -0.274 OA
ATOM   1272  CB  LYS A 158     106.791 -64.242 111.683  0.00  0.00    -0.026 C 
ATOM   1273  CG  LYS A 158     106.773 -65.751 111.392  0.00  0.00    -0.053 C 
ATOM   1274  CD  LYS A 158     106.808 -66.070 109.894  0.00  0.00    -0.069 C 
ATOM   1275  CE  LYS A 158     106.678 -67.575 109.617  0.00  0.00    -0.096 C 
ATOM   1276  NZ  LYS A 158     106.538 -67.844 108.176  0.00  0.00    +0.378 N 
ATOM   1277  N   ILE A 159     108.272 -61.980 113.336  0.00  0.00    -0.302 N 
ATOM   1278  CA  ILE A 159     108.658 -60.579 113.499  0.00  0.00    +0.102 C 
ATOM   1279  C   ILE A 159     109.114 -60.010 112.143  0.00  0.00    +0.234 C 
ATOM   1280  O   ILE A 159     109.998 -60.581 111.503  0.00  0.00    -0.274 OA
ATOM   1281  CB  ILE A 159     109.781 -60.409 114.565  0.00  0.00    -0.017 C 
ATOM   1282  CG1 ILE A 159     109.303 -60.824 115.979  0.00  0.00    -0.051 C 
ATOM   1283  CG2 ILE A 159     110.429 -59.011 114.616  0.00  0.00    -0.060 C 
ATOM   1284  CD1 ILE A 159     108.363 -59.835 116.687  0.00  0.00    -0.065 C 
ATOM   1285  N   ARG A 160     108.496 -58.886 111.748  0.00  0.00    -0.302 N 
ATOM   1286  CA  ARG A 160     108.811 -58.108 110.553  0.00  0.00    +0.099 C 
ATOM   1287  C   ARG A 160     109.016 -56.650 110.975  0.00  0.00    +0.234 C 
ATOM   1288  O   ARG A 160     108.067 -56.016 111.439  0.00  0.00    -0.274 OA
ATOM   1289  CB  ARG A 160     107.660 -58.211 109.528  0.00  0.00    -0.024 C 
ATOM   1290  CG  ARG A 160     107.453 -59.605 108.918  0.00  0.00    -0.033 C 
ATOM   1291  CD  ARG A 160     108.545 -59.996 107.911  0.00  0.00    +0.018 C 
ATOM   1292  NE  ARG A 160     108.369 -61.364 107.413  0.00  0.00    -0.358 N 
ATOM   1293  CZ  ARG A 160     108.718 -62.489 108.059  0.00  0.00    +0.166 C 
ATOM   1294  NH1 ARG A 160     109.295 -62.445 109.267  0.00  0.00    -0.372 N 
ATOM   1295  NH2 ARG A 160     108.490 -63.674 107.480  0.00  0.00    -0.372 N 
ATOM   1296  N   ASP A 161     110.254 -56.155 110.809  0.00  0.00    -0.302 N 
ATOM   1297  CA  ASP A 161     110.705 -54.800 111.154  0.00  0.00    +0.110 C 
ATOM   1298  C   ASP A 161     110.517 -54.501 112.665  0.00  0.00    +0.234 C 
ATOM   1299  O   ASP A 161     110.099 -53.407 113.039  0.00  0.00    -0.274 OA
ATOM   1300  CB  ASP A 161     110.078 -53.731 110.211  0.00  0.00    +0.076 C 
ATOM   1301  CG  ASP A 161     110.704 -52.330 110.270  0.00  0.00    +0.358 C 
ATOM   1302  OD1 ASP A 161     111.874 -52.214 110.698  0.00  0.00    -0.246 OA
ATOM   1303  OD2 ASP A 161     110.008 -51.387 109.836  0.00  0.00    -0.246 OA
ATOM   1304  N   GLY A 162     110.787 -55.509 113.511  0.00  0.00    -0.305 N 
ATOM   1305  CA  GLY A 162     110.648 -55.444 114.966  0.00  0.00    +0.088 C 
ATOM   1306  C   GLY A 162     109.199 -55.601 115.467  0.00  0.00    +0.231 C 
ATOM   1307  O   GLY A 162     109.012 -55.802 116.666  0.00  0.00    -0.274 OA
ATOM   1308  N   TRP A 163     108.191 -55.531 114.582  0.00  0.00    -0.302 N 
ATOM   1309  CA  TRP A 163     106.773 -55.685 114.907  0.00  0.00    +0.103 C 
ATOM   1310  C   TRP A 163     106.329 -57.139 114.742  0.00  0.00    +0.234 C 
ATOM   1311  O   TRP A 163     106.739 -57.786 113.780  0.00  0.00    -0.274 OA
ATOM   1312  CB  TRP A 163     105.930 -54.828 113.945  0.00  0.00    +0.001 C 
ATOM   1313  CG  TRP A 163     106.188 -53.355 113.944  0.00  0.00    -0.020 A 
ATOM   1314  CD1 TRP A 163     106.992 -52.700 113.078  0.00  0.00    +0.006 A 
ATOM   1315  CD2 TRP A 163     105.674 -52.345 114.861  0.00  0.00    +0.003 A 
ATOM   1316  CE2 TRP A 163     106.179 -51.073 114.455  0.00  0.00    +0.047 A 
ATOM   1317  CE3 TRP A 163     104.819 -52.368 115.989  0.00  0.00    -0.052 A 
ATOM   1318  NE1 TRP A 163     106.990 -51.354 113.376  0.00  0.00    -0.360 N 
ATOM   1319  CZ2 TRP A 163     105.831 -49.883 115.116  0.00  0.00    -0.038 A 
ATOM   1320  CZ3 TRP A 163     104.477 -51.184 116.670  0.00  0.00    -0.061 A 
ATOM   1321  CH2 TRP A 163     104.974 -49.941 116.230  0.00  0.00    -0.060 A 
ATOM   1322  N   GLN A 164     105.422 -57.592 115.622  0.00  0.00    -0.302 N 
ATOM   1323  CA  GLN A 164     104.641 -58.816 115.443  0.00  0.00    +0.100 C 
ATOM   1324  C   GLN A 164     103.771 -58.760 114.174  0.00  0.00    +0.234 C 
ATOM   1325  O   GLN A 164     103.062 -57.775 113.964  0.00  0.00    -0.274 OA
ATOM   1326  CB  GLN A 164     103.796 -59.093 116.715  0.00  0.00    -0.018 C 
ATOM   1327  CG  GLN A 164     102.657 -60.125 116.528  0.00  0.00    +0.026 C 
ATOM   1328  CD  GLN A 164     101.926 -60.477 117.822  0.00  0.00    +0.211 C 
ATOM   1329  NE2 GLN A 164     100.595 -60.499 117.768  0.00  0.00    -0.329 N 
ATOM   1330  OE1 GLN A 164     102.546 -60.760 118.845  0.00  0.00    -0.276 OA
ATOM   1331  N   VAL A 165     103.796 -59.861 113.413  0.00  0.00    -0.302 N 
ATOM   1332  CA  VAL A 165     102.819 -60.182 112.379  0.00  0.00    +0.102 C 
ATOM   1333  C   VAL A 165     102.276 -61.595 112.650  0.00  0.00    +0.234 C 
ATOM   1334  O   VAL A 165     102.990 -62.438 113.202  0.00  0.00    -0.274 OA
ATOM   1335  CB  VAL A 165     103.420 -60.122 110.945  0.00  0.00    -0.020 C 
ATOM   1336  CG1 VAL A 165     103.882 -58.698 110.594  0.00  0.00    -0.061 C 
ATOM   1337  CG2 VAL A 165     104.532 -61.146 110.639  0.00  0.00    -0.061 C 
ATOM   1338  N   GLU A 166     101.011 -61.811 112.265  0.00  0.00    -0.302 N 
ATOM   1339  CA  GLU A 166     100.298 -63.067 112.469  0.00  0.00    +0.100 C 
ATOM   1340  C   GLU A 166     100.169 -63.829 111.147  0.00  0.00    +0.234 C 
ATOM   1341  O   GLU A 166      99.873 -63.225 110.116  0.00  0.00    -0.274 OA
ATOM   1342  CB  GLU A 166      98.889 -62.805 113.048  0.00  0.00    -0.016 C 
ATOM   1343  CG  GLU A 166      98.855 -62.036 114.386  0.00  0.00    +0.051 C 
ATOM   1344  CD  GLU A 166      98.793 -60.510 114.295  0.00  0.00    +0.356 C 
ATOM   1345  OE1 GLU A 166      98.208 -59.993 113.318  0.00  0.00    -0.246 OA
ATOM   1346  OE2 GLU A 166      99.301 -59.869 115.239  0.00  0.00    -0.246 OA
ATOM   1347  N   GLU A 167     100.313 -65.157 111.240  0.00  0.00    -0.302 N 
ATOM   1348  CA  GLU A 167      99.934 -66.115 110.206  0.00  0.00    +0.100 C 
ATOM   1349  C   GLU A 167      98.950 -67.123 110.809  0.00  0.00    +0.234 C 
ATOM   1350  O   GLU A 167      99.017 -67.408 112.006  0.00  0.00    -0.274 OA
ATOM   1351  CB  GLU A 167     101.174 -66.864 109.684  0.00  0.00    -0.016 C 
ATOM   1352  CG  GLU A 167     102.196 -65.983 108.941  0.00  0.00    +0.051 C 
ATOM   1353  CD  GLU A 167     103.350 -66.788 108.336  0.00  0.00    +0.356 C 
ATOM   1354  OE1 GLU A 167     103.427 -68.011 108.595  0.00  0.00    -0.246 OA
ATOM   1355  OE2 GLU A 167     104.164 -66.168 107.618  0.00  0.00    -0.246 OA
ATOM   1356  N   ALA A 168      98.081 -67.680 109.951  0.00  0.00    -0.303 N 
ATOM   1357  CA  ALA A 168      97.152 -68.754 110.299  0.00  0.00    +0.097 C 
ATOM   1358  C   ALA A 168      97.898 -70.033 110.712  0.00  0.00    +0.234 C 
ATOM   1359  O   ALA A 168      98.803 -70.468 109.998  0.00  0.00    -0.274 OA
ATOM   1360  CB  ALA A 168      96.227 -69.021 109.103  0.00  0.00    -0.038 C 
ATOM   1361  N   ASP A 169      97.499 -70.591 111.865  0.00  0.00    -0.302 N 
ATOM   1362  CA  ASP A 169      98.066 -71.798 112.462  0.00  0.00    +0.110 C 
ATOM   1363  C   ASP A 169      97.449 -73.039 111.787  0.00  0.00    +0.234 C 
ATOM   1364  O   ASP A 169      96.551 -73.656 112.356  0.00  0.00    -0.274 OA
ATOM   1365  CB  ASP A 169      97.861 -71.757 113.997  0.00  0.00    +0.076 C 
ATOM   1366  CG  ASP A 169      98.433 -72.947 114.774  0.00  0.00    +0.358 C 
ATOM   1367  OD1 ASP A 169      99.385 -73.584 114.273  0.00  0.00    -0.246 OA
ATOM   1368  OD2 ASP A 169      97.946 -73.169 115.902  0.00  0.00    -0.246 OA
ATOM   1369  N   ASP A 170      97.908 -73.351 110.563  0.00  0.00    -0.302 N 
ATOM   1370  CA  ASP A 170      97.372 -74.394 109.681  0.00  0.00    +0.110 C 
ATOM   1371  C   ASP A 170      97.888 -75.791 110.108  0.00  0.00    +0.234 C 
ATOM   1372  O   ASP A 170      98.568 -76.470 109.338  0.00  0.00    -0.274 OA
ATOM   1373  CB  ASP A 170      97.687 -74.029 108.204  0.00  0.00    +0.076 C 
ATOM   1374  CG  ASP A 170      96.903 -74.806 107.139  0.00  0.00    +0.358 C 
ATOM   1375  OD1 ASP A 170      95.822 -75.344 107.461  0.00  0.00    -0.246 OA
ATOM   1376  OD2 ASP A 170      97.364 -74.787 105.976  0.00  0.00    -0.246 OA
ATOM   1377  N   TRP A 171      97.574 -76.178 111.356  0.00  0.00    -0.302 N 
ATOM   1378  CA  TRP A 171      98.119 -77.348 112.046  0.00  0.00    +0.103 C 
ATOM   1379  C   TRP A 171      97.579 -78.700 111.542  0.00  0.00    +0.234 C 
ATOM   1380  O   TRP A 171      98.195 -79.715 111.854  0.00  0.00    -0.274 OA
ATOM   1381  CB  TRP A 171      97.907 -77.182 113.567  0.00  0.00    +0.001 C 
ATOM   1382  CG  TRP A 171      96.533 -77.436 114.124  0.00  0.00    -0.020 A 
ATOM   1383  CD1 TRP A 171      95.448 -76.646 113.954  0.00  0.00    +0.006 A 
ATOM   1384  CD2 TRP A 171      96.083 -78.559 114.947  0.00  0.00    +0.003 A 
ATOM   1385  CE2 TRP A 171      94.700 -78.370 115.252  0.00  0.00    +0.047 A 
ATOM   1386  CE3 TRP A 171      96.701 -79.719 115.472  0.00  0.00    -0.052 A 
ATOM   1387  NE1 TRP A 171      94.372 -77.186 114.626  0.00  0.00    -0.360 N 
ATOM   1388  CZ2 TRP A 171      93.968 -79.283 116.031  0.00  0.00    -0.038 A 
ATOM   1389  CZ3 TRP A 171      95.978 -80.642 116.256  0.00  0.00    -0.061 A 
ATOM   1390  CH2 TRP A 171      94.614 -80.425 116.537  0.00  0.00    -0.060 A 
ATOM   1391  N   LEU A 172      96.464 -78.701 110.789  0.00  0.00    -0.302 N 
ATOM   1392  CA  LEU A 172      95.822 -79.901 110.240  0.00  0.00    +0.100 C 
ATOM   1393  C   LEU A 172      96.117 -80.089 108.736  0.00  0.00    +0.234 C 
ATOM   1394  O   LEU A 172      95.491 -80.958 108.130  0.00  0.00    -0.274 OA
ATOM   1395  CB  LEU A 172      94.295 -79.845 110.521  0.00  0.00    -0.024 C 
ATOM   1396  CG  LEU A 172      93.920 -79.865 112.021  0.00  0.00    -0.045 C 
ATOM   1397  CD1 LEU A 172      92.474 -79.377 112.259  0.00  0.00    -0.063 C 
ATOM   1398  CD2 LEU A 172      94.198 -81.239 112.668  0.00  0.00    -0.063 C 
ATOM   1399  N   ARG A 173      97.062 -79.312 108.161  0.00  0.00    -0.302 N 
ATOM   1400  CA  ARG A 173      97.477 -79.348 106.748  0.00  0.00    +0.099 C 
ATOM   1401  C   ARG A 173      97.829 -80.751 106.222  0.00  0.00    +0.234 C 
ATOM   1402  O   ARG A 173      97.311 -81.154 105.181  0.00  0.00    -0.274 OA
ATOM   1403  CB  ARG A 173      98.643 -78.354 106.522  0.00  0.00    -0.024 C 
ATOM   1404  CG  ARG A 173      99.247 -78.377 105.098  0.00  0.00    -0.033 C 
ATOM   1405  CD  ARG A 173     100.303 -77.297 104.837  0.00  0.00    +0.018 C 
ATOM   1406  NE  ARG A 173      99.710 -75.959 104.757  0.00  0.00    -0.358 N 
ATOM   1407  CZ  ARG A 173     100.294 -74.860 104.258  0.00  0.00    +0.166 C 
ATOM   1408  NH1 ARG A 173      99.620 -73.706 104.310  0.00  0.00    -0.372 N 
ATOM   1409  NH2 ARG A 173     101.521 -74.896 103.720  0.00  0.00    -0.372 N 
ATOM   1410  N   TYR A 174      98.703 -81.450 106.958  0.00  0.00    -0.302 N 
ATOM   1411  CA  TYR A 174      99.206 -82.783 106.624  0.00  0.00    +0.103 C 
ATOM   1412  C   TYR A 174      98.444 -83.894 107.374  0.00  0.00    +0.234 C 
ATOM   1413  O   TYR A 174      98.860 -85.051 107.315  0.00  0.00    -0.274 OA
ATOM   1414  CB  TYR A 174     100.719 -82.814 106.921  0.00  0.00    -0.001 C 
ATOM   1415  CG  TYR A 174     101.515 -81.745 106.192  0.00  0.00    -0.045 A 
ATOM   1416  CD1 TYR A 174     101.856 -81.924 104.836  0.00  0.00    -0.055 A 
ATOM   1417  CD2 TYR A 174     101.906 -80.566 106.862  0.00  0.00    -0.055 A 
ATOM   1418  CE1 TYR A 174     102.598 -80.938 104.157  0.00  0.00    -0.020 A 
ATOM   1419  CE2 TYR A 174     102.650 -79.582 106.184  0.00  0.00    -0.020 A 
ATOM   1420  CZ  TYR A 174     102.996 -79.768 104.831  0.00  0.00    +0.117 A 
ATOM   1421  OH  TYR A 174     103.712 -78.810 104.174  0.00  0.00    -0.507 OA
ATOM   1422  N   GLY A 175      97.344 -83.528 108.055  0.00  0.00    -0.305 N 
ATOM   1423  CA  GLY A 175      96.528 -84.414 108.874  0.00  0.00    +0.088 C 
ATOM   1424  C   GLY A 175      97.076 -84.489 110.305  0.00  0.00    +0.231 C 
ATOM   1425  O   GLY A 175      98.130 -83.938 110.630  0.00  0.00    -0.274 OA
ATOM   1426  N   ASN A 176      96.319 -85.195 111.154  0.00  0.00    -0.302 N 
ATOM   1427  CA  ASN A 176      96.602 -85.433 112.565  0.00  0.00    +0.108 C 
ATOM   1428  C   ASN A 176      96.354 -86.937 112.807  0.00  0.00    +0.237 C 
ATOM   1429  O   ASN A 176      95.202 -87.365 112.719  0.00  0.00    -0.274 OA
ATOM   1430  CB  ASN A 176      95.671 -84.500 113.380  0.00  0.00    +0.051 C 
ATOM   1431  CG  ASN A 176      95.729 -84.647 114.907  0.00  0.00    +0.213 C 
ATOM   1432  ND2 ASN A 176      94.855 -83.925 115.607  0.00  0.00    -0.329 N 
ATOM   1433  OD1 ASN A 176      96.552 -85.377 115.454  0.00  0.00    -0.276 OA
ATOM   1434  N   PRO A 177      97.418 -87.723 113.094  0.00  0.00    -0.288 N 
ATOM   1435  CA  PRO A 177      97.266 -89.149 113.413  0.00  0.00    +0.102 C 
ATOM   1436  C   PRO A 177      96.693 -89.385 114.823  0.00  0.00    +0.234 C 
ATOM   1437  O   PRO A 177      96.093 -90.430 115.050  0.00  0.00    -0.274 OA
ATOM   1438  CB  PRO A 177      98.692 -89.701 113.257  0.00  0.00    -0.024 C 
ATOM   1439  CG  PRO A 177      99.587 -88.541 113.662  0.00  0.00    -0.035 C 
ATOM   1440  CD  PRO A 177      98.819 -87.311 113.186  0.00  0.00    +0.016 C 
ATOM   1441  N   TRP A 178      96.861 -88.409 115.731  0.00  0.00    -0.302 N 
ATOM   1442  CA  TRP A 178      96.456 -88.481 117.134  0.00  0.00    +0.103 C 
ATOM   1443  C   TRP A 178      94.972 -88.183 117.394  0.00  0.00    +0.234 C 
ATOM   1444  O   TRP A 178      94.594 -88.191 118.558  0.00  0.00    -0.274 OA
ATOM   1445  CB  TRP A 178      97.367 -87.571 117.982  0.00  0.00    +0.001 C 
ATOM   1446  CG  TRP A 178      98.830 -87.817 117.789  0.00  0.00    -0.020 A 
ATOM   1447  CD1 TRP A 178      99.699 -86.974 117.188  0.00  0.00    +0.006 A 
ATOM   1448  CD2 TRP A 178      99.593 -89.015 118.121  0.00  0.00    +0.003 A 
ATOM   1449  CE2 TRP A 178     100.937 -88.824 117.680  0.00  0.00    +0.047 A 
ATOM   1450  CE3 TRP A 178      99.286 -90.250 118.742  0.00  0.00    -0.052 A 
ATOM   1451  NE1 TRP A 178     100.945 -87.560 117.131  0.00  0.00    -0.360 N 
ATOM   1452  CZ2 TRP A 178     101.920 -89.811 117.836  0.00  0.00    -0.038 A 
ATOM   1453  CZ3 TRP A 178     100.272 -91.242 118.919  0.00  0.00    -0.061 A 
ATOM   1454  CH2 TRP A 178     101.587 -91.022 118.468  0.00  0.00    -0.060 A 
ATOM   1455  N   GLU A 179      94.155 -87.958 116.353  0.00  0.00    -0.302 N 
ATOM   1456  CA  GLU A 179      92.700 -87.855 116.472  0.00  0.00    +0.100 C 
ATOM   1457  C   GLU A 179      92.048 -88.993 115.674  0.00  0.00    +0.234 C 
ATOM   1458  O   GLU A 179      92.603 -89.447 114.671  0.00  0.00    -0.274 OA
ATOM   1459  CB  GLU A 179      92.238 -86.457 115.998  0.00  0.00    -0.016 C 
ATOM   1460  CG  GLU A 179      92.311 -86.216 114.473  0.00  0.00    +0.051 C 
ATOM   1461  CD  GLU A 179      91.936 -84.803 114.027  0.00  0.00    +0.356 C 
ATOM   1462  OE1 GLU A 179      91.759 -83.921 114.896  0.00  0.00    -0.246 OA
ATOM   1463  OE2 GLU A 179      91.828 -84.620 112.795  0.00  0.00    -0.246 OA
ATOM   1464  N   LYS A 180      90.849 -89.391 116.120  0.00  0.00    -0.302 N 
ATOM   1465  CA  LYS A 180      89.952 -90.290 115.410  0.00  0.00    +0.099 C 
ATOM   1466  C   LYS A 180      88.590 -89.597 115.322  0.00  0.00    +0.234 C 
ATOM   1467  O   LYS A 180      87.934 -89.417 116.348  0.00  0.00    -0.274 OA
ATOM   1468  CB  LYS A 180      89.870 -91.653 116.139  0.00  0.00    -0.026 C 
ATOM   1469  CG  LYS A 180      88.975 -92.700 115.437  0.00  0.00    -0.053 C 
ATOM   1470  CD  LYS A 180      89.606 -93.281 114.156  0.00  0.00    -0.069 C 
ATOM   1471  CE  LYS A 180      88.593 -93.866 113.161  0.00  0.00    -0.096 C 
ATOM   1472  NZ  LYS A 180      87.875 -92.805 112.433  0.00  0.00    +0.378 N 
ATOM   1473  N   SER A 181      88.186 -89.250 114.090  0.00  0.00    -0.301 N 
ATOM   1474  CA  SER A 181      86.853 -88.738 113.774  0.00  0.00    +0.123 C 
ATOM   1475  C   SER A 181      85.780 -89.816 114.009  0.00  0.00    +0.236 C 
ATOM   1476  O   SER A 181      86.003 -90.977 113.659  0.00  0.00    -0.274 OA
ATOM   1477  CB  SER A 181      86.855 -88.206 112.323  0.00  0.00    +0.071 C 
ATOM   1478  OG  SER A 181      86.859 -89.227 111.342  0.00  0.00    -0.393 OA
ATOM   1479  N   ARG A 182      84.635 -89.413 114.579  0.00  0.00    -0.302 N 
ATOM   1480  CA  ARG A 182      83.476 -90.285 114.761  0.00  0.00    +0.100 C 
ATOM   1481  C   ARG A 182      82.180 -89.515 114.428  0.00  0.00    +0.237 C 
ATOM   1482  O   ARG A 182      81.454 -89.152 115.355  0.00  0.00    -0.274 OA
ATOM   1483  CB  ARG A 182      83.452 -90.906 116.180  0.00  0.00    -0.024 C 
ATOM   1484  CG  ARG A 182      84.736 -91.618 116.647  0.00  0.00    -0.033 C 
ATOM   1485  CD  ARG A 182      84.506 -92.421 117.936  0.00  0.00    +0.018 C 
ATOM   1486  NE  ARG A 182      85.767 -92.785 118.594  0.00  0.00    -0.358 N 
ATOM   1487  CZ  ARG A 182      86.574 -93.825 118.325  0.00  0.00    +0.166 C 
ATOM   1488  NH1 ARG A 182      86.271 -94.722 117.376  0.00  0.00    -0.372 N 
ATOM   1489  NH2 ARG A 182      87.704 -93.964 119.029  0.00  0.00    -0.372 N 
ATOM   1490  N   PRO A 183      81.893 -89.273 113.122  0.00  0.00    -0.288 N 
ATOM   1491  CA  PRO A 183      80.661 -88.581 112.677  0.00  0.00    +0.102 C 
ATOM   1492  C   PRO A 183      79.324 -89.203 113.121  0.00  0.00    +0.234 C 
ATOM   1493  O   PRO A 183      78.338 -88.477 113.196  0.00  0.00    -0.274 OA
ATOM   1494  CB  PRO A 183      80.764 -88.568 111.141  0.00  0.00    -0.024 C 
ATOM   1495  CG  PRO A 183      82.247 -88.700 110.855  0.00  0.00    -0.035 C 
ATOM   1496  CD  PRO A 183      82.720 -89.627 111.964  0.00  0.00    +0.016 C 
ATOM   1497  N   GLU A 184      79.316 -90.513 113.428  0.00  0.00    -0.302 N 
ATOM   1498  CA  GLU A 184      78.167 -91.270 113.935  0.00  0.00    +0.100 C 
ATOM   1499  C   GLU A 184      77.591 -90.732 115.264  0.00  0.00    +0.234 C 
ATOM   1500  O   GLU A 184      76.396 -90.899 115.504  0.00  0.00    -0.274 OA
ATOM   1501  CB  GLU A 184      78.582 -92.754 114.052  0.00  0.00    -0.016 C 
ATOM   1502  CG  GLU A 184      79.619 -93.052 115.157  0.00  0.00    +0.051 C 
ATOM   1503  CD  GLU A 184      80.077 -94.506 115.144  0.00  0.00    +0.356 C 
ATOM   1504  OE1 GLU A 184      81.096 -94.773 114.470  0.00  0.00    -0.246 OA
ATOM   1505  OE2 GLU A 184      79.400 -95.325 115.803  0.00  0.00    -0.246 OA
ATOM   1506  N   PHE A 185      78.441 -90.086 116.081  0.00  0.00    -0.302 N 
ATOM   1507  CA  PHE A 185      78.101 -89.526 117.387  0.00  0.00    +0.103 C 
ATOM   1508  C   PHE A 185      77.797 -88.016 117.334  0.00  0.00    +0.234 C 
ATOM   1509  O   PHE A 185      77.858 -87.369 118.381  0.00  0.00    -0.274 OA
ATOM   1510  CB  PHE A 185      79.230 -89.867 118.387  0.00  0.00    -0.001 C 
ATOM   1511  CG  PHE A 185      79.427 -91.352 118.628  0.00  0.00    -0.045 A 
ATOM   1512  CD1 PHE A 185      78.363 -92.158 119.087  0.00  0.00    -0.059 A 
ATOM   1513  CD2 PHE A 185      80.686 -91.942 118.399  0.00  0.00    -0.059 A 
ATOM   1514  CE1 PHE A 185      78.551 -93.524 119.244  0.00  0.00    -0.062 A 
ATOM   1515  CE2 PHE A 185      80.854 -93.310 118.562  0.00  0.00    -0.062 A 
ATOM   1516  CZ  PHE A 185      79.787 -94.098 118.970  0.00  0.00    -0.062 A 
ATOM   1517  N   MET A 186      77.454 -87.480 116.144  0.00  0.00    -0.302 N 
ATOM   1518  CA  MET A 186      77.080 -86.075 115.955  0.00  0.00    +0.100 C 
ATOM   1519  C   MET A 186      75.776 -85.698 116.679  0.00  0.00    +0.234 C 
ATOM   1520  O   MET A 186      74.864 -86.522 116.761  0.00  0.00    -0.274 OA
ATOM   1521  CB  MET A 186      77.040 -85.701 114.457  0.00  0.00    -0.017 C 
ATOM   1522  CG  MET A 186      75.896 -86.307 113.619  0.00  0.00    -0.004 C 
ATOM   1523  SD  MET A 186      75.757 -85.626 111.941  0.00  0.00    -0.164 S 
ATOM   1524  CE  MET A 186      77.208 -86.337 111.120  0.00  0.00    -0.018 C 
ATOM   1525  N   LEU A 187      75.732 -84.461 117.198  0.00  0.00    -0.302 N 
ATOM   1526  CA  LEU A 187      74.653 -83.953 118.048  0.00  0.00    +0.100 C 
ATOM   1527  C   LEU A 187      74.277 -82.522 117.605  0.00  0.00    +0.237 C 
ATOM   1528  O   LEU A 187      75.182 -81.699 117.454  0.00  0.00    -0.274 OA
ATOM   1529  CB  LEU A 187      75.159 -83.962 119.510  0.00  0.00    -0.024 C 
ATOM   1530  CG  LEU A 187      75.226 -85.375 120.138  0.00  0.00    -0.045 C 
ATOM   1531  CD1 LEU A 187      76.022 -85.361 121.453  0.00  0.00    -0.063 C 
ATOM   1532  CD2 LEU A 187      73.824 -86.002 120.303  0.00  0.00    -0.063 C 
ATOM   1533  N   PRO A 188      72.968 -82.243 117.382  0.00  0.00    -0.288 N 
ATOM   1534  CA  PRO A 188      72.505 -80.921 116.920  0.00  0.00    +0.102 C 
ATOM   1535  C   PRO A 188      72.556 -79.843 118.021  0.00  0.00    +0.234 C 
ATOM   1536  O   PRO A 188      72.002 -80.041 119.102  0.00  0.00    -0.274 OA
ATOM   1537  CB  PRO A 188      71.065 -81.193 116.457  0.00  0.00    -0.024 C 
ATOM   1538  CG  PRO A 188      70.585 -82.333 117.340  0.00  0.00    -0.035 C 
ATOM   1539  CD  PRO A 188      71.843 -83.172 117.527  0.00  0.00    +0.016 C 
ATOM   1540  N   VAL A 189      73.203 -78.716 117.698  0.00  0.00    -0.302 N 
ATOM   1541  CA  VAL A 189      73.221 -77.494 118.498  0.00  0.00    +0.102 C 
ATOM   1542  C   VAL A 189      72.307 -76.467 117.804  0.00  0.00    +0.234 C 
ATOM   1543  O   VAL A 189      72.444 -76.242 116.602  0.00  0.00    -0.274 OA
ATOM   1544  CB  VAL A 189      74.650 -76.886 118.578  0.00  0.00    -0.020 C 
ATOM   1545  CG1 VAL A 189      74.711 -75.563 119.371  0.00  0.00    -0.061 C 
ATOM   1546  CG2 VAL A 189      75.656 -77.895 119.165  0.00  0.00    -0.061 C 
ATOM   1547  N   HIS A 190      71.401 -75.861 118.583  0.00  0.00    -0.302 N 
ATOM   1548  CA  HIS A 190      70.398 -74.909 118.108  0.00  0.00    +0.105 C 
ATOM   1549  C   HIS A 190      70.832 -73.459 118.384  0.00  0.00    +0.234 C 
ATOM   1550  O   HIS A 190      71.510 -73.196 119.376  0.00  0.00    -0.274 OA
ATOM   1551  CB  HIS A 190      69.058 -75.251 118.787  0.00  0.00    +0.016 C 
ATOM   1552  CG  HIS A 190      68.513 -76.601 118.379  0.00  0.00    +0.038 A 
ATOM   1553  CD2 HIS A 190      68.801 -77.879 118.806  0.00  0.00    +0.048 A 
ATOM   1554  ND1 HIS A 190      67.541 -76.752 117.409  0.00  0.00    -0.348 N 
ATOM   1555  CE1 HIS A 190      67.292 -78.056 117.289  0.00  0.00    +0.094 A 
ATOM   1556  NE2 HIS A 190      68.026 -78.805 118.103  0.00  0.00    -0.244 N 
ATOM   1557  N   PHE A 191      70.430 -72.542 117.494  0.00  0.00    -0.302 N 
ATOM   1558  CA  PHE A 191      70.747 -71.115 117.548  0.00  0.00    +0.103 C 
ATOM   1559  C   PHE A 191      69.558 -70.284 117.061  0.00  0.00    +0.234 C 
ATOM   1560  O   PHE A 191      68.794 -70.746 116.217  0.00  0.00    -0.274 OA
ATOM   1561  CB  PHE A 191      71.986 -70.809 116.677  0.00  0.00    -0.001 C 
ATOM   1562  CG  PHE A 191      73.308 -71.308 117.226  0.00  0.00    -0.045 A 
ATOM   1563  CD1 PHE A 191      73.856 -70.713 118.381  0.00  0.00    -0.059 A 
ATOM   1564  CD2 PHE A 191      73.950 -72.428 116.656  0.00  0.00    -0.059 A 
ATOM   1565  CE1 PHE A 191      75.041 -71.199 118.913  0.00  0.00    -0.062 A 
ATOM   1566  CE2 PHE A 191      75.143 -72.889 117.197  0.00  0.00    -0.062 A 
ATOM   1567  CZ  PHE A 191      75.687 -72.274 118.318  0.00  0.00    -0.062 A 
ATOM   1568  N   TYR A 192      69.461 -69.045 117.568  0.00  0.00    -0.302 N 
ATOM   1569  CA  TYR A 192      68.455 -68.039 117.219  0.00  0.00    +0.103 C 
ATOM   1570  C   TYR A 192      67.036 -68.491 117.613  0.00  0.00    +0.234 C 
ATOM   1571  O   TYR A 192      66.850 -68.915 118.753  0.00  0.00    -0.274 OA
ATOM   1572  CB  TYR A 192      68.603 -67.582 115.746  0.00  0.00    -0.001 C 
ATOM   1573  CG  TYR A 192      69.962 -67.008 115.398  0.00  0.00    -0.045 A 
ATOM   1574  CD1 TYR A 192      70.303 -65.706 115.817  0.00  0.00    -0.055 A 
ATOM   1575  CD2 TYR A 192      70.884 -67.768 114.649  0.00  0.00    -0.055 A 
ATOM   1576  CE1 TYR A 192      71.559 -65.165 115.487  0.00  0.00    -0.020 A 
ATOM   1577  CE2 TYR A 192      72.139 -67.226 114.314  0.00  0.00    -0.020 A 
ATOM   1578  CZ  TYR A 192      72.475 -65.924 114.732  0.00  0.00    +0.117 A 
ATOM   1579  OH  TYR A 192      73.690 -65.400 114.408  0.00  0.00    -0.507 OA
ATOM   1580  N   GLY A 193      66.067 -68.381 116.688  0.00  0.00    -0.305 N 
ATOM   1581  CA  GLY A 193      64.672 -68.755 116.903  0.00  0.00    +0.088 C 
ATOM   1582  C   GLY A 193      63.979 -67.806 117.890  0.00  0.00    +0.231 C 
ATOM   1583  O   GLY A 193      64.356 -66.642 118.035  0.00  0.00    -0.274 OA
ATOM   1584  N   LYS A 194      62.935 -68.323 118.547  0.00  0.00    -0.303 N 
ATOM   1585  CA  LYS A 194      62.139 -67.615 119.543  0.00  0.00    +0.099 C 
ATOM   1586  C   LYS A 194      61.484 -68.618 120.490  0.00  0.00    +0.234 C 
ATOM   1587  O   LYS A 194      61.253 -69.767 120.112  0.00  0.00    -0.274 OA
ATOM   1588  CB  LYS A 194      61.100 -66.696 118.855  0.00  0.00    -0.026 C 
ATOM   1589  CG  LYS A 194      60.064 -67.415 117.970  0.00  0.00    -0.053 C 
ATOM   1590  CD  LYS A 194      59.020 -66.449 117.394  0.00  0.00    -0.069 C 
ATOM   1591  CE  LYS A 194      58.182 -67.096 116.285  0.00  0.00    -0.096 C 
ATOM   1592  NZ  LYS A 194      57.078 -66.223 115.857  0.00  0.00    +0.378 N 
ATOM   1593  N   VAL A 195      61.166 -68.145 121.702  0.00  0.00    -0.302 N 
ATOM   1594  CA  VAL A 195      60.404 -68.917 122.673  0.00  0.00    +0.102 C 
ATOM   1595  C   VAL A 195      58.898 -68.680 122.470  0.00  0.00    +0.234 C 
ATOM   1596  O   VAL A 195      58.476 -67.542 122.260  0.00  0.00    -0.274 OA
ATOM   1597  CB  VAL A 195      60.775 -68.559 124.134  0.00  0.00    -0.020 C 
ATOM   1598  CG1 VAL A 195      59.943 -69.352 125.158  0.00  0.00    -0.061 C 
ATOM   1599  CG2 VAL A 195      62.260 -68.833 124.397  0.00  0.00    -0.061 C 
ATOM   1600  N   GLU A 196      58.134 -69.774 122.574  0.00  0.00    -0.302 N 
ATOM   1601  CA  GLU A 196      56.683 -69.798 122.503  0.00  0.00    +0.100 C 
ATOM   1602  C   GLU A 196      56.157 -70.506 123.762  0.00  0.00    +0.234 C 
ATOM   1603  O   GLU A 196      56.528 -71.651 124.022  0.00  0.00    -0.274 OA
ATOM   1604  CB  GLU A 196      56.279 -70.509 121.197  0.00  0.00    -0.016 C 
ATOM   1605  CG  GLU A 196      54.783 -70.394 120.868  0.00  0.00    +0.051 C 
ATOM   1606  CD  GLU A 196      54.435 -71.156 119.592  0.00  0.00    +0.356 C 
ATOM   1607  OE1 GLU A 196      54.475 -72.405 119.647  0.00  0.00    -0.246 OA
ATOM   1608  OE2 GLU A 196      54.149 -70.478 118.582  0.00  0.00    -0.246 OA
ATOM   1609  N   HIS A 197      55.309 -69.796 124.521  0.00  0.00    -0.302 N 
ATOM   1610  CA  HIS A 197      54.690 -70.271 125.757  0.00  0.00    +0.105 C 
ATOM   1611  C   HIS A 197      53.259 -70.728 125.433  0.00  0.00    +0.234 C 
ATOM   1612  O   HIS A 197      52.396 -69.888 125.179  0.00  0.00    -0.274 OA
ATOM   1613  CB  HIS A 197      54.712 -69.130 126.797  0.00  0.00    +0.016 C 
ATOM   1614  CG  HIS A 197      56.094 -68.719 127.253  0.00  0.00    +0.035 A 
ATOM   1615  CD2 HIS A 197      56.861 -67.614 126.922  0.00  0.00    +0.022 A 
ATOM   1616  ND1 HIS A 197      56.903 -69.556 128.010  0.00  0.00    -0.350 N 
ATOM   1617  CE1 HIS A 197      58.070 -68.934 128.167  0.00  0.00    +0.070 A 
ATOM   1618  NE2 HIS A 197      58.096 -67.767 127.532  0.00  0.00    -0.352 N 
ATOM   1619  N   THR A 198      53.061 -72.055 125.416  0.00  0.00    -0.300 N 
ATOM   1620  CA  THR A 198      51.820 -72.725 125.010  0.00  0.00    +0.125 C 
ATOM   1621  C   THR A 198      51.230 -73.546 126.178  0.00  0.00    +0.236 C 
ATOM   1622  O   THR A 198      51.847 -73.637 127.241  0.00  0.00    -0.274 OA
ATOM   1623  CB  THR A 198      52.100 -73.688 123.815  0.00  0.00    +0.079 C 
ATOM   1624  CG2 THR A 198      52.827 -73.028 122.638  0.00  0.00    -0.037 C 
ATOM   1625  OG1 THR A 198      52.809 -74.854 124.193  0.00  0.00    -0.390 OA
ATOM   1626  N   ASN A 199      50.053 -74.159 125.943  0.00  0.00    -0.302 N 
ATOM   1627  CA  ASN A 199      49.395 -75.096 126.869  0.00  0.00    +0.108 C 
ATOM   1628  C   ASN A 199      50.211 -76.381 127.129  0.00  0.00    +0.234 C 
ATOM   1629  O   ASN A 199      50.055 -76.976 128.195  0.00  0.00    -0.274 OA
ATOM   1630  CB  ASN A 199      47.987 -75.485 126.350  0.00  0.00    +0.051 C 
ATOM   1631  CG  ASN A 199      47.025 -74.312 126.135  0.00  0.00    +0.213 C 
ATOM   1632  ND2 ASN A 199      46.841 -73.464 127.149  0.00  0.00    -0.329 N 
ATOM   1633  OD1 ASN A 199      46.440 -74.180 125.062  0.00  0.00    -0.276 OA
ATOM   1634  N   THR A 200      51.076 -76.767 126.174  0.00  0.00    -0.300 N 
ATOM   1635  CA  THR A 200      52.002 -77.901 126.275  0.00  0.00    +0.125 C 
ATOM   1636  C   THR A 200      53.329 -77.547 126.996  0.00  0.00    +0.236 C 
ATOM   1637  O   THR A 200      54.196 -78.416 127.112  0.00  0.00    -0.274 OA
ATOM   1638  CB  THR A 200      52.323 -78.486 124.867  0.00  0.00    +0.079 C 
ATOM   1639  CG2 THR A 200      51.082 -78.741 123.996  0.00  0.00    -0.037 C 
ATOM   1640  OG1 THR A 200      53.257 -77.716 124.132  0.00  0.00    -0.390 OA
ATOM   1641  N   GLY A 201      53.464 -76.297 127.471  0.00  0.00    -0.305 N 
ATOM   1642  CA  GLY A 201      54.640 -75.787 128.168  0.00  0.00    +0.088 C 
ATOM   1643  C   GLY A 201      55.484 -74.923 127.224  0.00  0.00    +0.231 C 
ATOM   1644  O   GLY A 201      55.053 -74.549 126.130  0.00  0.00    -0.274 OA
ATOM   1645  N   THR A 202      56.698 -74.587 127.686  0.00  0.00    -0.301 N 
ATOM   1646  CA  THR A 202      57.634 -73.715 126.978  0.00  0.00    +0.125 C 
ATOM   1647  C   THR A 202      58.395 -74.481 125.877  0.00  0.00    +0.236 C 
ATOM   1648  O   THR A 202      58.929 -75.561 126.139  0.00  0.00    -0.274 OA
ATOM   1649  CB  THR A 202      58.663 -73.088 127.955  0.00  0.00    +0.079 C 
ATOM   1650  CG2 THR A 202      59.607 -72.073 127.301  0.00  0.00    -0.037 C 
ATOM   1651  OG1 THR A 202      57.971 -72.405 128.985  0.00  0.00    -0.390 OA
ATOM   1652  N   LYS A 203      58.409 -73.897 124.669  0.00  0.00    -0.302 N 
ATOM   1653  CA  LYS A 203      59.049 -74.432 123.468  0.00  0.00    +0.099 C 
ATOM   1654  C   LYS A 203      60.015 -73.383 122.907  0.00  0.00    +0.234 C 
ATOM   1655  O   LYS A 203      59.632 -72.220 122.811  0.00  0.00    -0.274 OA
ATOM   1656  CB  LYS A 203      57.965 -74.736 122.404  0.00  0.00    -0.026 C 
ATOM   1657  CG  LYS A 203      56.930 -75.802 122.799  0.00  0.00    -0.053 C 
ATOM   1658  CD  LYS A 203      57.521 -77.219 122.876  0.00  0.00    -0.069 C 
ATOM   1659  CE  LYS A 203      56.553 -78.256 123.457  0.00  0.00    -0.096 C 
ATOM   1660  NZ  LYS A 203      56.223 -77.946 124.859  0.00  0.00    +0.378 N 
ATOM   1661  N   TRP A 204      61.214 -73.821 122.493  0.00  0.00    -0.302 N 
ATOM   1662  CA  TRP A 204      62.176 -73.012 121.742  0.00  0.00    +0.103 C 
ATOM   1663  C   TRP A 204      62.100 -73.447 120.269  0.00  0.00    +0.234 C 
ATOM   1664  O   TRP A 204      62.616 -74.508 119.914  0.00  0.00    -0.274 OA
ATOM   1665  CB  TRP A 204      63.579 -73.175 122.366  0.00  0.00    +0.001 C 
ATOM   1666  CG  TRP A 204      64.716 -72.419 121.735  0.00  0.00    -0.020 A 
ATOM   1667  CD1 TRP A 204      64.623 -71.246 121.064  0.00  0.00    +0.006 A 
ATOM   1668  CD2 TRP A 204      66.145 -72.723 121.794  0.00  0.00    +0.003 A 
ATOM   1669  CE2 TRP A 204      66.857 -71.714 121.077  0.00  0.00    +0.047 A 
ATOM   1670  CE3 TRP A 204      66.916 -73.754 122.379  0.00  0.00    -0.052 A 
ATOM   1671  NE1 TRP A 204      65.876 -70.841 120.663  0.00  0.00    -0.360 N 
ATOM   1672  CZ2 TRP A 204      68.256 -71.734 120.932  0.00  0.00    -0.038 A 
ATOM   1673  CZ3 TRP A 204      68.319 -73.777 122.261  0.00  0.00    -0.061 A 
ATOM   1674  CH2 TRP A 204      68.990 -72.768 121.543  0.00  0.00    -0.060 A 
ATOM   1675  N   ILE A 205      61.397 -72.633 119.466  0.00  0.00    -0.302 N 
ATOM   1676  CA  ILE A 205      61.004 -72.923 118.087  0.00  0.00    +0.102 C 
ATOM   1677  C   ILE A 205      61.756 -72.045 117.067  0.00  0.00    +0.234 C 
ATOM   1678  O   ILE A 205      62.310 -71.009 117.434  0.00  0.00    -0.274 OA
ATOM   1679  CB  ILE A 205      59.474 -72.688 117.901  0.00  0.00    -0.017 C 
ATOM   1680  CG1 ILE A 205      58.988 -71.242 118.189  0.00  0.00    -0.051 C 
ATOM   1681  CG2 ILE A 205      58.667 -73.718 118.713  0.00  0.00    -0.060 C 
ATOM   1682  CD1 ILE A 205      57.608 -70.926 117.599  0.00  0.00    -0.065 C 
ATOM   1683  N   ASP A 206      61.725 -72.478 115.794  0.00  0.00    -0.302 N 
ATOM   1684  CA  ASP A 206      62.184 -71.745 114.602  0.00  0.00    +0.110 C 
ATOM   1685  C   ASP A 206      63.706 -71.484 114.560  0.00  0.00    +0.235 C 
ATOM   1686  O   ASP A 206      64.146 -70.524 113.928  0.00  0.00    -0.274 OA
ATOM   1687  CB  ASP A 206      61.364 -70.458 114.295  0.00  0.00    +0.076 C 
ATOM   1688  CG  ASP A 206      59.839 -70.625 114.309  0.00  0.00    +0.358 C 
ATOM   1689  OD1 ASP A 206      59.361 -71.770 114.149  0.00  0.00    -0.246 OA
ATOM   1690  OD2 ASP A 206      59.164 -69.579 114.413  0.00  0.00    -0.246 OA
ATOM   1691  N   THR A 207      64.482 -72.349 115.228  0.00  0.00    -0.300 N 
ATOM   1692  CA  THR A 207      65.935 -72.254 115.359  0.00  0.00    +0.125 C 
ATOM   1693  C   THR A 207      66.687 -72.737 114.098  0.00  0.00    +0.236 C 
ATOM   1694  O   THR A 207      66.177 -73.564 113.340  0.00  0.00    -0.274 OA
ATOM   1695  CB  THR A 207      66.415 -73.125 116.551  0.00  0.00    +0.079 C 
ATOM   1696  CG2 THR A 207      65.779 -72.717 117.886  0.00  0.00    -0.037 C 
ATOM   1697  OG1 THR A 207      66.176 -74.502 116.336  0.00  0.00    -0.390 OA
ATOM   1698  N   GLN A 208      67.916 -72.222 113.942  0.00  0.00    -0.302 N 
ATOM   1699  CA  GLN A 208      68.931 -72.703 113.005  0.00  0.00    +0.100 C 
ATOM   1700  C   GLN A 208      69.733 -73.820 113.689  0.00  0.00    +0.234 C 
ATOM   1701  O   GLN A 208      70.119 -73.654 114.845  0.00  0.00    -0.274 OA
ATOM   1702  CB  GLN A 208      69.885 -71.539 112.639  0.00  0.00    -0.018 C 
ATOM   1703  CG  GLN A 208      69.226 -70.271 112.055  0.00  0.00    +0.026 C 
ATOM   1704  CD  GLN A 208      68.273 -70.537 110.887  0.00  0.00    +0.211 C 
ATOM   1705  NE2 GLN A 208      68.780 -71.136 109.807  0.00  0.00    -0.329 N 
ATOM   1706  OE1 GLN A 208      67.093 -70.203 110.960  0.00  0.00    -0.276 OA
ATOM   1707  N   VAL A 209      69.992 -74.919 112.965  0.00  0.00    -0.302 N 
ATOM   1708  CA  VAL A 209      70.732 -76.076 113.475  0.00  0.00    +0.102 C 
ATOM   1709  C   VAL A 209      72.170 -76.076 112.923  0.00  0.00    +0.234 C 
ATOM   1710  O   VAL A 209      72.378 -75.757 111.753  0.00  0.00    -0.274 OA
ATOM   1711  CB  VAL A 209      70.025 -77.406 113.072  0.00  0.00    -0.020 C 
ATOM   1712  CG1 VAL A 209      70.830 -78.692 113.371  0.00  0.00    -0.061 C 
ATOM   1713  CG2 VAL A 209      68.645 -77.507 113.747  0.00  0.00    -0.061 C 
ATOM   1714  N   VAL A 210      73.123 -76.467 113.782  0.00  0.00    -0.302 N 
ATOM   1715  CA  VAL A 210      74.518 -76.745 113.447  0.00  0.00    +0.102 C 
ATOM   1716  C   VAL A 210      74.901 -78.059 114.149  0.00  0.00    +0.234 C 
ATOM   1717  O   VAL A 210      74.713 -78.177 115.357  0.00  0.00    -0.274 OA
ATOM   1718  CB  VAL A 210      75.476 -75.620 113.942  0.00  0.00    -0.020 C 
ATOM   1719  CG1 VAL A 210      76.973 -75.938 113.726  0.00  0.00    -0.061 C 
ATOM   1720  CG2 VAL A 210      75.134 -74.263 113.301  0.00  0.00    -0.061 C 
ATOM   1721  N   LEU A 211      75.438 -79.021 113.386  0.00  0.00    -0.302 N 
ATOM   1722  CA  LEU A 211      75.882 -80.323 113.889  0.00  0.00    +0.100 C 
ATOM   1723  C   LEU A 211      77.265 -80.208 114.548  0.00  0.00    +0.234 C 
ATOM   1724  O   LEU A 211      78.117 -79.492 114.030  0.00  0.00    -0.274 OA
ATOM   1725  CB  LEU A 211      75.960 -81.326 112.717  0.00  0.00    -0.024 C 
ATOM   1726  CG  LEU A 211      74.678 -81.487 111.874  0.00  0.00    -0.045 C 
ATOM   1727  CD1 LEU A 211      74.966 -82.387 110.653  0.00  0.00    -0.063 C 
ATOM   1728  CD2 LEU A 211      73.480 -81.980 112.716  0.00  0.00    -0.063 C 
ATOM   1729  N   ALA A 212      77.471 -80.948 115.647  0.00  0.00    -0.303 N 
ATOM   1730  CA  ALA A 212      78.739 -81.028 116.368  0.00  0.00    +0.097 C 
ATOM   1731  C   ALA A 212      79.307 -82.444 116.220  0.00  0.00    +0.234 C 
ATOM   1732  O   ALA A 212      78.810 -83.355 116.877  0.00  0.00    -0.274 OA
ATOM   1733  CB  ALA A 212      78.484 -80.678 117.844  0.00  0.00    -0.038 C 
ATOM   1734  N   LEU A 213      80.325 -82.598 115.358  0.00  0.00    -0.302 N 
ATOM   1735  CA  LEU A 213      80.994 -83.866 115.054  0.00  0.00    +0.100 C 
ATOM   1736  C   LEU A 213      82.214 -84.044 115.985  0.00  0.00    +0.237 C 
ATOM   1737  O   LEU A 213      83.123 -83.215 115.917  0.00  0.00    -0.274 OA
ATOM   1738  CB  LEU A 213      81.464 -83.838 113.579  0.00  0.00    -0.024 C 
ATOM   1739  CG  LEU A 213      80.375 -84.243 112.564  0.00  0.00    -0.045 C 
ATOM   1740  CD1 LEU A 213      79.235 -83.210 112.466  0.00  0.00    -0.063 C 
ATOM   1741  CD2 LEU A 213      81.004 -84.538 111.189  0.00  0.00    -0.063 C 
ATOM   1742  N   PRO A 214      82.229 -85.096 116.837  0.00  0.00    -0.288 N 
ATOM   1743  CA  PRO A 214      83.342 -85.330 117.771  0.00  0.00    +0.102 C 
ATOM   1744  C   PRO A 214      84.579 -85.966 117.109  0.00  0.00    +0.234 C 
ATOM   1745  O   PRO A 214      84.448 -86.857 116.268  0.00  0.00    -0.274 OA
ATOM   1746  CB  PRO A 214      82.733 -86.267 118.818  0.00  0.00    -0.024 C 
ATOM   1747  CG  PRO A 214      81.675 -87.061 118.076  0.00  0.00    -0.035 C 
ATOM   1748  CD  PRO A 214      81.182 -86.110 116.990  0.00  0.00    +0.016 C 
ATOM   1749  N   TYR A 215      85.753 -85.491 117.544  0.00  0.00    -0.302 N 
ATOM   1750  CA  TYR A 215      87.071 -86.034 117.231  0.00  0.00    +0.103 C 
ATOM   1751  C   TYR A 215      87.745 -86.384 118.561  0.00  0.00    +0.234 C 
ATOM   1752  O   TYR A 215      87.869 -85.506 119.413  0.00  0.00    -0.274 OA
ATOM   1753  CB  TYR A 215      87.897 -84.974 116.480  0.00  0.00    -0.001 C 
ATOM   1754  CG  TYR A 215      87.535 -84.775 115.020  0.00  0.00    -0.045 A 
ATOM   1755  CD1 TYR A 215      88.411 -85.244 114.021  0.00  0.00    -0.055 A 
ATOM   1756  CD2 TYR A 215      86.362 -84.084 114.647  0.00  0.00    -0.055 A 
ATOM   1757  CE1 TYR A 215      88.141 -84.989 112.666  0.00  0.00    -0.020 A 
ATOM   1758  CE2 TYR A 215      86.073 -83.862 113.285  0.00  0.00    -0.020 A 
ATOM   1759  CZ  TYR A 215      86.969 -84.307 112.293  0.00  0.00    +0.117 A 
ATOM   1760  OH  TYR A 215      86.705 -84.084 110.973  0.00  0.00    -0.507 OA
ATOM   1761  N   ASP A 216      88.162 -87.649 118.711  0.00  0.00    -0.302 N 
ATOM   1762  CA  ASP A 216      88.670 -88.213 119.966  0.00  0.00    +0.110 C 
ATOM   1763  C   ASP A 216      90.178 -88.445 119.889  0.00  0.00    +0.235 C 
ATOM   1764  O   ASP A 216      90.630 -89.190 119.021  0.00  0.00    -0.274 OA
ATOM   1765  CB  ASP A 216      87.962 -89.534 120.340  0.00  0.00    +0.076 C 
ATOM   1766  CG  ASP A 216      86.439 -89.426 120.390  0.00  0.00    +0.358 C 
ATOM   1767  OD1 ASP A 216      85.934 -88.327 120.705  0.00  0.00    -0.246 OA
ATOM   1768  OD2 ASP A 216      85.794 -90.476 120.192  0.00  0.00    -0.246 OA
ATOM   1769  N   THR A 217      90.913 -87.835 120.830  0.00  0.00    -0.300 N 
ATOM   1770  CA  THR A 217      92.354 -88.005 121.004  0.00  0.00    +0.125 C 
ATOM   1771  C   THR A 217      92.602 -88.831 122.284  0.00  0.00    +0.239 C 
ATOM   1772  O   THR A 217      92.033 -88.486 123.320  0.00  0.00    -0.273 OA
ATOM   1773  CB  THR A 217      93.026 -86.617 121.191  0.00  0.00    +0.079 C 
ATOM   1774  CG2 THR A 217      94.494 -86.616 121.659  0.00  0.00    -0.037 C 
ATOM   1775  OG1 THR A 217      92.985 -85.932 119.959  0.00  0.00    -0.390 OA
ATOM   1776  N   PRO A 218      93.431 -89.899 122.206  0.00  0.00    -0.288 N 
ATOM   1777  CA  PRO A 218      93.772 -90.718 123.378  0.00  0.00    +0.102 C 
ATOM   1778  C   PRO A 218      94.702 -89.966 124.346  0.00  0.00    +0.234 C 
ATOM   1779  O   PRO A 218      95.643 -89.309 123.902  0.00  0.00    -0.274 OA
ATOM   1780  CB  PRO A 218      94.456 -91.943 122.761  0.00  0.00    -0.024 C 
ATOM   1781  CG  PRO A 218      95.136 -91.415 121.508  0.00  0.00    -0.035 C 
ATOM   1782  CD  PRO A 218      94.183 -90.332 121.026  0.00  0.00    +0.016 C 
ATOM   1783  N   VAL A 219      94.405 -90.079 125.645  0.00  0.00    -0.302 N 
ATOM   1784  CA  VAL A 219      95.126 -89.435 126.738  0.00  0.00    +0.102 C 
ATOM   1785  C   VAL A 219      95.740 -90.552 127.620  0.00  0.00    +0.237 C 
ATOM   1786  O   VAL A 219      95.092 -90.990 128.572  0.00  0.00    -0.274 OA
ATOM   1787  CB  VAL A 219      94.156 -88.543 127.571  0.00  0.00    -0.020 C 
ATOM   1788  CG1 VAL A 219      94.778 -87.915 128.830  0.00  0.00    -0.061 C 
ATOM   1789  CG2 VAL A 219      93.537 -87.425 126.710  0.00  0.00    -0.061 C 
ATOM   1790  N   PRO A 220      96.950 -91.049 127.264  0.00  0.00    -0.288 N 
ATOM   1791  CA  PRO A 220      97.596 -92.144 128.008  0.00  0.00    +0.102 C 
ATOM   1792  C   PRO A 220      98.123 -91.685 129.376  0.00  0.00    +0.234 C 
ATOM   1793  O   PRO A 220      98.851 -90.695 129.444  0.00  0.00    -0.274 OA
ATOM   1794  CB  PRO A 220      98.733 -92.595 127.074  0.00  0.00    -0.024 C 
ATOM   1795  CG  PRO A 220      99.105 -91.345 126.294  0.00  0.00    -0.035 C 
ATOM   1796  CD  PRO A 220      97.763 -90.647 126.111  0.00  0.00    +0.016 C 
ATOM   1797  N   GLY A 221      97.763 -92.424 130.435  0.00  0.00    -0.305 N 
ATOM   1798  CA  GLY A 221      98.333 -92.238 131.766  0.00  0.00    +0.088 C 
ATOM   1799  C   GLY A 221      99.756 -92.812 131.798  0.00  0.00    +0.231 C 
ATOM   1800  O   GLY A 221     100.061 -93.769 131.082  0.00  0.00    -0.274 OA
ATOM   1801  N   TYR A 222     100.622 -92.228 132.639  0.00  0.00    -0.302 N 
ATOM   1802  CA  TYR A 222     102.006 -92.664 132.805  0.00  0.00    +0.103 C 
ATOM   1803  C   TYR A 222     102.084 -94.015 133.533  0.00  0.00    +0.234 C 
ATOM   1804  O   TYR A 222     101.713 -94.091 134.704  0.00  0.00    -0.274 OA
ATOM   1805  CB  TYR A 222     102.822 -91.560 133.508  0.00  0.00    -0.001 C 
ATOM   1806  CG  TYR A 222     104.278 -91.918 133.765  0.00  0.00    -0.045 A 
ATOM   1807  CD1 TYR A 222     105.242 -91.765 132.746  0.00  0.00    -0.055 A 
ATOM   1808  CD2 TYR A 222     104.667 -92.437 135.017  0.00  0.00    -0.055 A 
ATOM   1809  CE1 TYR A 222     106.577 -92.153 132.968  0.00  0.00    -0.020 A 
ATOM   1810  CE2 TYR A 222     105.997 -92.840 135.236  0.00  0.00    -0.020 A 
ATOM   1811  CZ  TYR A 222     106.954 -92.699 134.212  0.00  0.00    +0.117 A 
ATOM   1812  OH  TYR A 222     108.247 -93.069 134.439  0.00  0.00    -0.507 OA
ATOM   1813  N   MET A 223     102.585 -95.033 132.812  0.00  0.00    -0.302 N 
ATOM   1814  CA  MET A 223     102.896 -96.391 133.270  0.00  0.00    +0.100 C 
ATOM   1815  C   MET A 223     101.731 -97.084 134.003  0.00  0.00    +0.234 C 
ATOM   1816  O   MET A 223     101.884 -97.503 135.151  0.00  0.00    -0.274 OA
ATOM   1817  CB  MET A 223     104.222 -96.395 134.070  0.00  0.00    -0.017 C 
ATOM   1818  CG  MET A 223     105.434 -95.851 133.290  0.00  0.00    -0.004 C 
ATOM   1819  SD  MET A 223     105.784 -96.622 131.683  0.00  0.00    -0.164 S 
ATOM   1820  CE  MET A 223     106.095 -98.334 132.186  0.00  0.00    -0.018 C 
ATOM   1821  N   ASN A 224     100.585 -97.170 133.311  0.00  0.00    -0.302 N 
ATOM   1822  CA  ASN A 224      99.357 -97.804 133.794  0.00  0.00    +0.108 C 
ATOM   1823  C   ASN A 224      98.497 -98.307 132.617  0.00  0.00    +0.234 C 
ATOM   1824  O   ASN A 224      98.891 -98.177 131.458  0.00  0.00    -0.274 OA
ATOM   1825  CB  ASN A 224      98.607 -96.879 134.795  0.00  0.00    +0.051 C 
ATOM   1826  CG  ASN A 224      97.927 -95.625 134.220  0.00  0.00    +0.213 C 
ATOM   1827  ND2 ASN A 224      97.215 -94.893 135.076  0.00  0.00    -0.329 N 
ATOM   1828  OD1 ASN A 224      98.023 -95.319 133.034  0.00  0.00    -0.276 OA
ATOM   1829  N   ASN A 225      97.329 -98.885 132.938  0.00  0.00    -0.302 N 
ATOM   1830  CA  ASN A 225      96.398 -99.439 131.949  0.00  0.00    +0.108 C 
ATOM   1831  C   ASN A 225      95.349 -98.420 131.462  0.00  0.00    +0.234 C 
ATOM   1832  O   ASN A 225      94.608 -98.742 130.535  0.00  0.00    -0.274 OA
ATOM   1833  CB  ASN A 225      95.721-100.711 132.511  0.00  0.00    +0.051 C 
ATOM   1834  CG  ASN A 225      96.720-101.785 132.961  0.00  0.00    +0.213 C 
ATOM   1835  ND2 ASN A 225      97.510-102.322 132.029  0.00  0.00    -0.329 N 
ATOM   1836  OD1 ASN A 225      96.780-102.122 134.140  0.00  0.00    -0.276 OA
ATOM   1837  N   THR A 226      95.298 -97.223 132.071  0.00  0.00    -0.300 N 
ATOM   1838  CA  THR A 226      94.345 -96.168 131.733  0.00  0.00    +0.125 C 
ATOM   1839  C   THR A 226      94.785 -95.383 130.486  0.00  0.00    +0.236 C 
ATOM   1840  O   THR A 226      95.907 -94.875 130.449  0.00  0.00    -0.274 OA
ATOM   1841  CB  THR A 226      94.197 -95.150 132.894  0.00  0.00    +0.079 C 
ATOM   1842  CG2 THR A 226      93.205 -94.000 132.627  0.00  0.00    -0.037 C 
ATOM   1843  OG1 THR A 226      93.767 -95.838 134.051  0.00  0.00    -0.390 OA
ATOM   1844  N   VAL A 227      93.863 -95.260 129.521  0.00  0.00    -0.302 N 
ATOM   1845  CA  VAL A 227      93.977 -94.352 128.384  0.00  0.00    +0.102 C 
ATOM   1846  C   VAL A 227      92.601 -93.684 128.222  0.00  0.00    +0.234 C 
ATOM   1847  O   VAL A 227      91.662 -94.318 127.743  0.00  0.00    -0.274 OA
ATOM   1848  CB  VAL A 227      94.386 -95.073 127.065  0.00  0.00    -0.020 C 
ATOM   1849  CG1 VAL A 227      94.404 -94.135 125.838  0.00  0.00    -0.061 C 
ATOM   1850  CG2 VAL A 227      95.745 -95.787 127.175  0.00  0.00    -0.061 C 
ATOM   1851  N   ASN A 228      92.511 -92.422 128.671  0.00  0.00    -0.302 N 
ATOM   1852  CA  ASN A 228      91.309 -91.582 128.628  0.00  0.00    +0.108 C 
ATOM   1853  C   ASN A 228      91.137 -90.909 127.247  0.00  0.00    +0.234 C 
ATOM   1854  O   ASN A 228      91.877 -91.226 126.316  0.00  0.00    -0.274 OA
ATOM   1855  CB  ASN A 228      91.384 -90.576 129.804  0.00  0.00    +0.051 C 
ATOM   1856  CG  ASN A 228      91.138 -91.203 131.185  0.00  0.00    +0.213 C 
ATOM   1857  ND2 ASN A 228      91.435 -90.460 132.250  0.00  0.00    -0.329 N 
ATOM   1858  OD1 ASN A 228      90.658 -92.328 131.301  0.00  0.00    -0.276 OA
ATOM   1859  N   THR A 229      90.121 -90.039 127.120  0.00  0.00    -0.300 N 
ATOM   1860  CA  THR A 229      89.733 -89.387 125.865  0.00  0.00    +0.125 C 
ATOM   1861  C   THR A 229      89.654 -87.862 126.049  0.00  0.00    +0.236 C 
ATOM   1862  O   THR A 229      89.101 -87.400 127.043  0.00  0.00    -0.274 OA
ATOM   1863  CB  THR A 229      88.321 -89.872 125.421  0.00  0.00    +0.079 C 
ATOM   1864  CG2 THR A 229      87.641 -89.081 124.284  0.00  0.00    -0.037 C 
ATOM   1865  OG1 THR A 229      88.411 -91.224 125.022  0.00  0.00    -0.390 OA
ATOM   1866  N   MET A 230      90.119 -87.115 125.037  0.00  0.00    -0.302 N 
ATOM   1867  CA  MET A 230      89.822 -85.698 124.850  0.00  0.00    +0.100 C 
ATOM   1868  C   MET A 230      88.970 -85.573 123.577  0.00  0.00    +0.234 C 
ATOM   1869  O   MET A 230      89.508 -85.685 122.475  0.00  0.00    -0.274 OA
ATOM   1870  CB  MET A 230      91.138 -84.896 124.779  0.00  0.00    -0.017 C 
ATOM   1871  CG  MET A 230      90.931 -83.387 124.551  0.00  0.00    -0.004 C 
ATOM   1872  SD  MET A 230      92.439 -82.429 124.267  0.00  0.00    -0.164 S 
ATOM   1873  CE  MET A 230      93.023 -83.177 122.727  0.00  0.00    -0.018 C 
ATOM   1874  N   ARG A 231      87.657 -85.366 123.767  0.00  0.00    -0.302 N 
ATOM   1875  CA  ARG A 231      86.667 -85.220 122.703  0.00  0.00    +0.099 C 
ATOM   1876  C   ARG A 231      86.510 -83.737 122.334  0.00  0.00    +0.234 C 
ATOM   1877  O   ARG A 231      86.002 -82.961 123.141  0.00  0.00    -0.274 OA
ATOM   1878  CB  ARG A 231      85.349 -85.885 123.159  0.00  0.00    -0.024 C 
ATOM   1879  CG  ARG A 231      84.149 -85.655 122.218  0.00  0.00    -0.033 C 
ATOM   1880  CD  ARG A 231      83.035 -86.704 122.372  0.00  0.00    +0.018 C 
ATOM   1881  NE  ARG A 231      83.408 -87.979 121.749  0.00  0.00    -0.358 N 
ATOM   1882  CZ  ARG A 231      82.623 -89.053 121.589  0.00  0.00    +0.166 C 
ATOM   1883  NH1 ARG A 231      81.363 -89.084 122.036  0.00  0.00    -0.372 N 
ATOM   1884  NH2 ARG A 231      83.108 -90.129 120.963  0.00  0.00    -0.372 N 
ATOM   1885  N   LEU A 232      86.950 -83.381 121.119  0.00  0.00    -0.302 N 
ATOM   1886  CA  LEU A 232      86.927 -82.019 120.594  0.00  0.00    +0.100 C 
ATOM   1887  C   LEU A 232      85.884 -81.928 119.466  0.00  0.00    +0.234 C 
ATOM   1888  O   LEU A 232      86.016 -82.624 118.459  0.00  0.00    -0.274 OA
ATOM   1889  CB  LEU A 232      88.339 -81.634 120.098  0.00  0.00    -0.024 C 
ATOM   1890  CG  LEU A 232      89.466 -81.676 121.155  0.00  0.00    -0.045 C 
ATOM   1891  CD1 LEU A 232      90.810 -81.261 120.519  0.00  0.00    -0.063 C 
ATOM   1892  CD2 LEU A 232      89.148 -80.818 122.396  0.00  0.00    -0.063 C 
ATOM   1893  N   TRP A 233      84.863 -81.077 119.664  0.00  0.00    -0.302 N 
ATOM   1894  CA  TRP A 233      83.739 -80.881 118.742  0.00  0.00    +0.103 C 
ATOM   1895  C   TRP A 233      84.111 -79.983 117.549  0.00  0.00    +0.234 C 
ATOM   1896  O   TRP A 233      84.788 -78.973 117.737  0.00  0.00    -0.274 OA
ATOM   1897  CB  TRP A 233      82.546 -80.281 119.513  0.00  0.00    +0.001 C 
ATOM   1898  CG  TRP A 233      82.035 -81.087 120.673  0.00  0.00    -0.020 A 
ATOM   1899  CD1 TRP A 233      82.251 -80.812 121.979  0.00  0.00    +0.006 A 
ATOM   1900  CD2 TRP A 233      81.257 -82.323 120.654  0.00  0.00    +0.003 A 
ATOM   1901  CE2 TRP A 233      81.039 -82.743 122.002  0.00  0.00    +0.047 A 
ATOM   1902  CE3 TRP A 233      80.697 -83.129 119.636  0.00  0.00    -0.052 A 
ATOM   1903  NE1 TRP A 233      81.661 -81.779 122.764  0.00  0.00    -0.360 N 
ATOM   1904  CZ2 TRP A 233      80.318 -83.906 122.320  0.00  0.00    -0.038 A 
ATOM   1905  CZ3 TRP A 233      79.938 -84.276 119.946  0.00  0.00    -0.061 A 
ATOM   1906  CH2 TRP A 233      79.765 -84.676 121.283  0.00  0.00    -0.060 A 
ATOM   1907  N   SER A 234      83.621 -80.348 116.354  0.00  0.00    -0.301 N 
ATOM   1908  CA  SER A 234      83.864 -79.644 115.095  0.00  0.00    +0.123 C 
ATOM   1909  C   SER A 234      82.515 -79.389 114.398  0.00  0.00    +0.236 C 
ATOM   1910  O   SER A 234      81.739 -80.326 114.212  0.00  0.00    -0.274 OA
ATOM   1911  CB  SER A 234      84.821 -80.500 114.244  0.00  0.00    +0.071 C 
ATOM   1912  OG  SER A 234      85.282 -79.805 113.106  0.00  0.00    -0.393 OA
ATOM   1913  N   ALA A 235      82.247 -78.117 114.066  0.00  0.00    -0.303 N 
ATOM   1914  CA  ALA A 235      80.969 -77.633 113.544  0.00  0.00    +0.097 C 
ATOM   1915  C   ALA A 235      80.772 -77.988 112.063  0.00  0.00    +0.234 C 
ATOM   1916  O   ALA A 235      81.690 -77.780 111.274  0.00  0.00    -0.274 OA
ATOM   1917  CB  ALA A 235      80.900 -76.112 113.750  0.00  0.00    -0.038 C 
ATOM   1918  N   ARG A 236      79.576 -78.485 111.712  0.00  0.00    -0.302 N 
ATOM   1919  CA  ARG A 236      79.163 -78.793 110.341  0.00  0.00    +0.099 C 
ATOM   1920  C   ARG A 236      77.742 -78.276 110.084  0.00  0.00    +0.234 C 
ATOM   1921  O   ARG A 236      76.910 -78.276 110.991  0.00  0.00    -0.274 OA
ATOM   1922  CB  ARG A 236      79.219 -80.310 110.072  0.00  0.00    -0.024 C 
ATOM   1923  CG  ARG A 236      80.604 -80.970 110.159  0.00  0.00    -0.033 C 
ATOM   1924  CD  ARG A 236      81.559 -80.616 109.008  0.00  0.00    +0.018 C 
ATOM   1925  NE  ARG A 236      82.867 -81.265 109.184  0.00  0.00    -0.358 N 
ATOM   1926  CZ  ARG A 236      83.850 -80.845 109.996  0.00  0.00    +0.166 C 
ATOM   1927  NH1 ARG A 236      83.739 -79.708 110.688  0.00  0.00    -0.372 N 
ATOM   1928  NH2 ARG A 236      84.961 -81.578 110.132  0.00  0.00    -0.372 N 
ATOM   1929  N   ALA A 237      77.481 -77.896 108.824  0.00  0.00    -0.303 N 
ATOM   1930  CA  ALA A 237      76.154 -77.526 108.335  0.00  0.00    +0.097 C 
ATOM   1931  C   ALA A 237      75.252 -78.773 108.174  0.00  0.00    +0.236 C 
ATOM   1932  O   ALA A 237      75.746 -79.800 107.703  0.00  0.00    -0.274 OA
ATOM   1933  CB  ALA A 237      76.336 -76.836 106.976  0.00  0.00    -0.038 C 
ATOM   1934  N   PRO A 238      73.953 -78.678 108.548  0.00  0.00    -0.288 N 
ATOM   1935  CA  PRO A 238      72.981 -79.765 108.324  0.00  0.00    +0.102 C 
ATOM   1936  C   PRO A 238      72.694 -79.998 106.829  0.00  0.00    +0.234 C 
ATOM   1937  O   PRO A 238      72.602 -79.039 106.061  0.00  0.00    -0.274 OA
ATOM   1938  CB  PRO A 238      71.734 -79.299 109.093  0.00  0.00    -0.024 C 
ATOM   1939  CG  PRO A 238      71.809 -77.783 109.061  0.00  0.00    -0.035 C 
ATOM   1940  CD  PRO A 238      73.306 -77.510 109.150  0.00  0.00    +0.016 C 
ATOM   1941  N   ASN A 239      72.569 -81.279 106.450  0.00  0.00    -0.302 N 
ATOM   1942  CA  ASN A 239      72.263 -81.721 105.082  0.00  0.00    +0.108 C 
ATOM   1943  C   ASN A 239      70.765 -81.603 104.729  0.00  0.00    +0.234 C 
ATOM   1944  O   ASN A 239      70.419 -81.817 103.567  0.00  0.00    -0.274 OA
ATOM   1945  CB  ASN A 239      72.771 -83.167 104.873  0.00  0.00    +0.051 C 
ATOM   1946  CG  ASN A 239      74.288 -83.338 105.032  0.00  0.00    +0.213 C 
ATOM   1947  ND2 ASN A 239      74.735 -84.584 105.195  0.00  0.00    -0.329 N 
ATOM   1948  OD1 ASN A 239      75.051 -82.374 104.995  0.00  0.00    -0.276 OA
ATOM   1949  N   ASP A 240      69.922 -81.215 105.708  0.00  0.00    -0.303 N 
ATOM   1950  CA  ASP A 240      68.499 -80.831 105.594  0.00  0.00    +0.099 C 
ATOM   1951  C   ASP A 240      67.653 -82.028 105.174  0.00  0.00    +0.220 C 
ATOM   1952  O   ASP A 240      67.934 -83.198 105.436  0.00  0.00    -0.287 OA
ATOM   1953  CB  ASP A 240      68.251 -79.613 104.655  0.00  0.00    +0.075 C 
ATOM   1954  CG  ASP A 240      69.004 -78.336 105.054  0.00  0.00    +0.358 C 
ATOM   1955  OD1 ASP A 240      69.302 -78.178 106.259  0.00  0.00    -0.246 OA
ATOM   1956  OD2 ASP A 240      69.228 -77.513 104.140  0.00  0.00    -0.246 OA
ATOM   1957  H   GLN A   1     109.586-100.733 132.215  0.00  0.00    +0.000 HD
ATOM   1958  H   GLN A   1     109.581 -99.087 132.471  0.00  0.00    +0.000 HD
ATOM   1959  H   GLN A   1     110.975 -99.847 131.969  0.00  0.00    +0.000 HD
ATOM   1960  H   GLN A   1     113.024 -96.176 130.827  0.00  0.00    +0.000 HD
ATOM   1961  H   GLN A   1     113.043 -95.092 129.511  0.00  0.00    +0.000 HD
ATOM   1962  H   ILE A   2     108.805-100.358 128.189  0.00  0.00    +0.000 HD
ATOM   1963  H   SER A   3     111.116-104.222 127.666  0.00  0.00    +0.000 HD
ATOM   1964  H   SER A   3     113.633-104.441 129.479  0.00  0.00    +0.000 HD
ATOM   1965  H   ILE A   4     115.351-103.666 125.996  0.00  0.00    +0.000 HD
ATOM   1966  H   ARG A   5     116.512-105.172 125.611  0.00  0.00    +0.000 HD
ATOM   1967  H   ARG A   5     119.585-103.277 127.889  0.00  0.00    +0.000 HD
ATOM   1968  H   ARG A   5     121.712-104.132 125.200  0.00  0.00    +0.000 HD
ATOM   1969  H   ARG A   5     121.638-102.561 124.541  0.00  0.00    +0.000 HD
ATOM   1970  H   ARG A   5     119.473-101.305 126.982  0.00  0.00    +0.000 HD
ATOM   1971  H   ARG A   5     120.349-100.934 125.567  0.00  0.00    +0.000 HD
ATOM   1972  H   GLY A   6     118.772-108.855 124.525  0.00  0.00    +0.000 HD
ATOM   1973  H   ILE A   7     116.229-112.491 125.163  0.00  0.00    +0.000 HD
ATOM   1974  H   VAL A   8     113.508-111.758 125.092  0.00  0.00    +0.000 HD
ATOM   1975  H   GLY A   9     113.836-109.175 124.817  0.00  0.00    +0.000 HD
ATOM   1976  H   VAL A  10     114.993-108.637 122.410  0.00  0.00    +0.000 HD
ATOM   1977  H   GLU A  11     112.912-109.333 120.853  0.00  0.00    +0.000 HD
ATOM   1978  H   ASN A  12     111.171-107.362 121.298  0.00  0.00    +0.000 HD
ATOM   1979  H   ASN A  12     110.831-105.618 124.633  0.00  0.00    +0.000 HD
ATOM   1980  H   ASN A  12     109.748-106.794 125.227  0.00  0.00    +0.000 HD
ATOM   1981  H   VAL A  13     112.180-105.145 120.126  0.00  0.00    +0.000 HD
ATOM   1982  H   ALA A  14     112.210-106.042 117.615  0.00  0.00    +0.000 HD
ATOM   1983  H   GLU A  15     109.547-106.224 116.985  0.00  0.00    +0.000 HD
ATOM   1984  H   LEU A  16     108.828-103.562 116.946  0.00  0.00    +0.000 HD
ATOM   1985  H   LYS A  17     110.205-102.703 114.687  0.00  0.00    +0.000 HD
ATOM   1986  H   LYS A  17     116.073-103.691 111.793  0.00  0.00    +0.000 HD
ATOM   1987  H   LYS A  17     115.971-105.039 112.767  0.00  0.00    +0.000 HD
ATOM   1988  H   LYS A  17     116.453-103.581 113.411  0.00  0.00    +0.000 HD
ATOM   1989  H   LYS A  18     108.984-104.066 112.688  0.00  0.00    +0.000 HD
ATOM   1990  H   LYS A  18     108.675-110.100 113.258  0.00  0.00    +0.000 HD
ATOM   1991  H   LYS A  18     109.693-110.920 112.226  0.00  0.00    +0.000 HD
ATOM   1992  H   LYS A  18     108.103-110.667 111.801  0.00  0.00    +0.000 HD
ATOM   1993  H   SER A  19     106.463-103.044 112.851  0.00  0.00    +0.000 HD
ATOM   1994  H   SER A  19     103.057-103.154 113.609  0.00  0.00    +0.000 HD
ATOM   1995  H   PHE A  20     106.844-100.434 112.220  0.00  0.00    +0.000 HD
ATOM   1996  H   ASN A  21     107.627-100.693 109.541  0.00  0.00    +0.000 HD
ATOM   1997  H   ASN A  21     110.247-103.140 107.864  0.00  0.00    +0.000 HD
ATOM   1998  H   ASN A  21     111.558-102.050 107.925  0.00  0.00    +0.000 HD
ATOM   1999  H   ARG A  22     105.263-101.608 108.546  0.00  0.00    +0.000 HD
ATOM   2000  H   ARG A  22     102.296-103.903 110.880  0.00  0.00    +0.000 HD
ATOM   2001  H   ARG A  22     103.635-106.859 109.516  0.00  0.00    +0.000 HD
ATOM   2002  H   ARG A  22     104.390-107.319 110.974  0.00  0.00    +0.000 HD
ATOM   2003  H   ARG A  22     103.336-104.539 112.788  0.00  0.00    +0.000 HD
ATOM   2004  H   ARG A  22     104.220-105.996 112.838  0.00  0.00    +0.000 HD
ATOM   2005  H   HIS A  23     103.641 -99.395 108.793  0.00  0.00    +0.000 HD
ATOM   2006  H   HIS A  23     100.116 -99.142 112.826  0.00  0.00    +0.000 HD
ATOM   2007  H   LEU A  24     104.845 -97.734 107.058  0.00  0.00    +0.000 HD
ATOM   2008  H   HIS A  25     104.219 -98.863 104.766  0.00  0.00    +0.000 HD
ATOM   2009  H   HIS A  25     102.787-103.337  99.464  0.00  0.00    +0.000 HD
ATOM   2010  H   PHE A  26     101.743 -99.376 104.409  0.00  0.00    +0.000 HD
ATOM   2011  H   THR A  27     100.241 -97.783 105.325  0.00  0.00    +0.000 HD
ATOM   2012  H   THR A  27      97.546 -97.441 107.358  0.00  0.00    +0.000 HD
ATOM   2013  H   LEU A  28     101.016 -95.527 104.569  0.00  0.00    +0.000 HD
ATOM   2014  H   VAL A  29     101.178 -95.800 102.356  0.00  0.00    +0.000 HD
ATOM   2015  H   LYS A  30     103.696 -95.847 100.885  0.00  0.00    +0.000 HD
ATOM   2016  H   LYS A  30     105.601 -88.592 101.468  0.00  0.00    +0.000 HD
ATOM   2017  H   LYS A  30     104.739 -87.714 100.345  0.00  0.00    +0.000 HD
ATOM   2018  H   LYS A  30     106.160 -88.463  99.904  0.00  0.00    +0.000 HD
ATOM   2019  H   ASP A  31     106.685 -95.545  97.865  0.00  0.00    +0.000 HD
ATOM   2020  H   ARG A  32     110.174 -97.638 100.034  0.00  0.00    +0.000 HD
ATOM   2021  H   ARG A  32     113.839 -94.573 104.516  0.00  0.00    +0.000 HD
ATOM   2022  H   ARG A  32     113.690 -97.956 105.531  0.00  0.00    +0.000 HD
ATOM   2023  H   ARG A  32     114.981 -97.771 106.630  0.00  0.00    +0.000 HD
ATOM   2024  H   ARG A  32     115.543 -94.410 105.933  0.00  0.00    +0.000 HD
ATOM   2025  H   ARG A  32     116.034 -95.755 106.858  0.00  0.00    +0.000 HD
ATOM   2026  H   ASN A  33     111.852 -96.078  98.433  0.00  0.00    +0.000 HD
ATOM   2027  H   ASN A  33     112.768 -97.706  96.606  0.00  0.00    +0.000 HD
ATOM   2028  H   ASN A  33     114.315 -98.402  96.779  0.00  0.00    +0.000 HD
ATOM   2029  H   VAL A  34     110.632 -93.711  98.134  0.00  0.00    +0.000 HD
ATOM   2030  H   ALA A  35     110.390 -92.727 100.018  0.00  0.00    +0.000 HD
ATOM   2031  H   THR A  36     108.934 -89.474 102.889  0.00  0.00    +0.000 HD
ATOM   2032  H   THR A  36     107.943 -87.445 103.358  0.00  0.00    +0.000 HD
ATOM   2033  H   THR A  37     111.688 -86.794 105.168  0.00  0.00    +0.000 HD
ATOM   2034  H   THR A  37     113.693 -86.868 107.399  0.00  0.00    +0.000 HD
ATOM   2035  H   ARG A  38     109.098 -86.092 106.158  0.00  0.00    +0.000 HD
ATOM   2036  H   ARG A  38     105.937 -82.199 105.547  0.00  0.00    +0.000 HD
ATOM   2037  H   ARG A  38     103.765 -83.067 108.185  0.00  0.00    +0.000 HD
ATOM   2038  H   ARG A  38     104.142 -81.670 109.087  0.00  0.00    +0.000 HD
ATOM   2039  H   ARG A  38     106.411 -80.387 106.777  0.00  0.00    +0.000 HD
ATOM   2040  H   ARG A  38     105.650 -80.142 108.283  0.00  0.00    +0.000 HD
ATOM   2041  H   ASP A  39     107.518 -88.213 105.618  0.00  0.00    +0.000 HD
ATOM   2042  H   TYR A  40     108.678 -90.019 107.178  0.00  0.00    +0.000 HD
ATOM   2043  H   TYR A  40     112.528 -93.442 103.320  0.00  0.00    +0.000 HD
ATOM   2044  H   TYR A  41     108.092 -89.081 109.614  0.00  0.00    +0.000 HD
ATOM   2045  H   TYR A  41     102.618 -86.569 115.687  0.00  0.00    +0.000 HD
ATOM   2046  H   PHE A  42     105.236 -89.410 109.658  0.00  0.00    +0.000 HD
ATOM   2047  H   ALA A  43     105.175 -92.149 109.504  0.00  0.00    +0.000 HD
ATOM   2048  H   LEU A  44     106.233 -92.988 111.895  0.00  0.00    +0.000 HD
ATOM   2049  H   ALA A  45     104.430 -91.916 113.529  0.00  0.00    +0.000 HD
ATOM   2050  H   HIS A  46     102.042 -93.235 113.036  0.00  0.00    +0.000 HD
ATOM   2051  H   HIS A  46      97.452 -94.665 112.432  0.00  0.00    +0.000 HD
ATOM   2052  H   HIS A  46      97.811 -91.473 109.916  0.00  0.00    +0.000 HD
ATOM   2053  H   THR A  47     102.852 -95.704 113.863  0.00  0.00    +0.000 HD
ATOM   2054  H   THR A  47     104.059 -98.784 113.298  0.00  0.00    +0.000 HD
ATOM   2055  H   VAL A  48     103.326 -95.489 116.615  0.00  0.00    +0.000 HD
ATOM   2056  H   ARG A  49     100.718 -94.915 117.281  0.00  0.00    +0.000 HD
ATOM   2057  H   ARG A  49      95.683 -95.120 115.818  0.00  0.00    +0.000 HD
ATOM   2058  H   ARG A  49      94.966 -91.898 114.573  0.00  0.00    +0.000 HD
ATOM   2059  H   ARG A  49      94.210 -92.504 113.170  0.00  0.00    +0.000 HD
ATOM   2060  H   ARG A  49      94.677 -95.862 113.973  0.00  0.00    +0.000 HD
ATOM   2061  H   ARG A  49      94.045 -94.767 112.828  0.00  0.00    +0.000 HD
ATOM   2062  H   ASP A  50      99.386 -97.266 116.987  0.00  0.00    +0.000 HD
ATOM   2063  H   HIS A  51     100.150 -98.444 119.372  0.00  0.00    +0.000 HD
ATOM   2064  H   HIS A  51     102.020 -99.580 118.455  0.00  0.00    +0.000 HD
ATOM   2065  H   HIS A  51     104.415-102.698 119.441  0.00  0.00    +0.000 HD
ATOM   2066  H   LEU A  52      98.320 -97.815 121.204  0.00  0.00    +0.000 HD
ATOM   2067  H   VAL A  53      96.327 -98.790 120.981  0.00  0.00    +0.000 HD
ATOM   2068  H   GLY A  54      95.248-101.092 122.253  0.00  0.00    +0.000 HD
ATOM   2069  H   ARG A  55      95.155-100.680 125.010  0.00  0.00    +0.000 HD
ATOM   2070  H   ARG A  55      98.014-100.164 126.311  0.00  0.00    +0.000 HD
ATOM   2071  H   ARG A  55      99.920 -99.598 129.218  0.00  0.00    +0.000 HD
ATOM   2072  H   ARG A  55     101.389 -99.487 128.360  0.00  0.00    +0.000 HD
ATOM   2073  H   ARG A  55      99.959-100.022 125.218  0.00  0.00    +0.000 HD
ATOM   2074  H   ARG A  55     101.411 -99.730 126.064  0.00  0.00    +0.000 HD
ATOM   2075  H   TRP A  56      93.418 -98.573 124.682  0.00  0.00    +0.000 HD
ATOM   2076  H   TRP A  56      89.828 -92.606 124.382  0.00  0.00    +0.000 HD
ATOM   2077  H   ILE A  57      90.978 -99.365 123.888  0.00  0.00    +0.000 HD
ATOM   2078  H   ARG A  58      90.491-101.022 126.003  0.00  0.00    +0.000 HD
ATOM   2079  H   ARG A  58      93.414-103.895 128.444  0.00  0.00    +0.000 HD
ATOM   2080  H   ARG A  58      92.488-105.461 125.427  0.00  0.00    +0.000 HD
ATOM   2081  H   ARG A  58      94.011-105.200 124.706  0.00  0.00    +0.000 HD
ATOM   2082  H   ARG A  58      95.397-103.576 127.472  0.00  0.00    +0.000 HD
ATOM   2083  H   ARG A  58      95.681-104.118 125.880  0.00  0.00    +0.000 HD
ATOM   2084  H   THR A  59      90.157 -99.160 127.896  0.00  0.00    +0.000 HD
ATOM   2085  H   THR A  59      91.539 -97.556 130.701  0.00  0.00    +0.000 HD
ATOM   2086  H   GLN A  60      87.865 -97.957 127.473  0.00  0.00    +0.000 HD
ATOM   2087  H   GLN A  60      84.607 -94.323 124.998  0.00  0.00    +0.000 HD
ATOM   2088  H   GLN A  60      84.660 -93.168 126.252  0.00  0.00    +0.000 HD
ATOM   2089  H   GLN A  61      86.234-100.074 127.827  0.00  0.00    +0.000 HD
ATOM   2090  H   GLN A  61      87.056-104.878 128.992  0.00  0.00    +0.000 HD
ATOM   2091  H   GLN A  61      86.895-106.137 127.853  0.00  0.00    +0.000 HD
ATOM   2092  H   HIS A  62      86.596-100.594 130.484  0.00  0.00    +0.000 HD
ATOM   2093  H   HIS A  62      87.230-102.192 135.066  0.00  0.00    +0.000 HD
ATOM   2094  H   HIS A  62      88.695 -98.960 137.080  0.00  0.00    +0.000 HD
ATOM   2095  H   TYR A  63      85.419 -98.352 131.677  0.00  0.00    +0.000 HD
ATOM   2096  H   TYR A  63      90.149 -94.399 134.003  0.00  0.00    +0.000 HD
ATOM   2097  H   TYR A  64      82.898 -98.917 131.141  0.00  0.00    +0.000 HD
ATOM   2098  H   TYR A  64      74.806-101.726 129.672  0.00  0.00    +0.000 HD
ATOM   2099  H   ASP A  65      82.319-101.108 132.386  0.00  0.00    +0.000 HD
ATOM   2100  H   LYS A  66      82.717-100.730 135.059  0.00  0.00    +0.000 HD
ATOM   2101  H   LYS A  66      82.383-104.924 139.128  0.00  0.00    +0.000 HD
ATOM   2102  H   LYS A  66      83.220-104.818 140.564  0.00  0.00    +0.000 HD
ATOM   2103  H   LYS A  66      83.928-105.536 139.239  0.00  0.00    +0.000 HD
ATOM   2104  H   CYS A  67      81.463 -98.920 135.727  0.00  0.00    +0.000 HD
ATOM   2105  H   CYS A  67      78.123 -98.219 134.840  0.00  0.00    +0.000 HD
ATOM   2106  H   LYS A  69      82.378 -93.128 140.034  0.00  0.00    +0.000 HD
ATOM   2107  H   LYS A  69      79.302 -86.925 142.956  0.00  0.00    +0.000 HD
ATOM   2108  H   LYS A  69      79.791 -85.490 142.266  0.00  0.00    +0.000 HD
ATOM   2109  H   LYS A  69      80.893 -86.446 143.070  0.00  0.00    +0.000 HD
ATOM   2110  H   ARG A  70      81.156 -90.200 136.805  0.00  0.00    +0.000 HD
ATOM   2111  H   ARG A  70      80.318 -93.466 132.871  0.00  0.00    +0.000 HD
ATOM   2112  H   ARG A  70      83.002 -91.938 131.189  0.00  0.00    +0.000 HD
ATOM   2113  H   ARG A  70      83.312 -93.302 130.214  0.00  0.00    +0.000 HD
ATOM   2114  H   ARG A  70      80.717 -95.229 131.519  0.00  0.00    +0.000 HD
ATOM   2115  H   ARG A  70      82.006 -95.183 130.403  0.00  0.00    +0.000 HD
ATOM   2116  H   VAL A  71      85.083 -88.379 135.670  0.00  0.00    +0.000 HD
ATOM   2117  H   TYR A  72      84.231 -83.997 134.762  0.00  0.00    +0.000 HD
ATOM   2118  H   TYR A  72      80.444 -89.496 130.330  0.00  0.00    +0.000 HD
ATOM   2119  H   TYR A  73      86.474 -83.240 131.940  0.00  0.00    +0.000 HD
ATOM   2120  H   TYR A  73      91.189 -76.838 135.287  0.00  0.00    +0.000 HD
ATOM   2121  H   LEU A  74      84.810 -79.524 132.069  0.00  0.00    +0.000 HD
ATOM   2122  H   SER A  75      85.826 -77.726 128.140  0.00  0.00    +0.000 HD
ATOM   2123  H   SER A  75      89.364 -75.283 127.889  0.00  0.00    +0.000 HD
ATOM   2124  H   LEU A  76      86.975 -73.701 127.638  0.00  0.00    +0.000 HD
ATOM   2125  H   GLU A  77      89.321 -74.678 126.722  0.00  0.00    +0.000 HD
ATOM   2126  H   PHE A  78      92.558 -76.015 124.166  0.00  0.00    +0.000 HD
ATOM   2127  H   TYR A  79      95.548 -76.637 126.263  0.00  0.00    +0.000 HD
ATOM   2128  H   TYR A  79     101.320 -71.192 122.659  0.00  0.00    +0.000 HD
ATOM   2129  H   MET A  80      97.117 -78.554 123.388  0.00  0.00    +0.000 HD
ATOM   2130  H   GLY A  81      99.668 -78.407 122.593  0.00  0.00    +0.000 HD
ATOM   2131  H   ARG A  82     103.649 -80.514 121.504  0.00  0.00    +0.000 HD
ATOM   2132  H   ARG A  82     106.279 -79.910 117.147  0.00  0.00    +0.000 HD
ATOM   2133  H   ARG A  82     109.064 -80.815 119.100  0.00  0.00    +0.000 HD
ATOM   2134  H   ARG A  82     110.165 -79.957 118.122  0.00  0.00    +0.000 HD
ATOM   2135  H   ARG A  82     107.805 -78.805 115.859  0.00  0.00    +0.000 HD
ATOM   2136  H   ARG A  82     109.454 -78.821 116.291  0.00  0.00    +0.000 HD
ATOM   2137  H   THR A  83     102.391 -84.589 119.696  0.00  0.00    +0.000 HD
ATOM   2138  H   THR A  83      99.429 -85.183 122.165  0.00  0.00    +0.000 HD
ATOM   2139  H   LEU A  84     103.684 -86.363 119.604  0.00  0.00    +0.000 HD
ATOM   2140  H   GLN A  85     106.308 -87.114 121.137  0.00  0.00    +0.000 HD
ATOM   2141  H   GLN A  85     111.912 -88.538 124.122  0.00  0.00    +0.000 HD
ATOM   2142  H   GLN A  85     112.734 -87.059 123.913  0.00  0.00    +0.000 HD
ATOM   2143  H   ASN A  86     105.185 -87.075 123.569  0.00  0.00    +0.000 HD
ATOM   2144  H   ASN A  86     101.328 -87.187 126.602  0.00  0.00    +0.000 HD
ATOM   2145  H   ASN A  86     101.556 -86.585 128.181  0.00  0.00    +0.000 HD
ATOM   2146  H   THR A  87     103.427 -89.115 123.632  0.00  0.00    +0.000 HD
ATOM   2147  H   THR A  87     100.351 -90.225 123.602  0.00  0.00    +0.000 HD
ATOM   2148  H   MET A  88     105.104 -91.217 123.307  0.00  0.00    +0.000 HD
ATOM   2149  H   ILE A  89     106.601 -91.149 125.688  0.00  0.00    +0.000 HD
ATOM   2150  H   ASN A  90     104.635 -91.600 127.556  0.00  0.00    +0.000 HD
ATOM   2151  H   ASN A  90     100.665 -90.123 129.779  0.00  0.00    +0.000 HD
ATOM   2152  H   ASN A  90     101.580 -88.793 130.327  0.00  0.00    +0.000 HD
ATOM   2153  H   LEU A  91     103.768 -94.061 126.971  0.00  0.00    +0.000 HD
ATOM   2154  H   GLY A  92     105.745 -95.410 127.996  0.00  0.00    +0.000 HD
ATOM   2155  H   LEU A  93     106.914 -96.127 125.985  0.00  0.00    +0.000 HD
ATOM   2156  H   GLN A  94     109.079 -95.413 125.597  0.00  0.00    +0.000 HD
ATOM   2157  H   GLN A  94     113.195 -91.666 126.654  0.00  0.00    +0.000 HD
ATOM   2158  H   GLN A  94     112.596 -90.075 126.793  0.00  0.00    +0.000 HD
ATOM   2159  H   ASN A  95     112.011 -96.305 125.570  0.00  0.00    +0.000 HD
ATOM   2160  H   ASN A  95     115.282 -98.577 127.751  0.00  0.00    +0.000 HD
ATOM   2161  H   ASN A  95     115.648 -97.113 128.545  0.00  0.00    +0.000 HD
ATOM   2162  H   ALA A  96     111.743 -98.516 123.769  0.00  0.00    +0.000 HD
ATOM   2163  H   CYS A  97     110.846 -97.386 121.526  0.00  0.00    +0.000 HD
ATOM   2164  H   CYS A  97     107.933 -97.357 118.607  0.00  0.00    +0.000 HD
ATOM   2165  H   ASP A  98     112.657 -95.591 120.823  0.00  0.00    +0.000 HD
ATOM   2166  H   GLU A  99     114.710 -97.391 120.266  0.00  0.00    +0.000 HD
ATOM   2167  H   ALA A 100     113.783 -98.749 118.165  0.00  0.00    +0.000 HD
ATOM   2168  H   ILE A 101     113.512 -96.809 116.210  0.00  0.00    +0.000 HD
ATOM   2169  H   TYR A 102     116.155 -96.111 115.998  0.00  0.00    +0.000 HD
ATOM   2170  H   TYR A 102     124.856 -95.999 115.873  0.00  0.00    +0.000 HD
ATOM   2171  H   GLN A 103     117.290 -98.397 114.912  0.00  0.00    +0.000 HD
ATOM   2172  H   GLN A 103     118.810-102.104 117.535  0.00  0.00    +0.000 HD
ATOM   2173  H   GLN A 103     117.850-103.513 117.536  0.00  0.00    +0.000 HD
ATOM   2174  H   LEU A 104     116.146 -98.097 112.434  0.00  0.00    +0.000 HD
ATOM   2175  H   GLY A 105     118.084 -96.769 111.228  0.00  0.00    +0.000 HD
ATOM   2176  H   LEU A 106     117.160 -94.530 111.306  0.00  0.00    +0.000 HD
ATOM   2177  H   ASP A 107     116.766 -90.073 111.305  0.00  0.00    +0.000 HD
ATOM   2178  H   ILE A 108     116.435 -90.436 115.593  0.00  0.00    +0.000 HD
ATOM   2179  H   GLU A 109     115.991 -87.818 116.670  0.00  0.00    +0.000 HD
ATOM   2180  H   GLU A 110     115.486 -86.362 114.433  0.00  0.00    +0.000 HD
ATOM   2181  H   LEU A 111     113.081 -87.329 113.577  0.00  0.00    +0.000 HD
ATOM   2182  H   GLU A 112     111.484 -86.514 115.543  0.00  0.00    +0.000 HD
ATOM   2183  H   GLU A 113     111.404 -83.849 115.132  0.00  0.00    +0.000 HD
ATOM   2184  H   ILE A 114     109.322 -83.602 113.421  0.00  0.00    +0.000 HD
ATOM   2185  H   GLU A 115     106.862 -83.242 114.350  0.00  0.00    +0.000 HD
ATOM   2186  H   GLU A 116     102.975 -81.188 113.400  0.00  0.00    +0.000 HD
ATOM   2187  H   ASP A 117     102.785 -77.751 116.431  0.00  0.00    +0.000 HD
ATOM   2188  H   ALA A 118      99.733 -79.616 119.349  0.00  0.00    +0.000 HD
ATOM   2189  H   GLY A 119      97.854 -76.288 118.297  0.00  0.00    +0.000 HD
ATOM   2190  H   LEU A 120      95.868 -76.195 120.675  0.00  0.00    +0.000 HD
ATOM   2191  H   GLY A 121      95.872 -73.878 122.489  0.00  0.00    +0.000 HD
ATOM   2192  H   ASN A 122      94.851 -70.587 125.172  0.00  0.00    +0.000 HD
ATOM   2193  H   ASN A 122      92.843 -68.755 124.380  0.00  0.00    +0.000 HD
ATOM   2194  H   ASN A 122      92.581 -67.849 122.960  0.00  0.00    +0.000 HD
ATOM   2195  H   GLY A 123      96.761 -70.609 126.644  0.00  0.00    +0.000 HD
ATOM   2196  H   GLY A 124      98.418 -69.217 130.077  0.00  0.00    +0.000 HD
ATOM   2197  H   LEU A 125      95.709 -70.264 130.582  0.00  0.00    +0.000 HD
ATOM   2198  H   GLY A 126      95.019 -72.154 128.823  0.00  0.00    +0.000 HD
ATOM   2199  H   ARG A 127      96.866 -73.751 129.230  0.00  0.00    +0.000 HD
ATOM   2200  H   ARG A 127     100.345 -78.017 130.207  0.00  0.00    +0.000 HD
ATOM   2201  H   ARG A 127     100.900 -78.467 126.758  0.00  0.00    +0.000 HD
ATOM   2202  H   ARG A 127     100.823 -80.168 126.864  0.00  0.00    +0.000 HD
ATOM   2203  H   ARG A 127     100.311 -80.262 130.306  0.00  0.00    +0.000 HD
ATOM   2204  H   ARG A 127     100.487 -81.191 128.886  0.00  0.00    +0.000 HD
ATOM   2205  H   LEU A 128      96.529 -74.716 131.500  0.00  0.00    +0.000 HD
ATOM   2206  H   ALA A 129      94.446 -76.302 131.275  0.00  0.00    +0.000 HD
ATOM   2207  H   ALA A 130      95.643 -78.223 129.574  0.00  0.00    +0.000 HD
ATOM   2208  H   CYS A 131      97.645 -79.307 131.250  0.00  0.00    +0.000 HD
ATOM   2209  H   CYS A 131     101.469 -80.105 132.273  0.00  0.00    +0.000 HD
ATOM   2210  H   PHE A 132      96.032 -80.452 133.069  0.00  0.00    +0.000 HD
ATOM   2211  H   LEU A 133      94.821 -82.517 131.646  0.00  0.00    +0.000 HD
ATOM   2212  H   ASP A 134      96.867 -84.399 131.357  0.00  0.00    +0.000 HD
ATOM   2213  H   SER A 135      97.253 -85.052 133.981  0.00  0.00    +0.000 HD
ATOM   2214  H   SER A 135      99.533 -85.374 136.625  0.00  0.00    +0.000 HD
ATOM   2215  H   MET A 136      94.946 -86.023 134.944  0.00  0.00    +0.000 HD
ATOM   2216  H   ALA A 137      94.888 -88.341 133.561  0.00  0.00    +0.000 HD
ATOM   2217  H   THR A 138      97.002 -89.640 134.436  0.00  0.00    +0.000 HD
ATOM   2218  H   THR A 138     100.105 -90.708 133.976  0.00  0.00    +0.000 HD
ATOM   2219  H   LEU A 139      96.178 -90.176 136.899  0.00  0.00    +0.000 HD
ATOM   2220  H   GLY A 140      94.700 -92.127 136.418  0.00  0.00    +0.000 HD
ATOM   2221  H   LEU A 141      92.299 -91.234 137.095  0.00  0.00    +0.000 HD
ATOM   2222  H   ALA A 142      87.719 -91.553 136.719  0.00  0.00    +0.000 HD
ATOM   2223  H   ALA A 143      88.868 -89.985 133.672  0.00  0.00    +0.000 HD
ATOM   2224  H   TYR A 144      86.409 -86.910 131.621  0.00  0.00    +0.000 HD
ATOM   2225  H   TYR A 144      84.979 -93.312 128.612  0.00  0.00    +0.000 HD
ATOM   2226  H   GLY A 145      88.735 -85.532 128.052  0.00  0.00    +0.000 HD
ATOM   2227  H   TYR A 146      86.912 -81.376 127.867  0.00  0.00    +0.000 HD
ATOM   2228  H   TYR A 146      81.083 -86.920 125.513  0.00  0.00    +0.000 HD
ATOM   2229  H   GLY A 147      86.220 -80.745 124.003  0.00  0.00    +0.000 HD
ATOM   2230  H   ILE A 148      87.238 -76.980 122.300  0.00  0.00    +0.000 HD
ATOM   2231  H   ARG A 149      86.619 -78.828 118.376  0.00  0.00    +0.000 HD
ATOM   2232  H   ARG A 149      90.553 -82.678 114.201  0.00  0.00    +0.000 HD
ATOM   2233  H   ARG A 149      88.231 -80.379 112.887  0.00  0.00    +0.000 HD
ATOM   2234  H   ARG A 149      88.805 -80.564 111.292  0.00  0.00    +0.000 HD
ATOM   2235  H   ARG A 149      91.219 -82.951 112.093  0.00  0.00    +0.000 HD
ATOM   2236  H   ARG A 149      90.515 -82.036 110.838  0.00  0.00    +0.000 HD
ATOM   2237  H   TYR A 150      89.960 -76.547 117.785  0.00  0.00    +0.000 HD
ATOM   2238  H   TYR A 150      86.914 -71.957 121.479  0.00  0.00    +0.000 HD
ATOM   2239  H   GLU A 151      89.229 -74.942 113.592  0.00  0.00    +0.000 HD
ATOM   2240  H   TYR A 152      91.361 -73.362 113.512  0.00  0.00    +0.000 HD
ATOM   2241  H   TYR A 152      93.103 -72.841 106.500  0.00  0.00    +0.000 HD
ATOM   2242  H   GLY A 153      95.254 -73.482 115.028  0.00  0.00    +0.000 HD
ATOM   2243  H   ILE A 154      96.294 -71.749 118.806  0.00  0.00    +0.000 HD
ATOM   2244  H   PHE A 155      97.036 -67.648 117.021  0.00  0.00    +0.000 HD
ATOM   2245  H   ASN A 156     100.009 -68.685 113.610  0.00  0.00    +0.000 HD
ATOM   2246  H   ASN A 156     101.727 -71.102 111.309  0.00  0.00    +0.000 HD
ATOM   2247  H   ASN A 156     101.743 -72.533 112.237  0.00  0.00    +0.000 HD
ATOM   2248  H   GLN A 157     103.461 -67.296 115.963  0.00  0.00    +0.000 HD
ATOM   2249  H   GLN A 157     104.287 -61.744 118.876  0.00  0.00    +0.000 HD
ATOM   2250  H   GLN A 157     105.537 -62.156 119.960  0.00  0.00    +0.000 HD
ATOM   2251  H   LYS A 158     104.724 -63.714 113.569  0.00  0.00    +0.000 HD
ATOM   2252  H   LYS A 158     105.696 -67.388 107.825  0.00  0.00    +0.000 HD
ATOM   2253  H   LYS A 158     106.469 -68.850 108.023  0.00  0.00    +0.000 HD
ATOM   2254  H   LYS A 158     107.353 -67.480 107.682  0.00  0.00    +0.000 HD
ATOM   2255  H   ILE A 159     108.977 -62.636 113.132  0.00  0.00    +0.000 HD
ATOM   2256  H   ARG A 160     107.763 -58.556 112.316  0.00  0.00    +0.000 HD
ATOM   2257  H   ARG A 160     107.958 -61.467 106.525  0.00  0.00    +0.000 HD
ATOM   2258  H   ARG A 160     109.466 -61.577 109.700  0.00  0.00    +0.000 HD
ATOM   2259  H   ARG A 160     109.548 -63.280 109.722  0.00  0.00    +0.000 HD
ATOM   2260  H   ARG A 160     108.066 -63.715 106.592  0.00  0.00    +0.000 HD
ATOM   2261  H   ARG A 160     108.746 -64.505 107.942  0.00  0.00    +0.000 HD
ATOM   2262  H   ASP A 161     110.925 -56.760 110.418  0.00  0.00    +0.000 HD
ATOM   2263  H   GLY A 162     111.103 -56.357 113.122  0.00  0.00    +0.000 HD
ATOM   2264  H   TRP A 163     108.425 -55.363 113.641  0.00  0.00    +0.000 HD
ATOM   2265  H   TRP A 163     107.504 -50.677 112.880  0.00  0.00    +0.000 HD
ATOM   2266  H   GLN A 164     105.273 -57.066 116.441  0.00  0.00    +0.000 HD
ATOM   2267  H   GLN A 164     100.132 -60.266 116.931  0.00  0.00    +0.000 HD
ATOM   2268  H   GLN A 164     100.074 -60.748 118.565  0.00  0.00    +0.000 HD
ATOM   2269  H   VAL A 165     104.528 -60.502 113.562  0.00  0.00    +0.000 HD
ATOM   2270  H   GLU A 166     100.533 -61.076 111.817  0.00  0.00    +0.000 HD
ATOM   2271  H   GLU A 167     100.705 -65.515 112.069  0.00  0.00    +0.000 HD
ATOM   2272  H   ALA A 168      98.068 -67.343 109.026  0.00  0.00    +0.000 HD
ATOM   2273  H   ASP A 169      96.763 -70.151 112.349  0.00  0.00    +0.000 HD
ATOM   2274  H   ASP A 170      98.674 -72.832 110.227  0.00  0.00    +0.000 HD
ATOM   2275  H   TRP A 171      96.922 -75.628 111.848  0.00  0.00    +0.000 HD
ATOM   2276  H   TRP A 171      93.478 -76.776 114.655  0.00  0.00    +0.000 HD
ATOM   2277  H   LEU A 172      96.047 -77.831 110.591  0.00  0.00    +0.000 HD
ATOM   2278  H   ARG A 173      97.516 -78.660 108.742  0.00  0.00    +0.000 HD
ATOM   2279  H   ARG A 173      98.794 -75.857 105.103  0.00  0.00    +0.000 HD
ATOM   2280  H   ARG A 173      98.719 -73.680 104.705  0.00  0.00    +0.000 HD
ATOM   2281  H   ARG A 173     100.025 -72.883 103.953  0.00  0.00    +0.000 HD
ATOM   2282  H   ARG A 173     102.017 -75.746 103.682  0.00  0.00    +0.000 HD
ATOM   2283  H   ARG A 173     101.926 -74.073 103.363  0.00  0.00    +0.000 HD
ATOM   2284  H   TYR A 174      99.032 -81.035 107.788  0.00  0.00    +0.000 HD
ATOM   2285  H   TYR A 174     103.943 -78.932 103.274  0.00  0.00    +0.000 HD
ATOM   2286  H   GLY A 175      97.068 -82.585 107.995  0.00  0.00    +0.000 HD
ATOM   2287  H   ASN A 176      95.494 -85.591 110.792  0.00  0.00    +0.000 HD
ATOM   2288  H   ASN A 176      94.207 -83.349 115.141  0.00  0.00    +0.000 HD
ATOM   2289  H   ASN A 176      94.857 -83.968 116.591  0.00  0.00    +0.000 HD
ATOM   2290  H   TRP A 178      97.292 -87.578 115.427  0.00  0.00    +0.000 HD
ATOM   2291  H   TRP A 178     101.742 -87.129 116.746  0.00  0.00    +0.000 HD
ATOM   2292  H   GLU A 179      94.557 -87.857 115.460  0.00  0.00    +0.000 HD
ATOM   2293  H   LYS A 180      90.552 -89.049 116.994  0.00  0.00    +0.000 HD
ATOM   2294  H   LYS A 180      87.358 -92.227 113.096  0.00  0.00    +0.000 HD
ATOM   2295  H   LYS A 180      87.224 -93.228 111.771  0.00  0.00    +0.000 HD
ATOM   2296  H   LYS A 180      88.546 -92.226 111.928  0.00  0.00    +0.000 HD
ATOM   2297  H   SER A 181      88.829 -89.346 113.351  0.00  0.00    +0.000 HD
ATOM   2298  H   SER A 181      87.668 -89.755 111.428  0.00  0.00    +0.000 HD
ATOM   2299  H   ARG A 182      84.572 -88.481 114.891  0.00  0.00    +0.000 HD
ATOM   2300  H   ARG A 182      86.058 -92.192 119.324  0.00  0.00    +0.000 HD
ATOM   2301  H   ARG A 182      85.442 -94.626 116.855  0.00  0.00    +0.000 HD
ATOM   2302  H   ARG A 182      86.878 -95.477 117.201  0.00  0.00    +0.000 HD
ATOM   2303  H   ARG A 182      87.933 -93.309 119.727  0.00  0.00    +0.000 HD
ATOM   2304  H   ARG A 182      88.306 -94.721 118.848  0.00  0.00    +0.000 HD
ATOM   2305  H   GLU A 184      80.157 -91.008 113.301  0.00  0.00    +0.000 HD
ATOM   2306  H   PHE A 185      79.370 -89.981 115.774  0.00  0.00    +0.000 HD
ATOM   2307  H   MET A 186      77.455 -88.068 115.355  0.00  0.00    +0.000 HD
ATOM   2308  H   LEU A 187      76.478 -83.852 116.993  0.00  0.00    +0.000 HD
ATOM   2309  H   VAL A 189      73.708 -78.711 116.853  0.00  0.00    +0.000 HD
ATOM   2310  H   HIS A 190      71.411 -76.072 119.545  0.00  0.00    +0.000 HD
ATOM   2311  H   HIS A 190      67.111 -76.028 116.899  0.00  0.00    +0.000 HD
ATOM   2312  H   HIS A 190      68.025 -79.786 118.191  0.00  0.00    +0.000 HD
ATOM   2313  H   PHE A 191      69.876 -72.854 116.742  0.00  0.00    +0.000 HD
ATOM   2314  H   TYR A 192      70.132 -68.787 118.241  0.00  0.00    +0.000 HD
ATOM   2315  H   TYR A 192      73.916 -64.534 114.685  0.00  0.00    +0.000 HD
ATOM   2316  H   GLY A 193      66.315 -68.024 115.805  0.00  0.00    +0.000 HD
ATOM   2317  H   LYS A 194      62.685 -69.253 118.343  0.00  0.00    +0.000 HD
ATOM   2318  H   LYS A 194      56.457 -66.048 116.647  0.00  0.00    +0.000 HD
ATOM   2319  H   LYS A 194      56.555 -66.678 115.108  0.00  0.00    +0.000 HD
ATOM   2320  H   LYS A 194      57.456 -65.338 115.519  0.00  0.00    +0.000 HD
ATOM   2321  H   VAL A 195      61.460 -67.238 121.946  0.00  0.00    +0.000 HD
ATOM   2322  H   GLU A 196      58.593 -70.634 122.710  0.00  0.00    +0.000 HD
ATOM   2323  H   HIS A 197      55.086 -68.885 124.223  0.00  0.00    +0.000 HD
ATOM   2324  H   HIS A 197      56.660 -70.442 128.364  0.00  0.00    +0.000 HD
ATOM   2325  H   HIS A 197      58.848 -67.133 127.501  0.00  0.00    +0.000 HD
ATOM   2326  H   THR A 198      53.811 -72.627 125.699  0.00  0.00    +0.000 HD
ATOM   2327  H   THR A 198      53.699 -74.609 124.490  0.00  0.00    +0.000 HD
ATOM   2328  H   ASN A 199      49.600 -73.966 125.090  0.00  0.00    +0.000 HD
ATOM   2329  H   ASN A 199      47.325 -73.597 127.996  0.00  0.00    +0.000 HD
ATOM   2330  H   ASN A 199      46.222 -72.705 127.050  0.00  0.00    +0.000 HD
ATOM   2331  H   THR A 200      51.089 -76.246 125.339  0.00  0.00    +0.000 HD
ATOM   2332  H   THR A 200      52.868 -76.854 123.917  0.00  0.00    +0.000 HD
ATOM   2333  H   GLY A 201      52.711 -75.677 127.338  0.00  0.00    +0.000 HD
ATOM   2334  H   THR A 202      56.976 -74.951 128.557  0.00  0.00    +0.000 HD
ATOM   2335  H   THR A 202      57.454 -71.679 128.601  0.00  0.00    +0.000 HD
ATOM   2336  H   LYS A 203      57.947 -73.032 124.584  0.00  0.00    +0.000 HD
ATOM   2337  H   LYS A 203      57.075 -77.960 125.420  0.00  0.00    +0.000 HD
ATOM   2338  H   LYS A 203      55.569 -78.643 125.216  0.00  0.00    +0.000 HD
ATOM   2339  H   LYS A 203      55.797 -77.021 124.911  0.00  0.00    +0.000 HD
ATOM   2340  H   TRP A 204      61.464 -74.749 122.709  0.00  0.00    +0.000 HD
ATOM   2341  H   TRP A 204      66.050 -70.024 120.142  0.00  0.00    +0.000 HD
ATOM   2342  H   ILE A 205      61.122 -71.764 119.838  0.00  0.00    +0.000 HD
ATOM   2343  H   ASP A 206      61.357 -73.379 115.643  0.00  0.00    +0.000 HD
ATOM   2344  H   THR A 207      64.037 -73.110 115.666  0.00  0.00    +0.000 HD
ATOM   2345  H   THR A 207      65.220 -74.660 116.283  0.00  0.00    +0.000 HD
ATOM   2346  H   GLN A 208      68.156 -71.453 114.508  0.00  0.00    +0.000 HD
ATOM   2347  H   GLN A 208      69.731 -71.389 109.785  0.00  0.00    +0.000 HD
ATOM   2348  H   GLN A 208      68.203 -71.325 109.032  0.00  0.00    +0.000 HD
ATOM   2349  H   VAL A 209      69.666 -74.950 112.037  0.00  0.00    +0.000 HD
ATOM   2350  H   VAL A 210      72.859 -76.577 114.724  0.00  0.00    +0.000 HD
ATOM   2351  H   LEU A 211      75.541 -78.841 112.424  0.00  0.00    +0.000 HD
ATOM   2352  H   ALA A 212      76.714 -81.475 115.992  0.00  0.00    +0.000 HD
ATOM   2353  H   LEU A 213      80.648 -81.793 114.892  0.00  0.00    +0.000 HD
ATOM   2354  H   TYR A 215      85.724 -84.701 118.130  0.00  0.00    +0.000 HD
ATOM   2355  H   TYR A 215      87.305 -84.383 110.318  0.00  0.00    +0.000 HD
ATOM   2356  H   ASP A 216      88.125 -88.240 117.925  0.00  0.00    +0.000 HD
ATOM   2357  H   THR A 217      90.448 -87.228 121.449  0.00  0.00    +0.000 HD
ATOM   2358  H   THR A 217      93.513 -86.414 119.303  0.00  0.00    +0.000 HD
ATOM   2359  H   VAL A 219      93.635 -90.644 125.884  0.00  0.00    +0.000 HD
ATOM   2360  H   GLY A 221      97.083 -93.125 130.309  0.00  0.00    +0.000 HD
ATOM   2361  H   TYR A 222     100.308 -91.464 133.174  0.00  0.00    +0.000 HD
ATOM   2362  H   TYR A 222     108.887 -92.977 133.761  0.00  0.00    +0.000 HD
ATOM   2363  H   MET A 223     102.765 -94.844 131.863  0.00  0.00    +0.000 HD
ATOM   2364  H   ASN A 224     100.568 -96.776 132.409  0.00  0.00    +0.000 HD
ATOM   2365  H   ASN A 224      97.155 -95.161 136.021  0.00  0.00    +0.000 HD
ATOM   2366  H   ASN A 224      96.749 -94.084 134.763  0.00  0.00    +0.000 HD
ATOM   2367  H   ASN A 225      97.084 -98.940 133.890  0.00  0.00    +0.000 HD
ATOM   2368  H   ASN A 225      97.436-102.029 131.092  0.00  0.00    +0.000 HD
ATOM   2369  H   ASN A 225      98.167-103.011 132.278  0.00  0.00    +0.000 HD
ATOM   2370  H   THR A 226      95.945 -97.045 132.792  0.00  0.00    +0.000 HD
ATOM   2371  H   THR A 226      92.892 -96.224 133.891  0.00  0.00    +0.000 HD
ATOM   2372  H   VAL A 227      93.055 -95.819 129.583  0.00  0.00    +0.000 HD
ATOM   2373  H   ASN A 228      93.322 -92.026 129.063  0.00  0.00    +0.000 HD
ATOM   2374  H   ASN A 228      91.819 -89.561 132.132  0.00  0.00    +0.000 HD
ATOM   2375  H   ASN A 228      91.271 -90.810 133.156  0.00  0.00    +0.000 HD
ATOM   2376  H   THR A 229      89.600 -89.824 127.927  0.00  0.00    +0.000 HD
ATOM   2377  H   THR A 229      88.984 -91.294 124.243  0.00  0.00    +0.000 HD
ATOM   2378  H   MET A 230      90.701 -87.553 124.374  0.00  0.00    +0.000 HD
ATOM   2379  H   ARG A 231      87.337 -85.308 124.696  0.00  0.00    +0.000 HD
ATOM   2380  H   ARG A 231      84.331 -88.053 121.414  0.00  0.00    +0.000 HD
ATOM   2381  H   ARG A 231      80.986 -88.302 122.500  0.00  0.00    +0.000 HD
ATOM   2382  H   ARG A 231      80.812 -89.889 121.901  0.00  0.00    +0.000 HD
ATOM   2383  H   ARG A 231      84.033 -90.127 120.626  0.00  0.00    +0.000 HD
ATOM   2384  H   ARG A 231      82.540 -90.924 120.839  0.00  0.00    +0.000 HD
ATOM   2385  H   LEU A 232      87.315 -84.088 120.539  0.00  0.00    +0.000 HD
ATOM   2386  H   TRP A 233      84.870 -80.544 120.492  0.00  0.00    +0.000 HD
ATOM   2387  H   TRP A 233      81.682 -81.780 123.748  0.00  0.00    +0.000 HD
ATOM   2388  H   SER A 234      83.054 -81.152 116.322  0.00  0.00    +0.000 HD
ATOM   2389  H   SER A 234      84.528 -79.571 112.542  0.00  0.00    +0.000 HD
ATOM   2390  H   ALA A 235      82.968 -77.457 114.183  0.00  0.00    +0.000 HD
ATOM   2391  H   ARG A 236      78.926 -78.656 112.431  0.00  0.00    +0.000 HD
ATOM   2392  H   ARG A 236      83.037 -82.081 108.659  0.00  0.00    +0.000 HD
ATOM   2393  H   ARG A 236      82.929 -79.156 110.601  0.00  0.00    +0.000 HD
ATOM   2394  H   ARG A 236      84.467 -79.422 111.285  0.00  0.00    +0.000 HD
ATOM   2395  H   ARG A 236      85.060 -82.419 109.630  0.00  0.00    +0.000 HD
ATOM   2396  H   ARG A 236      85.679 -81.276 110.734  0.00  0.00    +0.000 HD
ATOM   2397  H   ALA A 237      78.232 -77.864 108.188  0.00  0.00    +0.000 HD
ATOM   2398  H   ASN A 239      72.691 -81.973 107.138  0.00  0.00    +0.000 HD
ATOM   2399  H   ASN A 239      74.100 -85.336 105.221  0.00  0.00    +0.000 HD
ATOM   2400  H   ASN A 239      75.700 -84.752 105.290  0.00  0.00    +0.000 HD
ATOM   2401  H   ASP A 240      70.303 -81.184 106.615  0.00  0.00    +0.000 HD
TER 
REMARK  Name = /tmp/tmpzhb3wt_s.pdb
REMARK                            x       y       z     vdW  Elec       q    Type
REMARK                         _______ _______ _______ _____ _____    ______ ____
ATOM      1  H   UNK     1      63.382 -81.623 102.864  0.00  0.00    +0.000 HD
ATOM      2  H   UNK     1      63.971 -81.623 102.864  0.00  0.00    +0.000 HD
TER 
REMARK  Name = /tmp/tmpzhb3wt_s.pdb
REMARK                            x       y       z     vdW  Elec       q    Type
REMARK                         _______ _______ _______ _____ _____    ______ ____
ATOM      1  N   GLY B   1      66.486 -69.311  95.934  0.00  0.00    -0.322 N 
ATOM      2  CA  GLY B   1      67.764 -68.675  95.706  0.00  0.00    +0.071 C 
ATOM      3  C   GLY B   1      68.708 -69.562  94.869  0.00  0.00    +0.227 C 
ATOM      4  O   GLY B   1      68.335 -70.622  94.356  0.00  0.00    -0.274 OA
ATOM      5  N   ASP B   2      69.962 -69.097  94.732  0.00  0.00    -0.302 N 
ATOM      6  CA  ASP B   2      71.051 -69.790  94.041  0.00  0.00    +0.110 C 
ATOM      7  C   ASP B   2      71.503 -71.026  94.844  0.00  0.00    +0.234 C 
ATOM      8  O   ASP B   2      71.860 -70.892  96.016  0.00  0.00    -0.274 OA
ATOM      9  CB  ASP B   2      72.229 -68.820  93.765  0.00  0.00    +0.076 C 
ATOM     10  CG  ASP B   2      73.440 -69.430  93.043  0.00  0.00    +0.358 C 
ATOM     11  OD1 ASP B   2      73.250 -70.405  92.281  0.00  0.00    -0.246 OA
ATOM     12  OD2 ASP B   2      74.542 -68.874  93.234  0.00  0.00    -0.246 OA
ATOM     13  N   TYR B   3      71.518 -72.187  94.168  0.00  0.00    -0.302 N 
ATOM     14  CA  TYR B   3      72.051 -73.458  94.660  0.00  0.00    +0.103 C 
ATOM     15  C   TYR B   3      73.542 -73.386  95.037  0.00  0.00    +0.234 C 
ATOM     16  O   TYR B   3      73.915 -73.914  96.084  0.00  0.00    -0.274 OA
ATOM     17  CB  TYR B   3      71.765 -74.565  93.614  0.00  0.00    -0.001 C 
ATOM     18  CG  TYR B   3      72.569 -75.848  93.774  0.00  0.00    -0.045 A 
ATOM     19  CD1 TYR B   3      72.265 -76.751  94.813  0.00  0.00    -0.055 A 
ATOM     20  CD2 TYR B   3      73.666 -76.104  92.923  0.00  0.00    -0.055 A 
ATOM     21  CE1 TYR B   3      73.067 -77.892  95.016  0.00  0.00    -0.020 A 
ATOM     22  CE2 TYR B   3      74.466 -77.244  93.125  0.00  0.00    -0.020 A 
ATOM     23  CZ  TYR B   3      74.172 -78.134  94.176  0.00  0.00    +0.117 A 
ATOM     24  OH  TYR B   3      74.965 -79.225  94.380  0.00  0.00    -0.507 OA
ATOM     25  N   ILE B   4      74.355 -72.744  94.182  0.00  0.00    -0.302 N 
ATOM     26  CA  ILE B   4      75.802 -72.621  94.360  0.00  0.00    +0.102 C 
ATOM     27  C   ILE B   4      76.164 -71.779  95.597  0.00  0.00    +0.234 C 
ATOM     28  O   ILE B   4      77.006 -72.216  96.381  0.00  0.00    -0.274 OA
ATOM     29  CB  ILE B   4      76.496 -72.040  93.090  0.00  0.00    -0.017 C 
ATOM     30  CG1 ILE B   4      76.300 -72.951  91.854  0.00  0.00    -0.051 C 
ATOM     31  CG2 ILE B   4      77.985 -71.667  93.265  0.00  0.00    -0.060 C 
ATOM     32  CD1 ILE B   4      76.989 -74.323  91.931  0.00  0.00    -0.065 C 
ATOM     33  N   GLN B   5      75.479 -70.637  95.784  0.00  0.00    -0.302 N 
ATOM     34  CA  GLN B   5      75.649 -69.779  96.956  0.00  0.00    +0.100 C 
ATOM     35  C   GLN B   5      75.136 -70.434  98.252  0.00  0.00    +0.234 C 
ATOM     36  O   GLN B   5      75.765 -70.237  99.286  0.00  0.00    -0.274 OA
ATOM     37  CB  GLN B   5      74.988 -68.404  96.708  0.00  0.00    -0.018 C 
ATOM     38  CG  GLN B   5      75.283 -67.330  97.782  0.00  0.00    +0.026 C 
ATOM     39  CD  GLN B   5      76.776 -67.004  97.906  0.00  0.00    +0.211 C 
ATOM     40  NE2 GLN B   5      77.331 -67.090  99.116  0.00  0.00    -0.329 N 
ATOM     41  OE1 GLN B   5      77.424 -66.669  96.917  0.00  0.00    -0.276 OA
ATOM     42  N   ALA B   6      74.052 -71.229  98.178  0.00  0.00    -0.303 N 
ATOM     43  CA  ALA B   6      73.509 -71.988  99.310  0.00  0.00    +0.097 C 
ATOM     44  C   ALA B   6      74.460 -73.082  99.828  0.00  0.00    +0.234 C 
ATOM     45  O   ALA B   6      74.537 -73.278 101.041  0.00  0.00    -0.274 OA
ATOM     46  CB  ALA B   6      72.143 -72.578  98.928  0.00  0.00    -0.038 C 
ATOM     47  N   VAL B   7      75.199 -73.732  98.911  0.00  0.00    -0.302 N 
ATOM     48  CA  VAL B   7      76.269 -74.681  99.226  0.00  0.00    +0.102 C 
ATOM     49  C   VAL B   7      77.509 -73.984  99.831  0.00  0.00    +0.234 C 
ATOM     50  O   VAL B   7      78.125 -74.556 100.729  0.00  0.00    -0.274 OA
ATOM     51  CB  VAL B   7      76.664 -75.520  97.971  0.00  0.00    -0.020 C 
ATOM     52  CG1 VAL B   7      77.997 -76.294  98.073  0.00  0.00    -0.061 C 
ATOM     53  CG2 VAL B   7      75.541 -76.508  97.604  0.00  0.00    -0.061 C 
ATOM     54  N   LEU B   8      77.828 -72.757  99.378  0.00  0.00    -0.302 N 
ATOM     55  CA  LEU B   8      78.902 -71.928  99.940  0.00  0.00    +0.100 C 
ATOM     56  C   LEU B   8      78.559 -71.349 101.325  0.00  0.00    +0.234 C 
ATOM     57  O   LEU B   8      79.475 -71.157 102.120  0.00  0.00    -0.274 OA
ATOM     58  CB  LEU B   8      79.269 -70.793  98.959  0.00  0.00    -0.024 C 
ATOM     59  CG  LEU B   8      79.992 -71.261  97.676  0.00  0.00    -0.045 C 
ATOM     60  CD1 LEU B   8      80.077 -70.114  96.646  0.00  0.00    -0.063 C 
ATOM     61  CD2 LEU B   8      81.370 -71.892  97.971  0.00  0.00    -0.063 C 
ATOM     62  N   ASP B   9      77.269 -71.108 101.613  0.00  0.00    -0.302 N 
ATOM     63  CA  ASP B   9      76.767 -70.638 102.914  0.00  0.00    +0.110 C 
ATOM     64  C   ASP B   9      76.734 -71.715 104.012  0.00  0.00    +0.234 C 
ATOM     65  O   ASP B   9      76.481 -71.362 105.164  0.00  0.00    -0.274 OA
ATOM     66  CB  ASP B   9      75.431 -69.862 102.815  0.00  0.00    +0.076 C 
ATOM     67  CG  ASP B   9      75.496 -68.597 101.948  0.00  0.00    +0.358 C 
ATOM     68  OD1 ASP B   9      76.609 -68.052 101.776  0.00  0.00    -0.246 OA
ATOM     69  OD2 ASP B   9      74.408 -68.145 101.533  0.00  0.00    -0.246 OA
ATOM     70  N   ARG B  10      77.092 -72.971 103.684  0.00  0.00    -0.302 N 
ATOM     71  CA  ARG B  10      77.466 -74.008 104.656  0.00  0.00    +0.099 C 
ATOM     72  C   ARG B  10      78.718 -73.635 105.475  0.00  0.00    +0.234 C 
ATOM     73  O   ARG B  10      78.848 -74.104 106.606  0.00  0.00    -0.274 OA
ATOM     74  CB  ARG B  10      77.716 -75.341 103.930  0.00  0.00    -0.024 C 
ATOM     75  CG  ARG B  10      76.463 -75.943 103.269  0.00  0.00    -0.033 C 
ATOM     76  CD  ARG B  10      76.765 -77.239 102.501  0.00  0.00    +0.018 C 
ATOM     77  NE  ARG B  10      77.203 -78.327 103.387  0.00  0.00    -0.358 N 
ATOM     78  CZ  ARG B  10      76.414 -79.159 104.085  0.00  0.00    +0.166 C 
ATOM     79  NH1 ARG B  10      75.077 -79.082 104.021  0.00  0.00    -0.372 N 
ATOM     80  NH2 ARG B  10      76.983 -80.089 104.861  0.00  0.00    -0.372 N 
ATOM     81  N   ASN B  11      79.585 -72.769 104.911  0.00  0.00    -0.302 N 
ATOM     82  CA  ASN B  11      80.759 -72.194 105.575  0.00  0.00    +0.108 C 
ATOM     83  C   ASN B  11      80.405 -71.414 106.850  0.00  0.00    +0.234 C 
ATOM     84  O   ASN B  11      81.234 -71.400 107.749  0.00  0.00    -0.274 OA
ATOM     85  CB  ASN B  11      81.544 -71.263 104.616  0.00  0.00    +0.051 C 
ATOM     86  CG  ASN B  11      82.199 -71.948 103.409  0.00  0.00    +0.213 C 
ATOM     87  ND2 ASN B  11      82.790 -71.149 102.519  0.00  0.00    -0.329 N 
ATOM     88  OD1 ASN B  11      82.179 -73.169 103.271  0.00  0.00    -0.276 OA
ATOM     89  N   LEU B  12      79.209 -70.800 106.920  0.00  0.00    -0.302 N 
ATOM     90  CA  LEU B  12      78.757 -69.969 108.041  0.00  0.00    +0.100 C 
ATOM     91  C   LEU B  12      78.507 -70.760 109.339  0.00  0.00    +0.234 C 
ATOM     92  O   LEU B  12      78.880 -70.273 110.406  0.00  0.00    -0.274 OA
ATOM     93  CB  LEU B  12      77.502 -69.170 107.625  0.00  0.00    -0.024 C 
ATOM     94  CG  LEU B  12      77.715 -68.214 106.425  0.00  0.00    -0.045 C 
ATOM     95  CD1 LEU B  12      76.379 -67.601 105.957  0.00  0.00    -0.063 C 
ATOM     96  CD2 LEU B  12      78.779 -67.134 106.710  0.00  0.00    -0.063 C 
ATOM     97  N   ALA B  13      77.937 -71.974 109.233  0.00  0.00    -0.303 N 
ATOM     98  CA  ALA B  13      77.815 -72.924 110.348  0.00  0.00    +0.097 C 
ATOM     99  C   ALA B  13      79.181 -73.478 110.786  0.00  0.00    +0.234 C 
ATOM    100  O   ALA B  13      79.438 -73.604 111.982  0.00  0.00    -0.274 OA
ATOM    101  CB  ALA B  13      76.885 -74.074 109.933  0.00  0.00    -0.038 C 
ATOM    102  N   GLU B  14      80.027 -73.762 109.786  0.00  0.00    -0.302 N 
ATOM    103  CA  GLU B  14      81.382 -74.297 109.902  0.00  0.00    +0.100 C 
ATOM    104  C   GLU B  14      82.428 -73.277 110.401  0.00  0.00    +0.234 C 
ATOM    105  O   GLU B  14      83.512 -73.700 110.807  0.00  0.00    -0.274 OA
ATOM    106  CB  GLU B  14      81.735 -74.917 108.532  0.00  0.00    -0.016 C 
ATOM    107  CG  GLU B  14      80.949 -76.225 108.299  0.00  0.00    +0.051 C 
ATOM    108  CD  GLU B  14      80.952 -76.775 106.875  0.00  0.00    +0.356 C 
ATOM    109  OE1 GLU B  14      81.948 -76.538 106.159  0.00  0.00    -0.246 OA
ATOM    110  OE2 GLU B  14      79.961 -77.465 106.544  0.00  0.00    -0.246 OA
ATOM    111  N   ASN B  15      82.084 -71.974 110.406  0.00  0.00    -0.302 N 
ATOM    112  CA  ASN B  15      82.908 -70.881 110.935  0.00  0.00    +0.108 C 
ATOM    113  C   ASN B  15      82.948 -70.842 112.472  0.00  0.00    +0.234 C 
ATOM    114  O   ASN B  15      83.806 -70.138 113.002  0.00  0.00    -0.274 OA
ATOM    115  CB  ASN B  15      82.440 -69.512 110.373  0.00  0.00    +0.051 C 
ATOM    116  CG  ASN B  15      82.920 -69.187 108.953  0.00  0.00    +0.213 C 
ATOM    117  ND2 ASN B  15      82.305 -68.179 108.334  0.00  0.00    -0.329 N 
ATOM    118  OD1 ASN B  15      83.835 -69.814 108.419  0.00  0.00    -0.276 OA
ATOM    119  N   ILE B  16      82.055 -71.572 113.165  0.00  0.00    -0.302 N 
ATOM    120  CA  ILE B  16      82.011 -71.627 114.628  0.00  0.00    +0.102 C 
ATOM    121  C   ILE B  16      83.262 -72.301 115.227  0.00  0.00    +0.234 C 
ATOM    122  O   ILE B  16      83.881 -71.716 116.111  0.00  0.00    -0.274 OA
ATOM    123  CB  ILE B  16      80.701 -72.284 115.159  0.00  0.00    -0.017 C 
ATOM    124  CG1 ILE B  16      79.480 -71.421 114.755  0.00  0.00    -0.051 C 
ATOM    125  CG2 ILE B  16      80.692 -72.537 116.686  0.00  0.00    -0.060 C 
ATOM    126  CD1 ILE B  16      78.118 -72.070 115.038  0.00  0.00    -0.065 C 
ATOM    127  N   SER B  17      83.658 -73.467 114.692  0.00  0.00    -0.301 N 
ATOM    128  CA  SER B  17      84.859 -74.200 115.106  0.00  0.00    +0.123 C 
ATOM    129  C   SER B  17      86.108 -73.849 114.268  0.00  0.00    +0.236 C 
ATOM    130  O   SER B  17      86.993 -74.695 114.152  0.00  0.00    -0.274 OA
ATOM    131  CB  SER B  17      84.535 -75.711 115.090  0.00  0.00    +0.071 C 
ATOM    132  OG  SER B  17      84.434 -76.213 113.771  0.00  0.00    -0.393 OA
ATOM    133  N   ARG B  18      86.161 -72.652 113.658  0.00  0.00    -0.302 N 
ATOM    134  CA  ARG B  18      87.212 -72.291 112.704  0.00  0.00    +0.099 C 
ATOM    135  C   ARG B  18      88.520 -71.861 113.368  0.00  0.00    +0.234 C 
ATOM    136  O   ARG B  18      89.564 -72.390 112.997  0.00  0.00    -0.274 OA
ATOM    137  CB  ARG B  18      86.691 -71.222 111.730  0.00  0.00    -0.024 C 
ATOM    138  CG  ARG B  18      87.573 -70.970 110.492  0.00  0.00    -0.033 C 
ATOM    139  CD  ARG B  18      87.422 -72.037 109.392  0.00  0.00    +0.018 C 
ATOM    140  NE  ARG B  18      86.110 -71.954 108.732  0.00  0.00    -0.358 N 
ATOM    141  CZ  ARG B  18      85.533 -72.907 107.981  0.00  0.00    +0.166 C 
ATOM    142  NH1 ARG B  18      86.113 -74.098 107.773  0.00  0.00    -0.372 N 
ATOM    143  NH2 ARG B  18      84.345 -72.652 107.422  0.00  0.00    -0.372 N 
ATOM    144  N   VAL B  19      88.452 -70.908 114.309  0.00  0.00    -0.302 N 
ATOM    145  CA  VAL B  19      89.644 -70.291 114.878  0.00  0.00    +0.102 C 
ATOM    146  C   VAL B  19      89.469 -69.972 116.369  0.00  0.00    +0.234 C 
ATOM    147  O   VAL B  19      88.427 -69.463 116.785  0.00  0.00    -0.274 OA
ATOM    148  CB  VAL B  19      90.083 -69.032 114.068  0.00  0.00    -0.020 C 
ATOM    149  CG1 VAL B  19      89.039 -67.899 114.035  0.00  0.00    -0.061 C 
ATOM    150  CG2 VAL B  19      91.447 -68.470 114.510  0.00  0.00    -0.061 C 
ATOM    151  N   LEU B  20      90.529 -70.277 117.135  0.00  0.00    -0.302 N 
ATOM    152  CA  LEU B  20      90.703 -69.906 118.536  0.00  0.00    +0.100 C 
ATOM    153  C   LEU B  20      90.816 -68.380 118.661  0.00  0.00    +0.234 C 
ATOM    154  O   LEU B  20      91.672 -67.796 117.995  0.00  0.00    -0.274 OA
ATOM    155  CB  LEU B  20      91.984 -70.605 119.053  0.00  0.00    -0.024 C 
ATOM    156  CG  LEU B  20      92.422 -70.266 120.498  0.00  0.00    -0.045 C 
ATOM    157  CD1 LEU B  20      91.459 -70.835 121.547  0.00  0.00    -0.063 C 
ATOM    158  CD2 LEU B  20      93.855 -70.740 120.771  0.00  0.00    -0.063 C 
ATOM    159  N   TYR B  21      89.996 -67.773 119.534  0.00  0.00    -0.302 N 
ATOM    160  CA  TYR B  21      90.079 -66.349 119.868  0.00  0.00    +0.104 C 
ATOM    161  C   TYR B  21      91.414 -66.053 120.587  0.00  0.00    +0.237 C 
ATOM    162  O   TYR B  21      91.626 -66.599 121.670  0.00  0.00    -0.274 OA
ATOM    163  CB  TYR B  21      88.859 -65.949 120.723  0.00  0.00    -0.001 C 
ATOM    164  CG  TYR B  21      87.710 -65.425 119.879  0.00  0.00    -0.045 A 
ATOM    165  CD1 TYR B  21      87.466 -64.037 119.802  0.00  0.00    -0.055 A 
ATOM    166  CD2 TYR B  21      86.929 -66.313 119.112  0.00  0.00    -0.055 A 
ATOM    167  CE1 TYR B  21      86.464 -63.541 118.947  0.00  0.00    -0.020 A 
ATOM    168  CE2 TYR B  21      85.918 -65.820 118.265  0.00  0.00    -0.020 A 
ATOM    169  CZ  TYR B  21      85.695 -64.432 118.173  0.00  0.00    +0.117 A 
ATOM    170  OH  TYR B  21      84.738 -63.951 117.330  0.00  0.00    -0.507 OA
ATOM    171  N   PRO B  22      92.310 -65.256 119.954  0.00  0.00    -0.288 N 
ATOM    172  CA  PRO B  22      93.713 -65.106 120.392  0.00  0.00    +0.102 C 
ATOM    173  C   PRO B  22      93.929 -64.171 121.606  0.00  0.00    +0.234 C 
ATOM    174  O   PRO B  22      95.006 -63.589 121.726  0.00  0.00    -0.274 OA
ATOM    175  CB  PRO B  22      94.405 -64.595 119.117  0.00  0.00    -0.024 C 
ATOM    176  CG  PRO B  22      93.345 -63.734 118.455  0.00  0.00    -0.035 C 
ATOM    177  CD  PRO B  22      92.073 -64.522 118.706  0.00  0.00    +0.016 C 
ATOM    178  N   ASN B  23      92.925 -64.045 122.486  0.00  0.00    -0.302 N 
ATOM    179  CA  ASN B  23      92.952 -63.199 123.677  0.00  0.00    +0.108 C 
ATOM    180  C   ASN B  23      93.318 -64.037 124.910  0.00  0.00    +0.234 C 
ATOM    181  O   ASN B  23      92.738 -65.102 125.121  0.00  0.00    -0.274 OA
ATOM    182  CB  ASN B  23      91.566 -62.546 123.876  0.00  0.00    +0.051 C 
ATOM    183  CG  ASN B  23      91.131 -61.645 122.715  0.00  0.00    +0.213 C 
ATOM    184  ND2 ASN B  23      89.836 -61.644 122.405  0.00  0.00    -0.329 N 
ATOM    185  OD1 ASN B  23      91.944 -60.948 122.113  0.00  0.00    -0.276 OA
ATOM    186  N   ASP B  24      94.238 -63.497 125.720  0.00  0.00    -0.302 N 
ATOM    187  CA  ASP B  24      94.638 -64.016 127.026  0.00  0.00    +0.110 C 
ATOM    188  C   ASP B  24      94.273 -62.929 128.050  0.00  0.00    +0.234 C 
ATOM    189  O   ASP B  24      94.657 -61.780 127.839  0.00  0.00    -0.274 OA
ATOM    190  CB  ASP B  24      96.152 -64.330 127.031  0.00  0.00    +0.076 C 
ATOM    191  CG  ASP B  24      96.647 -65.037 128.293  0.00  0.00    +0.358 C 
ATOM    192  OD1 ASP B  24      96.871 -64.336 129.305  0.00  0.00    -0.246 OA
ATOM    193  OD2 ASP B  24      96.832 -66.270 128.216  0.00  0.00    -0.246 OA
ATOM    194  N   ASN B  25      93.536 -63.294 129.117  0.00  0.00    -0.302 N 
ATOM    195  CA  ASN B  25      93.051 -62.412 130.198  0.00  0.00    +0.108 C 
ATOM    196  C   ASN B  25      92.345 -61.145 129.663  0.00  0.00    +0.234 C 
ATOM    197  O   ASN B  25      92.660 -60.033 130.090  0.00  0.00    -0.274 OA
ATOM    198  CB  ASN B  25      94.205 -62.097 131.190  0.00  0.00    +0.051 C 
ATOM    199  CG  ASN B  25      94.497 -63.243 132.160  0.00  0.00    +0.213 C 
ATOM    200  ND2 ASN B  25      95.346 -64.188 131.762  0.00  0.00    -0.329 N 
ATOM    201  OD1 ASN B  25      93.963 -63.269 133.267  0.00  0.00    -0.276 OA
ATOM    202  N   PHE B  26      91.407 -61.340 128.722  0.00  0.00    -0.302 N 
ATOM    203  CA  PHE B  26      90.655 -60.258 128.096  0.00  0.00    +0.103 C 
ATOM    204  C   PHE B  26      89.368 -60.798 127.471  0.00  0.00    +0.234 C 
ATOM    205  O   PHE B  26      89.427 -61.677 126.611  0.00  0.00    -0.274 OA
ATOM    206  CB  PHE B  26      91.527 -59.515 127.068  0.00  0.00    -0.001 C 
ATOM    207  CG  PHE B  26      90.870 -58.302 126.433  0.00  0.00    -0.045 A 
ATOM    208  CD1 PHE B  26      90.805 -57.093 127.155  0.00  0.00    -0.059 A 
ATOM    209  CD2 PHE B  26      90.217 -58.397 125.186  0.00  0.00    -0.059 A 
ATOM    210  CE1 PHE B  26      90.178 -55.987 126.599  0.00  0.00    -0.062 A 
ATOM    211  CE2 PHE B  26      89.598 -57.278 124.646  0.00  0.00    -0.062 A 
ATOM    212  CZ  PHE B  26      89.588 -56.077 125.345  0.00  0.00    -0.062 A 
ATOM    213  N   PHE B  27      88.237 -60.217 127.893  0.00  0.00    -0.302 N 
ATOM    214  CA  PHE B  27      86.916 -60.451 127.328  0.00  0.00    +0.103 C 
ATOM    215  C   PHE B  27      86.700 -59.614 126.057  0.00  0.00    +0.234 C 
ATOM    216  O   PHE B  27      86.926 -58.404 126.081  0.00  0.00    -0.274 OA
ATOM    217  CB  PHE B  27      85.847 -60.164 128.405  0.00  0.00    -0.001 C 
ATOM    218  CG  PHE B  27      84.407 -60.174 127.919  0.00  0.00    -0.045 A 
ATOM    219  CD1 PHE B  27      83.880 -61.332 127.314  0.00  0.00    -0.059 A 
ATOM    220  CD2 PHE B  27      83.586 -59.034 128.054  0.00  0.00    -0.059 A 
ATOM    221  CE1 PHE B  27      82.570 -61.341 126.866  0.00  0.00    -0.062 A 
ATOM    222  CE2 PHE B  27      82.274 -59.068 127.600  0.00  0.00    -0.062 A 
ATOM    223  CZ  PHE B  27      81.767 -60.219 127.010  0.00  0.00    -0.062 A 
ATOM    224  N   GLU B  28      86.218 -60.278 124.998  0.00  0.00    -0.302 N 
ATOM    225  CA  GLU B  28      85.797 -59.659 123.748  0.00  0.00    +0.100 C 
ATOM    226  C   GLU B  28      84.415 -60.232 123.390  0.00  0.00    +0.234 C 
ATOM    227  O   GLU B  28      84.287 -61.437 123.170  0.00  0.00    -0.274 OA
ATOM    228  CB  GLU B  28      86.872 -59.914 122.672  0.00  0.00    -0.016 C 
ATOM    229  CG  GLU B  28      86.671 -59.054 121.412  0.00  0.00    +0.051 C 
ATOM    230  CD  GLU B  28      87.626 -59.408 120.271  0.00  0.00    +0.356 C 
ATOM    231  OE1 GLU B  28      88.802 -59.722 120.555  0.00  0.00    -0.246 OA
ATOM    232  OE2 GLU B  28      87.166 -59.345 119.111  0.00  0.00    -0.246 OA
ATOM    233  N   GLY B  29      83.403 -59.352 123.375  0.00  0.00    -0.305 N 
ATOM    234  CA  GLY B  29      81.981 -59.694 123.317  0.00  0.00    +0.088 C 
ATOM    235  C   GLY B  29      81.457 -59.971 121.898  0.00  0.00    +0.231 C 
ATOM    236  O   GLY B  29      80.323 -59.595 121.604  0.00  0.00    -0.274 OA
ATOM    237  N   LYS B  30      82.245 -60.618 121.021  0.00  0.00    -0.303 N 
ATOM    238  CA  LYS B  30      81.821 -61.025 119.677  0.00  0.00    +0.099 C 
ATOM    239  C   LYS B  30      80.770 -62.148 119.705  0.00  0.00    +0.234 C 
ATOM    240  O   LYS B  30      80.857 -63.050 120.535  0.00  0.00    -0.274 OA
ATOM    241  CB  LYS B  30      83.052 -61.459 118.854  0.00  0.00    -0.026 C 
ATOM    242  CG  LYS B  30      84.039 -60.324 118.527  0.00  0.00    -0.053 C 
ATOM    243  CD  LYS B  30      83.440 -59.180 117.686  0.00  0.00    -0.069 C 
ATOM    244  CE  LYS B  30      84.479 -58.177 117.155  0.00  0.00    -0.096 C 
ATOM    245  NZ  LYS B  30      85.218 -57.505 118.237  0.00  0.00    +0.378 N 
ATOM    246  N   GLU B  31      79.807 -62.081 118.773  0.00  0.00    -0.302 N 
ATOM    247  CA  GLU B  31      78.723 -63.055 118.629  0.00  0.00    +0.100 C 
ATOM    248  C   GLU B  31      79.208 -64.468 118.255  0.00  0.00    +0.234 C 
ATOM    249  O   GLU B  31      78.624 -65.438 118.733  0.00  0.00    -0.274 OA
ATOM    250  CB  GLU B  31      77.696 -62.507 117.622  0.00  0.00    -0.016 C 
ATOM    251  CG  GLU B  31      76.438 -63.386 117.447  0.00  0.00    +0.051 C 
ATOM    252  CD  GLU B  31      75.393 -62.786 116.507  0.00  0.00    +0.356 C 
ATOM    253  OE1 GLU B  31      75.560 -61.621 116.084  0.00  0.00    -0.246 OA
ATOM    254  OE2 GLU B  31      74.413 -63.509 116.233  0.00  0.00    -0.246 OA
ATOM    255  N   LEU B  32      80.280 -64.561 117.447  0.00  0.00    -0.302 N 
ATOM    256  CA  LEU B  32      80.929 -65.821 117.076  0.00  0.00    +0.100 C 
ATOM    257  C   LEU B  32      81.635 -66.509 118.265  0.00  0.00    +0.234 C 
ATOM    258  O   LEU B  32      81.679 -67.738 118.298  0.00  0.00    -0.274 OA
ATOM    259  CB  LEU B  32      81.871 -65.570 115.877  0.00  0.00    -0.024 C 
ATOM    260  CG  LEU B  32      82.512 -66.835 115.257  0.00  0.00    -0.045 C 
ATOM    261  CD1 LEU B  32      81.439 -67.806 114.724  0.00  0.00    -0.063 C 
ATOM    262  CD2 LEU B  32      83.546 -66.460 114.173  0.00  0.00    -0.063 C 
ATOM    263  N   ARG B  33      82.120 -65.719 119.240  0.00  0.00    -0.302 N 
ATOM    264  CA  ARG B  33      82.638 -66.216 120.516  0.00  0.00    +0.099 C 
ATOM    265  C   ARG B  33      81.521 -66.750 121.436  0.00  0.00    +0.234 C 
ATOM    266  O   ARG B  33      81.760 -67.734 122.131  0.00  0.00    -0.274 OA
ATOM    267  CB  ARG B  33      83.518 -65.126 121.168  0.00  0.00    -0.024 C 
ATOM    268  CG  ARG B  33      84.043 -65.420 122.583  0.00  0.00    -0.033 C 
ATOM    269  CD  ARG B  33      85.020 -66.599 122.658  0.00  0.00    +0.018 C 
ATOM    270  NE  ARG B  33      85.396 -66.867 124.049  0.00  0.00    -0.358 N 
ATOM    271  CZ  ARG B  33      86.275 -67.790 124.464  0.00  0.00    +0.166 C 
ATOM    272  NH1 ARG B  33      86.862 -68.638 123.613  0.00  0.00    -0.372 N 
ATOM    273  NH2 ARG B  33      86.582 -67.852 125.762  0.00  0.00    -0.372 N 
ATOM    274  N   LEU B  34      80.318 -66.146 121.395  0.00  0.00    -0.302 N 
ATOM    275  CA  LEU B  34      79.135 -66.640 122.111  0.00  0.00    +0.100 C 
ATOM    276  C   LEU B  34      78.574 -67.937 121.494  0.00  0.00    +0.234 C 
ATOM    277  O   LEU B  34      78.101 -68.795 122.240  0.00  0.00    -0.274 OA
ATOM    278  CB  LEU B  34      78.064 -65.525 122.183  0.00  0.00    -0.024 C 
ATOM    279  CG  LEU B  34      76.922 -65.753 123.205  0.00  0.00    -0.045 C 
ATOM    280  CD1 LEU B  34      77.429 -65.946 124.649  0.00  0.00    -0.063 C 
ATOM    281  CD2 LEU B  34      75.878 -64.621 123.118  0.00  0.00    -0.063 C 
ATOM    282  N   LYS B  35      78.682 -68.074 120.157  0.00  0.00    -0.302 N 
ATOM    283  CA  LYS B  35      78.357 -69.294 119.414  0.00  0.00    +0.099 C 
ATOM    284  C   LYS B  35      79.256 -70.477 119.792  0.00  0.00    +0.234 C 
ATOM    285  O   LYS B  35      78.722 -71.561 119.997  0.00  0.00    -0.274 OA
ATOM    286  CB  LYS B  35      78.410 -69.057 117.892  0.00  0.00    -0.026 C 
ATOM    287  CG  LYS B  35      77.215 -68.272 117.341  0.00  0.00    -0.053 C 
ATOM    288  CD  LYS B  35      77.351 -67.985 115.840  0.00  0.00    -0.069 C 
ATOM    289  CE  LYS B  35      76.137 -67.238 115.279  0.00  0.00    -0.096 C 
ATOM    290  NZ  LYS B  35      76.361 -66.816 113.887  0.00  0.00    +0.378 N 
ATOM    291  N   GLN B  36      80.576 -70.242 119.907  0.00  0.00    -0.302 N 
ATOM    292  CA  GLN B  36      81.575 -71.213 120.369  0.00  0.00    +0.100 C 
ATOM    293  C   GLN B  36      81.295 -71.757 121.774  0.00  0.00    +0.234 C 
ATOM    294  O   GLN B  36      81.303 -72.972 121.969  0.00  0.00    -0.274 OA
ATOM    295  CB  GLN B  36      82.972 -70.572 120.340  0.00  0.00    -0.018 C 
ATOM    296  CG  GLN B  36      83.580 -70.527 118.935  0.00  0.00    +0.026 C 
ATOM    297  CD  GLN B  36      84.895 -69.752 118.880  0.00  0.00    +0.211 C 
ATOM    298  NE2 GLN B  36      85.637 -69.920 117.786  0.00  0.00    -0.329 N 
ATOM    299  OE1 GLN B  36      85.241 -69.013 119.799  0.00  0.00    -0.276 OA
ATOM    300  N   GLU B  37      81.042 -70.828 122.709  0.00  0.00    -0.302 N 
ATOM    301  CA  GLU B  37      80.754 -71.107 124.110  0.00  0.00    +0.100 C 
ATOM    302  C   GLU B  37      79.466 -71.910 124.339  0.00  0.00    +0.234 C 
ATOM    303  O   GLU B  37      79.447 -72.707 125.275  0.00  0.00    -0.274 OA
ATOM    304  CB  GLU B  37      80.722 -69.788 124.889  0.00  0.00    -0.016 C 
ATOM    305  CG  GLU B  37      82.117 -69.162 125.072  0.00  0.00    +0.047 C 
ATOM    306  CD  GLU B  37      82.051 -67.870 125.880  0.00  0.00    +0.305 C 
ATOM    307  OE1 GLU B  37      81.015 -67.249 126.112  0.00  0.00    -0.251 OA
ATOM    308  OE2 GLU B  37      83.277 -67.486 126.327  0.00  0.00    -0.481 OA
ATOM    309  N   TYR B  38      78.446 -71.726 123.481  0.00  0.00    -0.302 N 
ATOM    310  CA  TYR B  38      77.237 -72.547 123.503  0.00  0.00    +0.103 C 
ATOM    311  C   TYR B  38      77.402 -73.874 122.736  0.00  0.00    +0.234 C 
ATOM    312  O   TYR B  38      76.824 -74.874 123.156  0.00  0.00    -0.274 OA
ATOM    313  CB  TYR B  38      76.021 -71.752 122.990  0.00  0.00    -0.001 C 
ATOM    314  CG  TYR B  38      74.731 -72.540 123.140  0.00  0.00    -0.045 A 
ATOM    315  CD1 TYR B  38      74.263 -72.850 124.434  0.00  0.00    -0.055 A 
ATOM    316  CD2 TYR B  38      74.065 -73.062 122.011  0.00  0.00    -0.055 A 
ATOM    317  CE1 TYR B  38      73.157 -73.699 124.599  0.00  0.00    -0.020 A 
ATOM    318  CE2 TYR B  38      72.944 -73.897 122.181  0.00  0.00    -0.020 A 
ATOM    319  CZ  TYR B  38      72.488 -74.214 123.473  0.00  0.00    +0.117 A 
ATOM    320  OH  TYR B  38      71.417 -75.042 123.628  0.00  0.00    -0.507 OA
ATOM    321  N   PHE B  39      78.171 -73.861 121.634  0.00  0.00    -0.302 N 
ATOM    322  CA  PHE B  39      78.422 -75.008 120.760  0.00  0.00    +0.103 C 
ATOM    323  C   PHE B  39      79.093 -76.196 121.460  0.00  0.00    +0.234 C 
ATOM    324  O   PHE B  39      78.626 -77.326 121.310  0.00  0.00    -0.274 OA
ATOM    325  CB  PHE B  39      79.151 -74.541 119.479  0.00  0.00    -0.001 C 
ATOM    326  CG  PHE B  39      79.707 -75.622 118.574  0.00  0.00    -0.045 A 
ATOM    327  CD1 PHE B  39      78.851 -76.307 117.687  0.00  0.00    -0.059 A 
ATOM    328  CD2 PHE B  39      81.038 -76.061 118.733  0.00  0.00    -0.059 A 
ATOM    329  CE1 PHE B  39      79.336 -77.383 116.958  0.00  0.00    -0.062 A 
ATOM    330  CE2 PHE B  39      81.502 -77.139 117.996  0.00  0.00    -0.062 A 
ATOM    331  CZ  PHE B  39      80.650 -77.802 117.123  0.00  0.00    -0.062 A 
ATOM    332  N   VAL B  40      80.145 -75.902 122.242  0.00  0.00    -0.302 N 
ATOM    333  CA  VAL B  40      80.819 -76.876 123.094  0.00  0.00    +0.102 C 
ATOM    334  C   VAL B  40      79.907 -77.371 124.235  0.00  0.00    +0.234 C 
ATOM    335  O   VAL B  40      79.851 -78.575 124.459  0.00  0.00    -0.274 OA
ATOM    336  CB  VAL B  40      82.142 -76.302 123.675  0.00  0.00    -0.020 C 
ATOM    337  CG1 VAL B  40      81.977 -75.135 124.667  0.00  0.00    -0.061 C 
ATOM    338  CG2 VAL B  40      83.033 -77.386 124.301  0.00  0.00    -0.061 C 
ATOM    339  N   VAL B  41      79.183 -76.443 124.883  0.00  0.00    -0.302 N 
ATOM    340  CA  VAL B  41      78.275 -76.664 126.009  0.00  0.00    +0.102 C 
ATOM    341  C   VAL B  41      77.119 -77.632 125.697  0.00  0.00    +0.234 C 
ATOM    342  O   VAL B  41      76.926 -78.591 126.444  0.00  0.00    -0.274 OA
ATOM    343  CB  VAL B  41      77.737 -75.288 126.522  0.00  0.00    -0.020 C 
ATOM    344  CG1 VAL B  41      76.276 -75.212 127.008  0.00  0.00    -0.061 C 
ATOM    345  CG2 VAL B  41      78.692 -74.696 127.571  0.00  0.00    -0.061 C 
ATOM    346  N   ALA B  42      76.387 -77.359 124.605  0.00  0.00    -0.303 N 
ATOM    347  CA  ALA B  42      75.212 -78.114 124.181  0.00  0.00    +0.097 C 
ATOM    348  C   ALA B  42      75.563 -79.527 123.708  0.00  0.00    +0.234 C 
ATOM    349  O   ALA B  42      74.884 -80.470 124.106  0.00  0.00    -0.274 OA
ATOM    350  CB  ALA B  42      74.478 -77.332 123.086  0.00  0.00    -0.038 C 
ATOM    351  N   ALA B  43      76.633 -79.649 122.904  0.00  0.00    -0.303 N 
ATOM    352  CA  ALA B  43      77.140 -80.926 122.408  0.00  0.00    +0.097 C 
ATOM    353  C   ALA B  43      77.714 -81.817 123.523  0.00  0.00    +0.234 C 
ATOM    354  O   ALA B  43      77.471 -83.021 123.503  0.00  0.00    -0.274 OA
ATOM    355  CB  ALA B  43      78.182 -80.657 121.317  0.00  0.00    -0.038 C 
ATOM    356  N   THR B  44      78.423 -81.214 124.494  0.00  0.00    -0.300 N 
ATOM    357  CA  THR B  44      78.977 -81.905 125.661  0.00  0.00    +0.125 C 
ATOM    358  C   THR B  44      77.881 -82.454 126.593  0.00  0.00    +0.236 C 
ATOM    359  O   THR B  44      77.972 -83.619 126.974  0.00  0.00    -0.274 OA
ATOM    360  CB  THR B  44      79.923 -80.984 126.479  0.00  0.00    +0.079 C 
ATOM    361  CG2 THR B  44      80.396 -81.517 127.841  0.00  0.00    -0.037 C 
ATOM    362  OG1 THR B  44      81.066 -80.718 125.695  0.00  0.00    -0.390 OA
ATOM    363  N   LEU B  45      76.861 -81.636 126.912  0.00  0.00    -0.302 N 
ATOM    364  CA  LEU B  45      75.745 -82.025 127.781  0.00  0.00    +0.100 C 
ATOM    365  C   LEU B  45      74.843 -83.110 127.177  0.00  0.00    +0.234 C 
ATOM    366  O   LEU B  45      74.422 -83.994 127.922  0.00  0.00    -0.274 OA
ATOM    367  CB  LEU B  45      74.932 -80.782 128.199  0.00  0.00    -0.024 C 
ATOM    368  CG  LEU B  45      75.602 -80.003 129.348  0.00  0.00    -0.045 C 
ATOM    369  CD1 LEU B  45      74.956 -78.630 129.540  0.00  0.00    -0.063 C 
ATOM    370  CD2 LEU B  45      75.586 -80.802 130.667  0.00  0.00    -0.063 C 
ATOM    371  N   GLN B  46      74.614 -83.070 125.852  0.00  0.00    -0.302 N 
ATOM    372  CA  GLN B  46      73.928 -84.130 125.109  0.00  0.00    +0.100 C 
ATOM    373  C   GLN B  46      74.660 -85.480 125.162  0.00  0.00    +0.234 C 
ATOM    374  O   GLN B  46      73.999 -86.505 125.308  0.00  0.00    -0.274 OA
ATOM    375  CB  GLN B  46      73.712 -83.707 123.642  0.00  0.00    -0.018 C 
ATOM    376  CG  GLN B  46      72.582 -82.687 123.452  0.00  0.00    +0.026 C 
ATOM    377  CD  GLN B  46      72.495 -82.233 121.995  0.00  0.00    +0.211 C 
ATOM    378  NE2 GLN B  46      73.182 -81.141 121.658  0.00  0.00    -0.329 N 
ATOM    379  OE1 GLN B  46      71.822 -82.862 121.182  0.00  0.00    -0.276 OA
ATOM    380  N   ASP B  47      75.999 -85.450 125.049  0.00  0.00    -0.302 N 
ATOM    381  CA  ASP B  47      76.858 -86.633 125.017  0.00  0.00    +0.110 C 
ATOM    382  C   ASP B  47      77.007 -87.279 126.411  0.00  0.00    +0.234 C 
ATOM    383  O   ASP B  47      76.995 -88.506 126.506  0.00  0.00    -0.274 OA
ATOM    384  CB  ASP B  47      78.234 -86.277 124.415  0.00  0.00    +0.076 C 
ATOM    385  CG  ASP B  47      79.073 -87.478 123.972  0.00  0.00    +0.358 C 
ATOM    386  OD1 ASP B  47      78.488 -88.510 123.579  0.00  0.00    -0.246 OA
ATOM    387  OD2 ASP B  47      80.312 -87.315 123.951  0.00  0.00    -0.246 OA
ATOM    388  N   ILE B  48      77.111 -86.443 127.459  0.00  0.00    -0.302 N 
ATOM    389  CA  ILE B  48      77.152 -86.842 128.869  0.00  0.00    +0.102 C 
ATOM    390  C   ILE B  48      75.845 -87.517 129.329  0.00  0.00    +0.234 C 
ATOM    391  O   ILE B  48      75.905 -88.555 129.990  0.00  0.00    -0.274 OA
ATOM    392  CB  ILE B  48      77.480 -85.622 129.788  0.00  0.00    -0.017 C 
ATOM    393  CG1 ILE B  48      78.964 -85.221 129.619  0.00  0.00    -0.051 C 
ATOM    394  CG2 ILE B  48      77.140 -85.801 131.289  0.00  0.00    -0.060 C 
ATOM    395  CD1 ILE B  48      79.335 -83.878 130.259  0.00  0.00    -0.065 C 
ATOM    396  N   ILE B  49      74.700 -86.922 128.955  0.00  0.00    -0.302 N 
ATOM    397  CA  ILE B  49      73.360 -87.424 129.264  0.00  0.00    +0.102 C 
ATOM    398  C   ILE B  49      73.003 -88.693 128.462  0.00  0.00    +0.234 C 
ATOM    399  O   ILE B  49      72.372 -89.585 129.026  0.00  0.00    -0.274 OA
ATOM    400  CB  ILE B  49      72.287 -86.310 129.078  0.00  0.00    -0.017 C 
ATOM    401  CG1 ILE B  49      72.445 -85.244 130.191  0.00  0.00    -0.051 C 
ATOM    402  CG2 ILE B  49      70.819 -86.791 129.019  0.00  0.00    -0.060 C 
ATOM    403  CD1 ILE B  49      71.796 -83.891 129.873  0.00  0.00    -0.065 C 
ATOM    404  N   ARG B  50      73.469 -88.785 127.203  0.00  0.00    -0.302 N 
ATOM    405  CA  ARG B  50      73.370 -89.979 126.357  0.00  0.00    +0.099 C 
ATOM    406  C   ARG B  50      74.153 -91.174 126.931  0.00  0.00    +0.234 C 
ATOM    407  O   ARG B  50      73.632 -92.289 126.917  0.00  0.00    -0.274 OA
ATOM    408  CB  ARG B  50      73.800 -89.616 124.917  0.00  0.00    -0.024 C 
ATOM    409  CG  ARG B  50      73.901 -90.796 123.930  0.00  0.00    -0.033 C 
ATOM    410  CD  ARG B  50      74.155 -90.355 122.481  0.00  0.00    +0.018 C 
ATOM    411  NE  ARG B  50      75.483 -89.752 122.296  0.00  0.00    -0.358 N 
ATOM    412  CZ  ARG B  50      75.924 -89.198 121.154  0.00  0.00    +0.166 C 
ATOM    413  NH1 ARG B  50      75.170 -89.180 120.048  0.00  0.00    -0.372 N 
ATOM    414  NH2 ARG B  50      77.142 -88.648 121.121  0.00  0.00    -0.372 N 
ATOM    415  N   ARG B  51      75.363 -90.911 127.455  0.00  0.00    -0.302 N 
ATOM    416  CA  ARG B  51      76.197 -91.900 128.134  0.00  0.00    +0.099 C 
ATOM    417  C   ARG B  51      75.598 -92.364 129.475  0.00  0.00    +0.234 C 
ATOM    418  O   ARG B  51      75.729 -93.542 129.795  0.00  0.00    -0.274 OA
ATOM    419  CB  ARG B  51      77.637 -91.360 128.260  0.00  0.00    -0.024 C 
ATOM    420  CG  ARG B  51      78.656 -92.391 128.791  0.00  0.00    -0.033 C 
ATOM    421  CD  ARG B  51      80.117 -91.916 128.757  0.00  0.00    +0.018 C 
ATOM    422  NE  ARG B  51      80.533 -91.482 127.417  0.00  0.00    -0.358 N 
ATOM    423  CZ  ARG B  51      80.567 -90.216 126.964  0.00  0.00    +0.166 C 
ATOM    424  NH1 ARG B  51      80.305 -89.172 127.764  0.00  0.00    -0.372 N 
ATOM    425  NH2 ARG B  51      80.872 -90.002 125.680  0.00  0.00    -0.372 N 
ATOM    426  N   PHE B  52      74.918 -91.455 130.199  0.00  0.00    -0.302 N 
ATOM    427  CA  PHE B  52      74.197 -91.745 131.441  0.00  0.00    +0.103 C 
ATOM    428  C   PHE B  52      72.929 -92.600 131.243  0.00  0.00    +0.234 C 
ATOM    429  O   PHE B  52      72.683 -93.490 132.054  0.00  0.00    -0.274 OA
ATOM    430  CB  PHE B  52      73.930 -90.431 132.208  0.00  0.00    -0.001 C 
ATOM    431  CG  PHE B  52      73.060 -90.546 133.449  0.00  0.00    -0.045 A 
ATOM    432  CD1 PHE B  52      73.605 -91.042 134.653  0.00  0.00    -0.059 A 
ATOM    433  CD2 PHE B  52      71.672 -90.301 133.372  0.00  0.00    -0.059 A 
ATOM    434  CE1 PHE B  52      72.788 -91.219 135.762  0.00  0.00    -0.062 A 
ATOM    435  CE2 PHE B  52      70.876 -90.471 134.496  0.00  0.00    -0.062 A 
ATOM    436  CZ  PHE B  52      71.432 -90.923 135.686  0.00  0.00    -0.062 A 
ATOM    437  N   LYS B  53      72.162 -92.345 130.168  0.00  0.00    -0.302 N 
ATOM    438  CA  LYS B  53      70.995 -93.153 129.794  0.00  0.00    +0.099 C 
ATOM    439  C   LYS B  53      71.370 -94.566 129.309  0.00  0.00    +0.234 C 
ATOM    440  O   LYS B  53      70.594 -95.495 129.526  0.00  0.00    -0.274 OA
ATOM    441  CB  LYS B  53      70.153 -92.415 128.733  0.00  0.00    -0.026 C 
ATOM    442  CG  LYS B  53      69.370 -91.213 129.289  0.00  0.00    -0.053 C 
ATOM    443  CD  LYS B  53      68.411 -90.607 128.252  0.00  0.00    -0.069 C 
ATOM    444  CE  LYS B  53      67.783 -89.280 128.707  0.00  0.00    -0.096 C 
ATOM    445  NZ  LYS B  53      66.752 -88.819 127.763  0.00  0.00    +0.378 N 
ATOM    446  N   ALA B  54      72.555 -94.705 128.692  0.00  0.00    -0.303 N 
ATOM    447  CA  ALA B  54      73.110 -95.978 128.236  0.00  0.00    +0.097 C 
ATOM    448  C   ALA B  54      73.804 -96.787 129.347  0.00  0.00    +0.234 C 
ATOM    449  O   ALA B  54      73.985 -97.990 129.165  0.00  0.00    -0.274 OA
ATOM    450  CB  ALA B  54      74.100 -95.691 127.106  0.00  0.00    -0.038 C 
ATOM    451  N   SER B  55      74.179 -96.132 130.462  0.00  0.00    -0.301 N 
ATOM    452  CA  SER B  55      74.845 -96.749 131.613  0.00  0.00    +0.123 C 
ATOM    453  C   SER B  55      73.928 -97.711 132.390  0.00  0.00    +0.236 C 
ATOM    454  O   SER B  55      72.720 -97.738 132.157  0.00  0.00    -0.274 OA
ATOM    455  CB  SER B  55      75.435 -95.637 132.516  0.00  0.00    +0.071 C 
ATOM    456  OG  SER B  55      74.507 -95.052 133.406  0.00  0.00    -0.393 OA
ATOM    457  N   LYS B  56      74.521 -98.452 133.340  0.00  0.00    -0.302 N 
ATOM    458  CA  LYS B  56      73.795 -99.299 134.295  0.00  0.00    +0.099 C 
ATOM    459  C   LYS B  56      72.966 -98.485 135.314  0.00  0.00    +0.234 C 
ATOM    460  O   LYS B  56      71.988 -99.014 135.841  0.00  0.00    -0.274 OA
ATOM    461  CB  LYS B  56      74.781-100.243 135.006  0.00  0.00    -0.026 C 
ATOM    462  CG  LYS B  56      75.540-101.171 134.039  0.00  0.00    -0.053 C 
ATOM    463  CD  LYS B  56      76.460-102.163 134.760  0.00  0.00    -0.069 C 
ATOM    464  CE  LYS B  56      77.200-103.084 133.782  0.00  0.00    -0.096 C 
ATOM    465  NZ  LYS B  56      78.053-104.047 134.496  0.00  0.00    +0.378 N 
ATOM    466  N   PHE B  57      73.332 -97.206 135.523  0.00  0.00    -0.302 N 
ATOM    467  CA  PHE B  57      72.536 -96.194 136.225  0.00  0.00    +0.103 C 
ATOM    468  C   PHE B  57      71.390 -95.604 135.376  0.00  0.00    +0.234 C 
ATOM    469  O   PHE B  57      70.564 -94.872 135.922  0.00  0.00    -0.274 OA
ATOM    470  CB  PHE B  57      73.468 -95.092 136.776  0.00  0.00    -0.001 C 
ATOM    471  CG  PHE B  57      74.204 -95.478 138.045  0.00  0.00    -0.045 A 
ATOM    472  CD1 PHE B  57      73.683 -95.105 139.302  0.00  0.00    -0.059 A 
ATOM    473  CD2 PHE B  57      75.327 -96.332 137.995  0.00  0.00    -0.059 A 
ATOM    474  CE1 PHE B  57      74.318 -95.513 140.467  0.00  0.00    -0.062 A 
ATOM    475  CE2 PHE B  57      75.939 -96.740 139.173  0.00  0.00    -0.062 A 
ATOM    476  CZ  PHE B  57      75.444 -96.324 140.402  0.00  0.00    -0.062 A 
ATOM    477  N   GLY B  58      71.340 -95.949 134.077  0.00  0.00    -0.305 N 
ATOM    478  CA  GLY B  58      70.260 -95.625 133.152  0.00  0.00    +0.088 C 
ATOM    479  C   GLY B  58      69.021 -96.451 133.521  0.00  0.00    +0.231 C 
ATOM    480  O   GLY B  58      69.075 -97.680 133.541  0.00  0.00    -0.274 OA
ATOM    481  N   SER B  59      67.912 -95.756 133.804  0.00  0.00    -0.301 N 
ATOM    482  CA  SER B  59      66.635 -96.325 134.226  0.00  0.00    +0.123 C 
ATOM    483  C   SER B  59      65.500 -95.332 133.931  0.00  0.00    +0.236 C 
ATOM    484  O   SER B  59      65.733 -94.122 133.902  0.00  0.00    -0.274 OA
ATOM    485  CB  SER B  59      66.706 -96.741 135.715  0.00  0.00    +0.071 C 
ATOM    486  OG  SER B  59      66.770 -95.628 136.587  0.00  0.00    -0.393 OA
ATOM    487  N   THR B  60      64.295 -95.877 133.712  0.00  0.00    -0.300 N 
ATOM    488  CA  THR B  60      63.096 -95.126 133.349  0.00  0.00    +0.125 C 
ATOM    489  C   THR B  60      61.927 -95.533 134.264  0.00  0.00    +0.236 C 
ATOM    490  O   THR B  60      61.704 -96.722 134.497  0.00  0.00    -0.274 OA
ATOM    491  CB  THR B  60      62.704 -95.410 131.871  0.00  0.00    +0.079 C 
ATOM    492  CG2 THR B  60      61.354 -94.843 131.396  0.00  0.00    -0.037 C 
ATOM    493  OG1 THR B  60      63.703 -94.872 131.025  0.00  0.00    -0.390 OA
ATOM    494  N   ARG B  61      61.195 -94.510 134.725  0.00  0.00    -0.302 N 
ATOM    495  CA  ARG B  61      59.921 -94.590 135.439  0.00  0.00    +0.099 C 
ATOM    496  C   ARG B  61      58.824 -93.938 134.570  0.00  0.00    +0.234 C 
ATOM    497  O   ARG B  61      59.077 -93.585 133.416  0.00  0.00    -0.274 OA
ATOM    498  CB  ARG B  61      60.088 -93.870 136.797  0.00  0.00    -0.024 C 
ATOM    499  CG  ARG B  61      60.947 -94.644 137.816  0.00  0.00    -0.033 C 
ATOM    500  CD  ARG B  61      61.252 -93.833 139.087  0.00  0.00    +0.018 C 
ATOM    501  NE  ARG B  61      60.046 -93.515 139.863  0.00  0.00    -0.358 N 
ATOM    502  CZ  ARG B  61      59.425 -94.310 140.749  0.00  0.00    +0.166 C 
ATOM    503  NH1 ARG B  61      59.892 -95.531 141.047  0.00  0.00    -0.372 N 
ATOM    504  NH2 ARG B  61      58.313 -93.867 141.347  0.00  0.00    -0.372 N 
ATOM    505  N   GLY B  62      57.612 -93.785 135.133  0.00  0.00    -0.305 N 
ATOM    506  CA  GLY B  62      56.461 -93.164 134.465  0.00  0.00    +0.088 C 
ATOM    507  C   GLY B  62      56.667 -91.667 134.157  0.00  0.00    +0.231 C 
ATOM    508  O   GLY B  62      56.020 -91.149 133.248  0.00  0.00    -0.274 OA
ATOM    509  N   ALA B  63      57.583 -90.993 134.876  0.00  0.00    -0.303 N 
ATOM    510  CA  ALA B  63      57.992 -89.604 134.649  0.00  0.00    +0.097 C 
ATOM    511  C   ALA B  63      59.192 -89.467 133.685  0.00  0.00    +0.233 C 
ATOM    512  O   ALA B  63      59.759 -88.377 133.601  0.00  0.00    -0.274 OA
ATOM    513  CB  ALA B  63      58.285 -88.959 136.015  0.00  0.00    -0.038 C 
ATOM    514  N   GLY B  64      59.557 -90.547 132.972  0.00  0.00    -0.305 N 
ATOM    515  CA  GLY B  64      60.681 -90.589 132.037  0.00  0.00    +0.088 C 
ATOM    516  C   GLY B  64      61.944 -91.085 132.754  0.00  0.00    +0.231 C 
ATOM    517  O   GLY B  64      61.860 -91.793 133.759  0.00  0.00    -0.274 OA
ATOM    518  N   THR B  65      63.119 -90.725 132.209  0.00  0.00    -0.301 N 
ATOM    519  CA  THR B  65      64.443 -91.040 132.761  0.00  0.00    +0.125 C 
ATOM    520  C   THR B  65      64.640 -90.441 134.167  0.00  0.00    +0.236 C 
ATOM    521  O   THR B  65      64.330 -89.267 134.378  0.00  0.00    -0.274 OA
ATOM    522  CB  THR B  65      65.579 -90.492 131.852  0.00  0.00    +0.079 C 
ATOM    523  CG2 THR B  65      67.012 -90.606 132.422  0.00  0.00    -0.037 C 
ATOM    524  OG1 THR B  65      65.543 -91.183 130.617  0.00  0.00    -0.390 OA
ATOM    525  N   VAL B  66      65.172 -91.264 135.083  0.00  0.00    -0.302 N 
ATOM    526  CA  VAL B  66      65.460 -90.883 136.463  0.00  0.00    +0.102 C 
ATOM    527  C   VAL B  66      66.835 -90.184 136.523  0.00  0.00    +0.234 C 
ATOM    528  O   VAL B  66      67.829 -90.792 136.129  0.00  0.00    -0.274 OA
ATOM    529  CB  VAL B  66      65.497 -92.131 137.393  0.00  0.00    -0.020 C 
ATOM    530  CG1 VAL B  66      65.644 -91.759 138.882  0.00  0.00    -0.061 C 
ATOM    531  CG2 VAL B  66      64.254 -93.021 137.213  0.00  0.00    -0.061 C 
ATOM    532  N   PHE B  67      66.875 -88.934 137.011  0.00  0.00    -0.302 N 
ATOM    533  CA  PHE B  67      68.104 -88.134 137.125  0.00  0.00    +0.103 C 
ATOM    534  C   PHE B  67      68.605 -87.972 138.571  0.00  0.00    +0.234 C 
ATOM    535  O   PHE B  67      69.508 -87.170 138.799  0.00  0.00    -0.274 OA
ATOM    536  CB  PHE B  67      67.918 -86.772 136.419  0.00  0.00    -0.001 C 
ATOM    537  CG  PHE B  67      67.892 -86.857 134.905  0.00  0.00    -0.045 A 
ATOM    538  CD1 PHE B  67      69.095 -87.014 134.184  0.00  0.00    -0.059 A 
ATOM    539  CD2 PHE B  67      66.666 -86.926 134.215  0.00  0.00    -0.059 A 
ATOM    540  CE1 PHE B  67      69.066 -87.164 132.804  0.00  0.00    -0.062 A 
ATOM    541  CE2 PHE B  67      66.659 -87.078 132.837  0.00  0.00    -0.062 A 
ATOM    542  CZ  PHE B  67      67.851 -87.186 132.132  0.00  0.00    -0.062 A 
ATOM    543  N   ASP B  68      68.043 -88.734 139.524  0.00  0.00    -0.302 N 
ATOM    544  CA  ASP B  68      68.375 -88.683 140.955  0.00  0.00    +0.110 C 
ATOM    545  C   ASP B  68      69.853 -89.009 141.257  0.00  0.00    +0.234 C 
ATOM    546  O   ASP B  68      70.452 -88.332 142.092  0.00  0.00    -0.274 OA
ATOM    547  CB  ASP B  68      67.442 -89.535 141.855  0.00  0.00    +0.076 C 
ATOM    548  CG  ASP B  68      65.928 -89.314 141.693  0.00  0.00    +0.358 C 
ATOM    549  OD1 ASP B  68      65.491 -88.716 140.685  0.00  0.00    -0.246 OA
ATOM    550  OD2 ASP B  68      65.197 -89.782 142.590  0.00  0.00    -0.246 OA
ATOM    551  N   ALA B  69      70.411 -90.003 140.544  0.00  0.00    -0.303 N 
ATOM    552  CA  ALA B  69      71.808 -90.436 140.642  0.00  0.00    +0.097 C 
ATOM    553  C   ALA B  69      72.718 -89.823 139.560  0.00  0.00    +0.234 C 
ATOM    554  O   ALA B  69      73.865 -90.256 139.449  0.00  0.00    -0.274 OA
ATOM    555  CB  ALA B  69      71.852 -91.972 140.587  0.00  0.00    -0.038 C 
ATOM    556  N   PHE B  70      72.224 -88.832 138.791  0.00  0.00    -0.302 N 
ATOM    557  CA  PHE B  70      73.000 -88.094 137.788  0.00  0.00    +0.104 C 
ATOM    558  C   PHE B  70      74.245 -87.379 138.360  0.00  0.00    +0.237 C 
ATOM    559  O   PHE B  70      75.329 -87.673 137.867  0.00  0.00    -0.274 OA
ATOM    560  CB  PHE B  70      72.083 -87.175 136.950  0.00  0.00    -0.001 C 
ATOM    561  CG  PHE B  70      72.742 -86.394 135.823  0.00  0.00    -0.045 A 
ATOM    562  CD1 PHE B  70      72.988 -87.020 134.584  0.00  0.00    -0.059 A 
ATOM    563  CD2 PHE B  70      73.231 -85.087 136.033  0.00  0.00    -0.059 A 
ATOM    564  CE1 PHE B  70      73.625 -86.329 133.563  0.00  0.00    -0.062 A 
ATOM    565  CE2 PHE B  70      73.867 -84.410 135.000  0.00  0.00    -0.062 A 
ATOM    566  CZ  PHE B  70      74.054 -85.024 133.768  0.00  0.00    -0.062 A 
ATOM    567  N   PRO B  71      74.121 -86.543 139.423  0.00  0.00    -0.288 N 
ATOM    568  CA  PRO B  71      75.299 -85.941 140.076  0.00  0.00    +0.102 C 
ATOM    569  C   PRO B  71      76.168 -86.906 140.912  0.00  0.00    +0.234 C 
ATOM    570  O   PRO B  71      77.213 -86.472 141.392  0.00  0.00    -0.274 OA
ATOM    571  CB  PRO B  71      74.707 -84.819 140.936  0.00  0.00    -0.024 C 
ATOM    572  CG  PRO B  71      73.317 -85.310 141.289  0.00  0.00    -0.035 C 
ATOM    573  CD  PRO B  71      72.886 -86.020 140.012  0.00  0.00    +0.016 C 
ATOM    574  N   ASP B  72      75.750 -88.175 141.064  0.00  0.00    -0.302 N 
ATOM    575  CA  ASP B  72      76.533 -89.263 141.669  0.00  0.00    +0.110 C 
ATOM    576  C   ASP B  72      77.327 -90.066 140.619  0.00  0.00    +0.234 C 
ATOM    577  O   ASP B  72      78.125 -90.921 141.003  0.00  0.00    -0.274 OA
ATOM    578  CB  ASP B  72      75.673 -90.222 142.528  0.00  0.00    +0.076 C 
ATOM    579  CG  ASP B  72      74.782 -89.541 143.572  0.00  0.00    +0.358 C 
ATOM    580  OD1 ASP B  72      75.160 -88.445 144.046  0.00  0.00    -0.246 OA
ATOM    581  OD2 ASP B  72      73.773 -90.182 143.940  0.00  0.00    -0.246 OA
ATOM    582  N   GLN B  73      77.102 -89.777 139.327  0.00  0.00    -0.302 N 
ATOM    583  CA  GLN B  73      77.763 -90.390 138.176  0.00  0.00    +0.100 C 
ATOM    584  C   GLN B  73      78.458 -89.364 137.266  0.00  0.00    +0.234 C 
ATOM    585  O   GLN B  73      79.202 -89.778 136.377  0.00  0.00    -0.274 OA
ATOM    586  CB  GLN B  73      76.717 -91.207 137.382  0.00  0.00    -0.018 C 
ATOM    587  CG  GLN B  73      76.353 -92.555 138.032  0.00  0.00    +0.026 C 
ATOM    588  CD  GLN B  73      77.506 -93.562 137.969  0.00  0.00    +0.211 C 
ATOM    589  NE2 GLN B  73      78.089 -93.903 139.119  0.00  0.00    -0.329 N 
ATOM    590  OE1 GLN B  73      77.861 -94.031 136.889  0.00  0.00    -0.276 OA
ATOM    591  N   VAL B  74      78.196 -88.065 137.486  0.00  0.00    -0.302 N 
ATOM    592  CA  VAL B  74      78.613 -86.968 136.623  0.00  0.00    +0.102 C 
ATOM    593  C   VAL B  74      79.064 -85.786 137.501  0.00  0.00    +0.234 C 
ATOM    594  O   VAL B  74      78.269 -85.251 138.274  0.00  0.00    -0.274 OA
ATOM    595  CB  VAL B  74      77.441 -86.496 135.701  0.00  0.00    -0.020 C 
ATOM    596  CG1 VAL B  74      77.769 -85.279 134.820  0.00  0.00    -0.061 C 
ATOM    597  CG2 VAL B  74      76.906 -87.636 134.811  0.00  0.00    -0.061 C 
ATOM    598  N   ALA B  75      80.326 -85.380 137.315  0.00  0.00    -0.303 N 
ATOM    599  CA  ALA B  75      80.900 -84.120 137.777  0.00  0.00    +0.097 C 
ATOM    600  C   ALA B  75      81.402 -83.378 136.538  0.00  0.00    +0.234 C 
ATOM    601  O   ALA B  75      82.109 -83.987 135.737  0.00  0.00    -0.274 OA
ATOM    602  CB  ALA B  75      82.069 -84.403 138.736  0.00  0.00    -0.038 C 
ATOM    603  N   ILE B  76      81.039 -82.093 136.397  0.00  0.00    -0.302 N 
ATOM    604  CA  ILE B  76      81.470 -81.265 135.270  0.00  0.00    +0.102 C 
ATOM    605  C   ILE B  76      82.179 -80.021 135.821  0.00  0.00    +0.234 C 
ATOM    606  O   ILE B  76      81.545 -79.210 136.498  0.00  0.00    -0.274 OA
ATOM    607  CB  ILE B  76      80.301 -80.820 134.342  0.00  0.00    -0.017 C 
ATOM    608  CG1 ILE B  76      79.454 -82.028 133.884  0.00  0.00    -0.051 C 
ATOM    609  CG2 ILE B  76      80.819 -80.030 133.115  0.00  0.00    -0.060 C 
ATOM    610  CD1 ILE B  76      78.205 -81.665 133.076  0.00  0.00    -0.065 C 
ATOM    611  N   GLN B  77      83.487 -79.907 135.538  0.00  0.00    -0.302 N 
ATOM    612  CA  GLN B  77      84.305 -78.779 135.973  0.00  0.00    +0.100 C 
ATOM    613  C   GLN B  77      84.272 -77.699 134.884  0.00  0.00    +0.234 C 
ATOM    614  O   GLN B  77      84.654 -77.973 133.747  0.00  0.00    -0.274 OA
ATOM    615  CB  GLN B  77      85.751 -79.252 136.260  0.00  0.00    -0.018 C 
ATOM    616  CG  GLN B  77      86.597 -78.243 137.075  0.00  0.00    +0.026 C 
ATOM    617  CD  GLN B  77      86.055 -78.006 138.490  0.00  0.00    +0.211 C 
ATOM    618  NE2 GLN B  77      86.191 -76.791 139.018  0.00  0.00    -0.329 N 
ATOM    619  OE1 GLN B  77      85.523 -78.920 139.114  0.00  0.00    -0.276 OA
ATOM    620  N   LEU B  78      83.823 -76.496 135.269  0.00  0.00    -0.302 N 
ATOM    621  CA  LEU B  78      83.771 -75.314 134.417  0.00  0.00    +0.100 C 
ATOM    622  C   LEU B  78      85.116 -74.584 134.528  0.00  0.00    +0.234 C 
ATOM    623  O   LEU B  78      85.373 -73.930 135.541  0.00  0.00    -0.274 OA
ATOM    624  CB  LEU B  78      82.590 -74.407 134.844  0.00  0.00    -0.024 C 
ATOM    625  CG  LEU B  78      81.203 -75.090 134.853  0.00  0.00    -0.045 C 
ATOM    626  CD1 LEU B  78      80.103 -74.104 135.301  0.00  0.00    -0.063 C 
ATOM    627  CD2 LEU B  78      80.859 -75.763 133.512  0.00  0.00    -0.063 C 
ATOM    628  N   ASN B  79      85.955 -74.734 133.489  0.00  0.00    -0.302 N 
ATOM    629  CA  ASN B  79      87.249 -74.063 133.371  0.00  0.00    +0.108 C 
ATOM    630  C   ASN B  79      87.013 -72.599 132.962  0.00  0.00    +0.234 C 
ATOM    631  O   ASN B  79      86.817 -72.325 131.778  0.00  0.00    -0.274 OA
ATOM    632  CB  ASN B  79      88.133 -74.823 132.349  0.00  0.00    +0.051 C 
ATOM    633  CG  ASN B  79      89.629 -74.510 132.467  0.00  0.00    +0.213 C 
ATOM    634  ND2 ASN B  79      90.349 -74.478 131.347  0.00  0.00    -0.329 N 
ATOM    635  OD1 ASN B  79      90.146 -74.327 133.562  0.00  0.00    -0.276 OA
ATOM    636  N   ASP B  80      86.971 -71.704 133.968  0.00  0.00    -0.302 N 
ATOM    637  CA  ASP B  80      86.565 -70.295 133.856  0.00  0.00    +0.110 C 
ATOM    638  C   ASP B  80      85.036 -70.207 133.653  0.00  0.00    +0.235 C 
ATOM    639  O   ASP B  80      84.321 -71.199 133.812  0.00  0.00    -0.274 OA
ATOM    640  CB  ASP B  80      87.396 -69.535 132.777  0.00  0.00    +0.076 C 
ATOM    641  CG  ASP B  80      87.714 -68.063 133.074  0.00  0.00    +0.358 C 
ATOM    642  OD1 ASP B  80      86.831 -67.356 133.605  0.00  0.00    -0.246 OA
ATOM    643  OD2 ASP B  80      88.811 -67.627 132.666  0.00  0.00    -0.246 OA
ATOM    644  N   THR B  81      84.554 -69.000 133.337  0.00  0.00    -0.300 N 
ATOM    645  CA  THR B  81      83.164 -68.721 132.989  0.00  0.00    +0.125 C 
ATOM    646  C   THR B  81      82.885 -68.943 131.489  0.00  0.00    +0.236 C 
ATOM    647  O   THR B  81      81.753 -68.730 131.062  0.00  0.00    -0.274 OA
ATOM    648  CB  THR B  81      82.790 -67.259 133.344  0.00  0.00    +0.079 C 
ATOM    649  CG2 THR B  81      83.106 -66.881 134.794  0.00  0.00    -0.037 C 
ATOM    650  OG1 THR B  81      83.389 -66.311 132.480  0.00  0.00    -0.390 OA
ATOM    651  N   HIS B  82      83.896 -69.354 130.704  0.00  0.00    -0.302 N 
ATOM    652  CA  HIS B  82      83.763 -69.609 129.270  0.00  0.00    +0.105 C 
ATOM    653  C   HIS B  82      82.735 -70.710 128.903  0.00  0.00    +0.237 C 
ATOM    654  O   HIS B  82      81.994 -70.496 127.947  0.00  0.00    -0.274 OA
ATOM    655  CB  HIS B  82      85.142 -69.811 128.604  0.00  0.00    +0.018 C 
ATOM    656  CG  HIS B  82      86.236 -68.845 128.999  0.00  0.00    +0.061 A 
ATOM    657  CD2 HIS B  82      86.142 -67.515 129.355  0.00  0.00    +0.024 A 
ATOM    658  ND1 HIS B  82      87.584 -69.221 129.041  0.00  0.00    -0.241 NA
ATOM    659  CE1 HIS B  82      88.237 -68.122 129.398  0.00  0.00    +0.094 A 
ATOM    660  NE2 HIS B  82      87.431 -67.080 129.598  0.00  0.00    -0.351 N 
ATOM    661  N   PRO B  83      82.608 -71.797 129.703  0.00  0.00    -0.288 N 
ATOM    662  CA  PRO B  83      81.471 -72.733 129.593  0.00  0.00    +0.102 C 
ATOM    663  C   PRO B  83      80.313 -72.485 130.596  0.00  0.00    +0.234 C 
ATOM    664  O   PRO B  83      79.610 -73.441 130.922  0.00  0.00    -0.274 OA
ATOM    665  CB  PRO B  83      82.163 -74.083 129.825  0.00  0.00    -0.024 C 
ATOM    666  CG  PRO B  83      83.219 -73.779 130.872  0.00  0.00    -0.035 C 
ATOM    667  CD  PRO B  83      83.706 -72.398 130.471  0.00  0.00    +0.016 C 
ATOM    668  N   ALA B  84      80.104 -71.238 131.067  0.00  0.00    -0.303 N 
ATOM    669  CA  ALA B  84      79.048 -70.860 132.026  0.00  0.00    +0.097 C 
ATOM    670  C   ALA B  84      77.604 -71.170 131.593  0.00  0.00    +0.234 C 
ATOM    671  O   ALA B  84      76.770 -71.409 132.465  0.00  0.00    -0.274 OA
ATOM    672  CB  ALA B  84      79.142 -69.366 132.361  0.00  0.00    -0.038 C 
ATOM    673  N   LEU B  85      77.344 -71.184 130.272  0.00  0.00    -0.302 N 
ATOM    674  CA  LEU B  85      76.064 -71.544 129.652  0.00  0.00    +0.100 C 
ATOM    675  C   LEU B  85      75.643 -73.010 129.866  0.00  0.00    +0.234 C 
ATOM    676  O   LEU B  85      74.492 -73.325 129.575  0.00  0.00    -0.274 OA
ATOM    677  CB  LEU B  85      76.105 -71.212 128.143  0.00  0.00    -0.024 C 
ATOM    678  CG  LEU B  85      75.988 -69.705 127.824  0.00  0.00    -0.045 C 
ATOM    679  CD1 LEU B  85      76.439 -69.418 126.375  0.00  0.00    -0.063 C 
ATOM    680  CD2 LEU B  85      74.577 -69.155 128.135  0.00  0.00    -0.063 C 
ATOM    681  N   ALA B  86      76.538 -73.868 130.391  0.00  0.00    -0.303 N 
ATOM    682  CA  ALA B  86      76.243 -75.244 130.795  0.00  0.00    +0.097 C 
ATOM    683  C   ALA B  86      75.179 -75.343 131.899  0.00  0.00    +0.234 C 
ATOM    684  O   ALA B  86      74.381 -76.276 131.874  0.00  0.00    -0.274 OA
ATOM    685  CB  ALA B  86      77.539 -75.928 131.249  0.00  0.00    -0.038 C 
ATOM    686  N   ILE B  87      75.170 -74.374 132.828  0.00  0.00    -0.302 N 
ATOM    687  CA  ILE B  87      74.205 -74.274 133.923  0.00  0.00    +0.102 C 
ATOM    688  C   ILE B  87      72.752 -74.038 133.438  0.00  0.00    +0.237 C 
ATOM    689  O   ILE B  87      71.913 -74.889 133.738  0.00  0.00    -0.274 OA
ATOM    690  CB  ILE B  87      74.680 -73.235 134.982  0.00  0.00    -0.017 C 
ATOM    691  CG1 ILE B  87      75.878 -73.819 135.771  0.00  0.00    -0.051 C 
ATOM    692  CG2 ILE B  87      73.594 -72.727 135.955  0.00  0.00    -0.060 C 
ATOM    693  CD1 ILE B  87      76.826 -72.763 136.340  0.00  0.00    -0.065 C 
ATOM    694  N   PRO B  88      72.468 -72.966 132.653  0.00  0.00    -0.288 N 
ATOM    695  CA  PRO B  88      71.142 -72.793 132.039  0.00  0.00    +0.102 C 
ATOM    696  C   PRO B  88      70.789 -73.801 130.923  0.00  0.00    +0.234 C 
ATOM    697  O   PRO B  88      69.599 -73.982 130.678  0.00  0.00    -0.274 OA
ATOM    698  CB  PRO B  88      71.136 -71.335 131.549  0.00  0.00    -0.024 C 
ATOM    699  CG  PRO B  88      72.596 -71.020 131.291  0.00  0.00    -0.035 C 
ATOM    700  CD  PRO B  88      73.304 -71.790 132.401  0.00  0.00    +0.016 C 
ATOM    701  N   GLU B  89      71.784 -74.453 130.287  0.00  0.00    -0.302 N 
ATOM    702  CA  GLU B  89      71.562 -75.509 129.289  0.00  0.00    +0.100 C 
ATOM    703  C   GLU B  89      71.126 -76.840 129.919  0.00  0.00    +0.234 C 
ATOM    704  O   GLU B  89      70.228 -77.480 129.376  0.00  0.00    -0.274 OA
ATOM    705  CB  GLU B  89      72.797 -75.669 128.368  0.00  0.00    -0.016 C 
ATOM    706  CG  GLU B  89      72.790 -76.843 127.350  0.00  0.00    +0.051 C 
ATOM    707  CD  GLU B  89      71.665 -76.835 126.311  0.00  0.00    +0.356 C 
ATOM    708  OE1 GLU B  89      70.917 -75.837 126.244  0.00  0.00    -0.246 OA
ATOM    709  OE2 GLU B  89      71.573 -77.828 125.559  0.00  0.00    -0.246 OA
ATOM    710  N   LEU B  90      71.730 -77.221 131.058  0.00  0.00    -0.302 N 
ATOM    711  CA  LEU B  90      71.331 -78.405 131.823  0.00  0.00    +0.100 C 
ATOM    712  C   LEU B  90      69.935 -78.230 132.450  0.00  0.00    +0.234 C 
ATOM    713  O   LEU B  90      69.173 -79.193 132.471  0.00  0.00    -0.274 OA
ATOM    714  CB  LEU B  90      72.414 -78.756 132.871  0.00  0.00    -0.024 C 
ATOM    715  CG  LEU B  90      72.228 -80.128 133.563  0.00  0.00    -0.045 C 
ATOM    716  CD1 LEU B  90      72.283 -81.312 132.577  0.00  0.00    -0.063 C 
ATOM    717  CD2 LEU B  90      73.227 -80.321 134.715  0.00  0.00    -0.063 C 
ATOM    718  N   MET B  91      69.604 -76.994 132.868  0.00  0.00    -0.302 N 
ATOM    719  CA  MET B  91      68.260 -76.588 133.284  0.00  0.00    +0.100 C 
ATOM    720  C   MET B  91      67.235 -76.619 132.142  0.00  0.00    +0.234 C 
ATOM    721  O   MET B  91      66.100 -77.012 132.394  0.00  0.00    -0.274 OA
ATOM    722  CB  MET B  91      68.301 -75.185 133.922  0.00  0.00    -0.017 C 
ATOM    723  CG  MET B  91      68.881 -75.174 135.341  0.00  0.00    -0.004 C 
ATOM    724  SD  MET B  91      67.911 -76.118 136.544  0.00  0.00    -0.164 S 
ATOM    725  CE  MET B  91      66.456 -75.060 136.731  0.00  0.00    -0.018 C 
ATOM    726  N   ARG B  92      67.640 -76.237 130.917  0.00  0.00    -0.302 N 
ATOM    727  CA  ARG B  92      66.795 -76.291 129.722  0.00  0.00    +0.099 C 
ATOM    728  C   ARG B  92      66.452 -77.738 129.329  0.00  0.00    +0.234 C 
ATOM    729  O   ARG B  92      65.297 -78.009 129.006  0.00  0.00    -0.274 OA
ATOM    730  CB  ARG B  92      67.468 -75.526 128.562  0.00  0.00    -0.024 C 
ATOM    731  CG  ARG B  92      66.553 -75.303 127.344  0.00  0.00    -0.033 C 
ATOM    732  CD  ARG B  92      67.285 -74.729 126.126  0.00  0.00    +0.018 C 
ATOM    733  NE  ARG B  92      68.194 -75.715 125.526  0.00  0.00    -0.358 N 
ATOM    734  CZ  ARG B  92      67.851 -76.708 124.690  0.00  0.00    +0.166 C 
ATOM    735  NH1 ARG B  92      66.587 -76.866 124.272  0.00  0.00    -0.372 N 
ATOM    736  NH2 ARG B  92      68.798 -77.556 124.274  0.00  0.00    -0.372 N 
ATOM    737  N   ILE B  93      67.443 -78.643 129.406  0.00  0.00    -0.302 N 
ATOM    738  CA  ILE B  93      67.262 -80.076 129.176  0.00  0.00    +0.102 C 
ATOM    739  C   ILE B  93      66.376 -80.713 130.265  0.00  0.00    +0.234 C 
ATOM    740  O   ILE B  93      65.415 -81.393 129.918  0.00  0.00    -0.274 OA
ATOM    741  CB  ILE B  93      68.615 -80.843 129.075  0.00  0.00    -0.017 C 
ATOM    742  CG1 ILE B  93      69.438 -80.367 127.853  0.00  0.00    -0.051 C 
ATOM    743  CG2 ILE B  93      68.456 -82.382 129.025  0.00  0.00    -0.060 C 
ATOM    744  CD1 ILE B  93      70.932 -80.722 127.932  0.00  0.00    -0.065 C 
ATOM    745  N   PHE B  94      66.678 -80.453 131.548  0.00  0.00    -0.302 N 
ATOM    746  CA  PHE B  94      65.911 -80.974 132.681  0.00  0.00    +0.103 C 
ATOM    747  C   PHE B  94      64.440 -80.521 132.709  0.00  0.00    +0.234 C 
ATOM    748  O   PHE B  94      63.569 -81.370 132.872  0.00  0.00    -0.274 OA
ATOM    749  CB  PHE B  94      66.609 -80.656 134.022  0.00  0.00    -0.001 C 
ATOM    750  CG  PHE B  94      67.902 -81.387 134.373  0.00  0.00    -0.045 A 
ATOM    751  CD1 PHE B  94      68.242 -82.649 133.830  0.00  0.00    -0.059 A 
ATOM    752  CD2 PHE B  94      68.701 -80.868 135.416  0.00  0.00    -0.059 A 
ATOM    753  CE1 PHE B  94      69.367 -83.325 134.285  0.00  0.00    -0.062 A 
ATOM    754  CE2 PHE B  94      69.813 -81.566 135.866  0.00  0.00    -0.062 A 
ATOM    755  CZ  PHE B  94      70.147 -82.788 135.300  0.00  0.00    -0.062 A 
ATOM    756  N   VAL B  95      64.184 -79.214 132.546  0.00  0.00    -0.302 N 
ATOM    757  CA  VAL B  95      62.852 -78.628 132.709  0.00  0.00    +0.102 C 
ATOM    758  C   VAL B  95      61.997 -78.702 131.427  0.00  0.00    +0.234 C 
ATOM    759  O   VAL B  95      60.820 -79.048 131.532  0.00  0.00    -0.274 OA
ATOM    760  CB  VAL B  95      62.938 -77.156 133.214  0.00  0.00    -0.020 C 
ATOM    761  CG1 VAL B  95      61.593 -76.402 133.280  0.00  0.00    -0.061 C 
ATOM    762  CG2 VAL B  95      63.615 -77.097 134.599  0.00  0.00    -0.061 C 
ATOM    763  N   ASP B  96      62.574 -78.379 130.255  0.00  0.00    -0.302 N 
ATOM    764  CA  ASP B  96      61.823 -78.282 128.994  0.00  0.00    +0.110 C 
ATOM    765  C   ASP B  96      61.703 -79.616 128.244  0.00  0.00    +0.234 C 
ATOM    766  O   ASP B  96      60.678 -79.812 127.591  0.00  0.00    -0.274 OA
ATOM    767  CB  ASP B  96      62.323 -77.188 128.013  0.00  0.00    +0.076 C 
ATOM    768  CG  ASP B  96      62.543 -75.795 128.607  0.00  0.00    +0.358 C 
ATOM    769  OD1 ASP B  96      62.013 -75.514 129.705  0.00  0.00    -0.246 OA
ATOM    770  OD2 ASP B  96      63.163 -74.982 127.889  0.00  0.00    -0.246 OA
ATOM    771  N   ILE B  97      62.725 -80.487 128.314  0.00  0.00    -0.302 N 
ATOM    772  CA  ILE B  97      62.763 -81.734 127.540  0.00  0.00    +0.102 C 
ATOM    773  C   ILE B  97      62.385 -82.942 128.420  0.00  0.00    +0.234 C 
ATOM    774  O   ILE B  97      61.487 -83.694 128.042  0.00  0.00    -0.274 OA
ATOM    775  CB  ILE B  97      64.154 -81.991 126.879  0.00  0.00    -0.017 C 
ATOM    776  CG1 ILE B  97      64.671 -80.766 126.083  0.00  0.00    -0.051 C 
ATOM    777  CG2 ILE B  97      64.196 -83.268 126.011  0.00  0.00    -0.060 C 
ATOM    778  CD1 ILE B  97      63.734 -80.260 124.976  0.00  0.00    -0.065 C 
ATOM    779  N   GLU B  98      63.055 -83.091 129.575  0.00  0.00    -0.302 N 
ATOM    780  CA  GLU B  98      62.871 -84.202 130.517  0.00  0.00    +0.100 C 
ATOM    781  C   GLU B  98      61.709 -83.987 131.509  0.00  0.00    +0.234 C 
ATOM    782  O   GLU B  98      61.342 -84.935 132.201  0.00  0.00    -0.274 OA
ATOM    783  CB  GLU B  98      64.202 -84.459 131.258  0.00  0.00    -0.016 C 
ATOM    784  CG  GLU B  98      65.409 -84.806 130.354  0.00  0.00    +0.051 C 
ATOM    785  CD  GLU B  98      65.278 -86.113 129.564  0.00  0.00    +0.356 C 
ATOM    786  OE1 GLU B  98      64.532 -87.012 130.012  0.00  0.00    -0.246 OA
ATOM    787  OE2 GLU B  98      65.970 -86.214 128.529  0.00  0.00    -0.246 OA
ATOM    788  N   LYS B  99      61.130 -82.772 131.541  0.00  0.00    -0.302 N 
ATOM    789  CA  LYS B  99      59.923 -82.388 132.288  0.00  0.00    +0.099 C 
ATOM    790  C   LYS B  99      60.060 -82.468 133.826  0.00  0.00    +0.234 C 
ATOM    791  O   LYS B  99      59.050 -82.629 134.512  0.00  0.00    -0.274 OA
ATOM    792  CB  LYS B  99      58.677 -83.158 131.776  0.00  0.00    -0.026 C 
ATOM    793  CG  LYS B  99      58.456 -83.136 130.252  0.00  0.00    -0.053 C 
ATOM    794  CD  LYS B  99      58.339 -81.727 129.650  0.00  0.00    -0.069 C 
ATOM    795  CE  LYS B  99      57.963 -81.773 128.164  0.00  0.00    -0.096 C 
ATOM    796  NZ  LYS B  99      57.828 -80.421 127.603  0.00  0.00    +0.378 N 
ATOM    797  N   LEU B 100      61.290 -82.320 134.350  0.00  0.00    -0.302 N 
ATOM    798  CA  LEU B 100      61.572 -82.255 135.786  0.00  0.00    +0.100 C 
ATOM    799  C   LEU B 100      61.033 -80.936 136.382  0.00  0.00    +0.237 C 
ATOM    800  O   LEU B 100      61.179 -79.899 135.731  0.00  0.00    -0.274 OA
ATOM    801  CB  LEU B 100      63.102 -82.322 136.029  0.00  0.00    -0.024 C 
ATOM    802  CG  LEU B 100      63.816 -83.591 135.514  0.00  0.00    -0.045 C 
ATOM    803  CD1 LEU B 100      65.308 -83.586 135.907  0.00  0.00    -0.063 C 
ATOM    804  CD2 LEU B 100      63.127 -84.888 135.966  0.00  0.00    -0.063 C 
ATOM    805  N   PRO B 101      60.471 -80.971 137.616  0.00  0.00    -0.288 N 
ATOM    806  CA  PRO B 101      60.235 -79.755 138.425  0.00  0.00    +0.102 C 
ATOM    807  C   PRO B 101      61.492 -78.879 138.563  0.00  0.00    +0.234 C 
ATOM    808  O   PRO B 101      62.576 -79.431 138.746  0.00  0.00    -0.274 OA
ATOM    809  CB  PRO B 101      59.798 -80.304 139.797  0.00  0.00    -0.024 C 
ATOM    810  CG  PRO B 101      59.228 -81.678 139.502  0.00  0.00    -0.035 C 
ATOM    811  CD  PRO B 101      60.101 -82.176 138.360  0.00  0.00    +0.016 C 
ATOM    812  N   TRP B 102      61.328 -77.550 138.454  0.00  0.00    -0.302 N 
ATOM    813  CA  TRP B 102      62.411 -76.561 138.535  0.00  0.00    +0.103 C 
ATOM    814  C   TRP B 102      63.296 -76.700 139.790  0.00  0.00    +0.234 C 
ATOM    815  O   TRP B 102      64.514 -76.597 139.671  0.00  0.00    -0.274 OA
ATOM    816  CB  TRP B 102      61.826 -75.137 138.409  0.00  0.00    +0.001 C 
ATOM    817  CG  TRP B 102      62.816 -74.007 138.463  0.00  0.00    -0.020 A 
ATOM    818  CD1 TRP B 102      63.366 -73.499 139.592  0.00  0.00    +0.006 A 
ATOM    819  CD2 TRP B 102      63.458 -73.300 137.357  0.00  0.00    +0.003 A 
ATOM    820  CE2 TRP B 102      64.402 -72.377 137.902  0.00  0.00    +0.047 A 
ATOM    821  CE3 TRP B 102      63.352 -73.346 135.947  0.00  0.00    -0.052 A 
ATOM    822  NE1 TRP B 102      64.302 -72.545 139.263  0.00  0.00    -0.360 N 
ATOM    823  CZ2 TRP B 102      65.201 -71.551 137.097  0.00  0.00    -0.038 A 
ATOM    824  CZ3 TRP B 102      64.149 -72.522 135.126  0.00  0.00    -0.061 A 
ATOM    825  CH2 TRP B 102      65.072 -71.626 135.700  0.00  0.00    -0.060 A 
ATOM    826  N   SER B 103      62.668 -76.948 140.952  0.00  0.00    -0.301 N 
ATOM    827  CA  SER B 103      63.337 -77.169 142.235  0.00  0.00    +0.123 C 
ATOM    828  C   SER B 103      64.228 -78.427 142.256  0.00  0.00    +0.236 C 
ATOM    829  O   SER B 103      65.338 -78.358 142.784  0.00  0.00    -0.274 OA
ATOM    830  CB  SER B 103      62.280 -77.157 143.359  0.00  0.00    +0.071 C 
ATOM    831  OG  SER B 103      61.404 -78.268 143.289  0.00  0.00    -0.393 OA
ATOM    832  N   LYS B 104      63.748 -79.526 141.648  0.00  0.00    -0.302 N 
ATOM    833  CA  LYS B 104      64.482 -80.780 141.481  0.00  0.00    +0.099 C 
ATOM    834  C   LYS B 104      65.612 -80.649 140.445  0.00  0.00    +0.234 C 
ATOM    835  O   LYS B 104      66.708 -81.144 140.691  0.00  0.00    -0.274 OA
ATOM    836  CB  LYS B 104      63.488 -81.904 141.117  0.00  0.00    -0.026 C 
ATOM    837  CG  LYS B 104      64.122 -83.302 140.990  0.00  0.00    -0.053 C 
ATOM    838  CD  LYS B 104      63.102 -84.373 140.578  0.00  0.00    -0.069 C 
ATOM    839  CE  LYS B 104      63.722 -85.763 140.384  0.00  0.00    -0.096 C 
ATOM    840  NZ  LYS B 104      64.208 -86.341 141.647  0.00  0.00    +0.378 N 
ATOM    841  N   ALA B 105      65.339 -79.964 139.323  0.00  0.00    -0.303 N 
ATOM    842  CA  ALA B 105      66.303 -79.681 138.262  0.00  0.00    +0.097 C 
ATOM    843  C   ALA B 105      67.487 -78.830 138.749  0.00  0.00    +0.234 C 
ATOM    844  O   ALA B 105      68.629 -79.159 138.431  0.00  0.00    -0.274 OA
ATOM    845  CB  ALA B 105      65.576 -78.993 137.096  0.00  0.00    -0.038 C 
ATOM    846  N   TRP B 106      67.192 -77.774 139.529  0.00  0.00    -0.302 N 
ATOM    847  CA  TRP B 106      68.172 -76.842 140.087  0.00  0.00    +0.103 C 
ATOM    848  C   TRP B 106      69.056 -77.473 141.172  0.00  0.00    +0.234 C 
ATOM    849  O   TRP B 106      70.245 -77.163 141.230  0.00  0.00    -0.274 OA
ATOM    850  CB  TRP B 106      67.446 -75.573 140.578  0.00  0.00    +0.001 C 
ATOM    851  CG  TRP B 106      68.325 -74.450 141.043  0.00  0.00    -0.020 A 
ATOM    852  CD1 TRP B 106      68.341 -73.906 142.281  0.00  0.00    +0.006 A 
ATOM    853  CD2 TRP B 106      69.334 -73.727 140.277  0.00  0.00    +0.003 A 
ATOM    854  CE2 TRP B 106      69.930 -72.743 141.122  0.00  0.00    +0.047 A 
ATOM    855  CE3 TRP B 106      69.811 -73.805 138.949  0.00  0.00    -0.052 A 
ATOM    856  NE1 TRP B 106      69.280 -72.895 142.330  0.00  0.00    -0.360 N 
ATOM    857  CZ2 TRP B 106      70.945 -71.883 140.670  0.00  0.00    -0.038 A 
ATOM    858  CZ3 TRP B 106      70.827 -72.952 138.483  0.00  0.00    -0.061 A 
ATOM    859  CH2 TRP B 106      71.393 -71.991 139.340  0.00  0.00    -0.060 A 
ATOM    860  N   GLU B 107      68.471 -78.382 141.970  0.00  0.00    -0.302 N 
ATOM    861  CA  GLU B 107      69.157 -79.227 142.947  0.00  0.00    +0.100 C 
ATOM    862  C   GLU B 107      70.246 -80.105 142.297  0.00  0.00    +0.234 C 
ATOM    863  O   GLU B 107      71.387 -80.088 142.761  0.00  0.00    -0.274 OA
ATOM    864  CB  GLU B 107      68.088 -80.056 143.691  0.00  0.00    -0.016 C 
ATOM    865  CG  GLU B 107      68.606 -81.116 144.679  0.00  0.00    +0.051 C 
ATOM    866  CD  GLU B 107      67.484 -82.062 145.095  0.00  0.00    +0.356 C 
ATOM    867  OE1 GLU B 107      66.798 -81.742 146.088  0.00  0.00    -0.246 OA
ATOM    868  OE2 GLU B 107      67.339 -83.095 144.404  0.00  0.00    -0.246 OA
ATOM    869  N   LEU B 108      69.867 -80.824 141.226  0.00  0.00    -0.302 N 
ATOM    870  CA  LEU B 108      70.740 -81.700 140.439  0.00  0.00    +0.100 C 
ATOM    871  C   LEU B 108      71.831 -80.929 139.671  0.00  0.00    +0.234 C 
ATOM    872  O   LEU B 108      72.952 -81.428 139.588  0.00  0.00    -0.274 OA
ATOM    873  CB  LEU B 108      69.888 -82.535 139.456  0.00  0.00    -0.024 C 
ATOM    874  CG  LEU B 108      68.883 -83.507 140.115  0.00  0.00    -0.045 C 
ATOM    875  CD1 LEU B 108      67.893 -84.059 139.068  0.00  0.00    -0.063 C 
ATOM    876  CD2 LEU B 108      69.578 -84.633 140.890  0.00  0.00    -0.063 C 
ATOM    877  N   THR B 109      71.492 -79.735 139.149  0.00  0.00    -0.300 N 
ATOM    878  CA  THR B 109      72.399 -78.840 138.420  0.00  0.00    +0.125 C 
ATOM    879  C   THR B 109      73.541 -78.316 139.311  0.00  0.00    +0.236 C 
ATOM    880  O   THR B 109      74.695 -78.377 138.892  0.00  0.00    -0.274 OA
ATOM    881  CB  THR B 109      71.639 -77.628 137.805  0.00  0.00    +0.079 C 
ATOM    882  CG2 THR B 109      72.492 -76.516 137.164  0.00  0.00    -0.037 C 
ATOM    883  OG1 THR B 109      70.764 -78.105 136.803  0.00  0.00    -0.390 OA
ATOM    884  N   GLN B 110      73.209 -77.866 140.535  0.00  0.00    -0.302 N 
ATOM    885  CA  GLN B 110      74.179 -77.426 141.540  0.00  0.00    +0.100 C 
ATOM    886  C   GLN B 110      75.171 -78.524 141.947  0.00  0.00    +0.234 C 
ATOM    887  O   GLN B 110      76.372 -78.267 141.930  0.00  0.00    -0.274 OA
ATOM    888  CB  GLN B 110      73.454 -76.838 142.761  0.00  0.00    -0.018 C 
ATOM    889  CG  GLN B 110      72.835 -75.455 142.487  0.00  0.00    +0.026 C 
ATOM    890  CD  GLN B 110      71.953 -75.010 143.650  0.00  0.00    +0.211 C 
ATOM    891  NE2 GLN B 110      70.760 -75.594 143.752  0.00  0.00    -0.329 N 
ATOM    892  OE1 GLN B 110      72.346 -74.170 144.455  0.00  0.00    -0.276 OA
ATOM    893  N   LYS B 111      74.660 -79.732 142.241  0.00  0.00    -0.302 N 
ATOM    894  CA  LYS B 111      75.469 -80.903 142.591  0.00  0.00    +0.099 C 
ATOM    895  C   LYS B 111      76.364 -81.422 141.448  0.00  0.00    +0.234 C 
ATOM    896  O   LYS B 111      77.390 -82.032 141.748  0.00  0.00    -0.274 OA
ATOM    897  CB  LYS B 111      74.559 -82.035 143.101  0.00  0.00    -0.026 C 
ATOM    898  CG  LYS B 111      73.913 -81.770 144.466  0.00  0.00    -0.053 C 
ATOM    899  CD  LYS B 111      73.096 -82.981 144.944  0.00  0.00    -0.069 C 
ATOM    900  CE  LYS B 111      72.491 -82.808 146.344  0.00  0.00    -0.096 C 
ATOM    901  NZ  LYS B 111      71.437 -81.782 146.365  0.00  0.00    +0.378 N 
ATOM    902  N   THR B 112      75.982 -81.178 140.183  0.00  0.00    -0.300 N 
ATOM    903  CA  THR B 112      76.757 -81.562 139.001  0.00  0.00    +0.125 C 
ATOM    904  C   THR B 112      77.961 -80.627 138.772  0.00  0.00    +0.236 C 
ATOM    905  O   THR B 112      79.072 -81.124 138.585  0.00  0.00    -0.274 OA
ATOM    906  CB  THR B 112      75.882 -81.562 137.715  0.00  0.00    +0.079 C 
ATOM    907  CG2 THR B 112      76.637 -81.775 136.389  0.00  0.00    -0.037 C 
ATOM    908  OG1 THR B 112      74.911 -82.582 137.825  0.00  0.00    -0.390 OA
ATOM    909  N   PHE B 113      77.715 -79.306 138.764  0.00  0.00    -0.302 N 
ATOM    910  CA  PHE B 113      78.714 -78.308 138.386  0.00  0.00    +0.103 C 
ATOM    911  C   PHE B 113      79.617 -77.866 139.541  0.00  0.00    +0.234 C 
ATOM    912  O   PHE B 113      79.171 -77.762 140.683  0.00  0.00    -0.274 OA
ATOM    913  CB  PHE B 113      78.034 -77.087 137.735  0.00  0.00    -0.001 C 
ATOM    914  CG  PHE B 113      77.478 -77.356 136.350  0.00  0.00    -0.045 A 
ATOM    915  CD1 PHE B 113      78.349 -77.677 135.287  0.00  0.00    -0.059 A 
ATOM    916  CD2 PHE B 113      76.088 -77.353 136.120  0.00  0.00    -0.059 A 
ATOM    917  CE1 PHE B 113      77.830 -78.000 134.042  0.00  0.00    -0.062 A 
ATOM    918  CE2 PHE B 113      75.593 -77.675 134.866  0.00  0.00    -0.062 A 
ATOM    919  CZ  PHE B 113      76.458 -78.014 133.837  0.00  0.00    -0.062 A 
ATOM    920  N   ALA B 114      80.865 -77.545 139.178  0.00  0.00    -0.303 N 
ATOM    921  CA  ALA B 114      81.827 -76.852 140.020  0.00  0.00    +0.097 C 
ATOM    922  C   ALA B 114      82.643 -75.902 139.138  0.00  0.00    +0.234 C 
ATOM    923  O   ALA B 114      82.948 -76.238 137.995  0.00  0.00    -0.274 OA
ATOM    924  CB  ALA B 114      82.694 -77.859 140.776  0.00  0.00    -0.038 C 
ATOM    925  N   TYR B 115      82.954 -74.721 139.685  0.00  0.00    -0.302 N 
ATOM    926  CA  TYR B 115      83.559 -73.597 138.974  0.00  0.00    +0.103 C 
ATOM    927  C   TYR B 115      84.993 -73.360 139.459  0.00  0.00    +0.234 C 
ATOM    928  O   TYR B 115      85.226 -73.344 140.665  0.00  0.00    -0.274 OA
ATOM    929  CB  TYR B 115      82.644 -72.372 139.206  0.00  0.00    -0.001 C 
ATOM    930  CG  TYR B 115      83.174 -70.997 138.819  0.00  0.00    -0.045 A 
ATOM    931  CD1 TYR B 115      83.703 -70.759 137.533  0.00  0.00    -0.055 A 
ATOM    932  CD2 TYR B 115      83.087 -69.930 139.740  0.00  0.00    -0.055 A 
ATOM    933  CE1 TYR B 115      84.155 -69.471 137.185  0.00  0.00    -0.020 A 
ATOM    934  CE2 TYR B 115      83.536 -68.643 139.391  0.00  0.00    -0.020 A 
ATOM    935  CZ  TYR B 115      84.071 -68.415 138.110  0.00  0.00    +0.117 A 
ATOM    936  OH  TYR B 115      84.503 -67.171 137.760  0.00  0.00    -0.507 OA
ATOM    937  N   THR B 116      85.913 -73.127 138.512  0.00  0.00    -0.300 N 
ATOM    938  CA  THR B 116      87.251 -72.622 138.805  0.00  0.00    +0.125 C 
ATOM    939  C   THR B 116      87.343 -71.184 138.283  0.00  0.00    +0.236 C 
ATOM    940  O   THR B 116      87.175 -70.959 137.085  0.00  0.00    -0.274 OA
ATOM    941  CB  THR B 116      88.366 -73.456 138.126  0.00  0.00    +0.079 C 
ATOM    942  CG2 THR B 116      89.797 -72.961 138.415  0.00  0.00    -0.037 C 
ATOM    943  OG1 THR B 116      88.282 -74.782 138.599  0.00  0.00    -0.390 OA
ATOM    944  N   ASN B 117      87.631 -70.252 139.200  0.00  0.00    -0.302 N 
ATOM    945  CA  ASN B 117      88.004 -68.875 138.905  0.00  0.00    +0.108 C 
ATOM    946  C   ASN B 117      89.498 -68.839 138.532  0.00  0.00    +0.234 C 
ATOM    947  O   ASN B 117      90.294 -69.500 139.199  0.00  0.00    -0.274 OA
ATOM    948  CB  ASN B 117      87.717 -67.986 140.139  0.00  0.00    +0.051 C 
ATOM    949  CG  ASN B 117      87.568 -66.502 139.790  0.00  0.00    +0.213 C 
ATOM    950  ND2 ASN B 117      88.678 -65.766 139.774  0.00  0.00    -0.329 N 
ATOM    951  OD1 ASN B 117      86.467 -66.019 139.544  0.00  0.00    -0.276 OA
ATOM    952  N   HIS B 118      89.848 -68.066 137.492  0.00  0.00    -0.302 N 
ATOM    953  CA  HIS B 118      91.211 -67.989 136.954  0.00  0.00    +0.105 C 
ATOM    954  C   HIS B 118      91.817 -66.583 136.982  0.00  0.00    +0.234 C 
ATOM    955  O   HIS B 118      93.006 -66.471 136.698  0.00  0.00    -0.274 OA
ATOM    956  CB  HIS B 118      91.220 -68.523 135.512  0.00  0.00    +0.018 C 
ATOM    957  CG  HIS B 118      91.073 -70.011 135.415  0.00  0.00    +0.061 A 
ATOM    958  CD2 HIS B 118      89.919 -70.747 135.310  0.00  0.00    +0.024 A 
ATOM    959  ND1 HIS B 118      92.169 -70.878 135.420  0.00  0.00    -0.241 NA
ATOM    960  CE1 HIS B 118      91.639 -72.087 135.313  0.00  0.00    +0.094 A 
ATOM    961  NE2 HIS B 118      90.310 -72.068 135.248  0.00  0.00    -0.351 N 
ATOM    962  N   THR B 119      91.035 -65.538 137.293  0.00  0.00    -0.300 N 
ATOM    963  CA  THR B 119      91.515 -64.155 137.259  0.00  0.00    +0.125 C 
ATOM    964  C   THR B 119      90.513 -63.207 137.937  0.00  0.00    +0.236 C 
ATOM    965  O   THR B 119      89.312 -63.476 137.916  0.00  0.00    -0.274 OA
ATOM    966  CB  THR B 119      91.792 -63.678 135.800  0.00  0.00    +0.079 C 
ATOM    967  CG2 THR B 119      90.554 -63.677 134.886  0.00  0.00    -0.037 C 
ATOM    968  OG1 THR B 119      92.327 -62.369 135.770  0.00  0.00    -0.390 OA
ATOM    969  N   VAL B 120      91.034 -62.113 138.511  0.00  0.00    -0.302 N 
ATOM    970  CA  VAL B 120      90.251 -61.033 139.118  0.00  0.00    +0.102 C 
ATOM    971  C   VAL B 120      90.443 -59.686 138.382  0.00  0.00    +0.234 C 
ATOM    972  O   VAL B 120      89.892 -58.681 138.833  0.00  0.00    -0.274 OA
ATOM    973  CB  VAL B 120      90.591 -60.870 140.627  0.00  0.00    -0.020 C 
ATOM    974  CG1 VAL B 120      90.217 -62.141 141.411  0.00  0.00    -0.061 C 
ATOM    975  CG2 VAL B 120      92.045 -60.446 140.920  0.00  0.00    -0.061 C 
ATOM    976  N   LEU B 121      91.179 -59.691 137.253  0.00  0.00    -0.302 N 
ATOM    977  CA  LEU B 121      91.386 -58.552 136.352  0.00  0.00    +0.100 C 
ATOM    978  C   LEU B 121      90.050 -58.151 135.675  0.00  0.00    +0.237 C 
ATOM    979  O   LEU B 121      89.486 -58.997 134.980  0.00  0.00    -0.274 OA
ATOM    980  CB  LEU B 121      92.418 -58.974 135.279  0.00  0.00    -0.024 C 
ATOM    981  CG  LEU B 121      93.861 -59.162 135.806  0.00  0.00    -0.045 C 
ATOM    982  CD1 LEU B 121      94.757 -59.811 134.734  0.00  0.00    -0.063 C 
ATOM    983  CD2 LEU B 121      94.474 -57.852 136.346  0.00  0.00    -0.063 C 
ATOM    984  N   PRO B 122      89.550 -56.906 135.897  0.00  0.00    -0.288 N 
ATOM    985  CA  PRO B 122      88.268 -56.414 135.335  0.00  0.00    +0.102 C 
ATOM    986  C   PRO B 122      88.034 -56.581 133.823  0.00  0.00    +0.234 C 
ATOM    987  O   PRO B 122      86.906 -56.874 133.423  0.00  0.00    -0.274 OA
ATOM    988  CB  PRO B 122      88.233 -54.930 135.730  0.00  0.00    -0.024 C 
ATOM    989  CG  PRO B 122      89.034 -54.868 137.013  0.00  0.00    -0.035 C 
ATOM    990  CD  PRO B 122      90.136 -55.892 136.779  0.00  0.00    +0.016 C 
ATOM    991  N   GLU B 123      89.096 -56.406 133.019  0.00  0.00    -0.302 N 
ATOM    992  CA  GLU B 123      89.085 -56.537 131.564  0.00  0.00    +0.100 C 
ATOM    993  C   GLU B 123      88.866 -57.981 131.070  0.00  0.00    +0.234 C 
ATOM    994  O   GLU B 123      88.400 -58.149 129.945  0.00  0.00    -0.274 OA
ATOM    995  CB  GLU B 123      90.362 -55.902 130.956  0.00  0.00    -0.016 C 
ATOM    996  CG  GLU B 123      91.731 -56.557 131.285  0.00  0.00    +0.051 C 
ATOM    997  CD  GLU B 123      92.426 -56.022 132.544  0.00  0.00    +0.356 C 
ATOM    998  OE1 GLU B 123      91.747 -55.819 133.574  0.00  0.00    -0.246 OA
ATOM    999  OE2 GLU B 123      93.652 -55.795 132.460  0.00  0.00    -0.246 OA
ATOM   1000  N   ALA B 124      89.180 -58.981 131.911  0.00  0.00    -0.303 N 
ATOM   1001  CA  ALA B 124      89.025 -60.405 131.621  0.00  0.00    +0.097 C 
ATOM   1002  C   ALA B 124      87.624 -60.963 131.933  0.00  0.00    +0.234 C 
ATOM   1003  O   ALA B 124      87.333 -62.076 131.497  0.00  0.00    -0.274 OA
ATOM   1004  CB  ALA B 124      90.092 -61.174 132.410  0.00  0.00    -0.038 C 
ATOM   1005  N   LEU B 125      86.792 -60.213 132.680  0.00  0.00    -0.302 N 
ATOM   1006  CA  LEU B 125      85.471 -60.653 133.135  0.00  0.00    +0.100 C 
ATOM   1007  C   LEU B 125      84.443 -60.678 131.992  0.00  0.00    +0.234 C 
ATOM   1008  O   LEU B 125      84.288 -59.668 131.304  0.00  0.00    -0.274 OA
ATOM   1009  CB  LEU B 125      84.971 -59.739 134.279  0.00  0.00    -0.024 C 
ATOM   1010  CG  LEU B 125      85.889 -59.659 135.523  0.00  0.00    -0.045 C 
ATOM   1011  CD1 LEU B 125      85.262 -58.763 136.611  0.00  0.00    -0.063 C 
ATOM   1012  CD2 LEU B 125      86.268 -61.040 136.085  0.00  0.00    -0.063 C 
ATOM   1013  N   GLU B 126      83.738 -61.813 131.836  0.00  0.00    -0.302 N 
ATOM   1014  CA  GLU B 126      82.655 -61.969 130.863  0.00  0.00    +0.100 C 
ATOM   1015  C   GLU B 126      81.366 -61.298 131.335  0.00  0.00    +0.234 C 
ATOM   1016  O   GLU B 126      80.797 -61.695 132.351  0.00  0.00    -0.274 OA
ATOM   1017  CB  GLU B 126      82.384 -63.441 130.541  0.00  0.00    -0.016 C 
ATOM   1018  CG  GLU B 126      83.541 -64.120 129.801  0.00  0.00    +0.051 C 
ATOM   1019  CD  GLU B 126      83.028 -65.338 129.051  0.00  0.00    +0.356 C 
ATOM   1020  OE1 GLU B 126      82.632 -66.304 129.731  0.00  0.00    -0.246 OA
ATOM   1021  OE2 GLU B 126      83.009 -65.276 127.804  0.00  0.00    -0.246 OA
ATOM   1022  N   ARG B 127      80.946 -60.284 130.572  0.00  0.00    -0.302 N 
ATOM   1023  CA  ARG B 127      79.799 -59.438 130.868  0.00  0.00    +0.099 C 
ATOM   1024  C   ARG B 127      79.006 -59.266 129.564  0.00  0.00    +0.234 C 
ATOM   1025  O   ARG B 127      78.989 -58.173 129.002  0.00  0.00    -0.274 OA
ATOM   1026  CB  ARG B 127      80.302 -58.117 131.501  0.00  0.00    -0.024 C 
ATOM   1027  CG  ARG B 127      80.906 -58.292 132.914  0.00  0.00    -0.033 C 
ATOM   1028  CD  ARG B 127      81.682 -57.077 133.439  0.00  0.00    +0.018 C 
ATOM   1029  NE  ARG B 127      80.905 -55.840 133.349  0.00  0.00    -0.358 N 
ATOM   1030  CZ  ARG B 127      81.038 -54.871 132.432  0.00  0.00    +0.166 C 
ATOM   1031  NH1 ARG B 127      82.005 -54.907 131.503  0.00  0.00    -0.372 N 
ATOM   1032  NH2 ARG B 127      80.175 -53.848 132.461  0.00  0.00    -0.372 N 
ATOM   1033  N   TRP B 128      78.400 -60.370 129.091  0.00  0.00    -0.302 N 
ATOM   1034  CA  TRP B 128      77.639 -60.463 127.839  0.00  0.00    +0.104 C 
ATOM   1035  C   TRP B 128      76.347 -59.621 127.867  0.00  0.00    +0.237 C 
ATOM   1036  O   TRP B 128      75.489 -59.929 128.693  0.00  0.00    -0.274 OA
ATOM   1037  CB  TRP B 128      77.262 -61.937 127.595  0.00  0.00    +0.001 C 
ATOM   1038  CG  TRP B 128      78.404 -62.825 127.221  0.00  0.00    -0.020 A 
ATOM   1039  CD1 TRP B 128      79.073 -63.648 128.053  0.00  0.00    +0.006 A 
ATOM   1040  CD2 TRP B 128      79.090 -62.910 125.939  0.00  0.00    +0.003 A 
ATOM   1041  CE2 TRP B 128      80.159 -63.848 126.061  0.00  0.00    +0.047 A 
ATOM   1042  CE3 TRP B 128      78.924 -62.280 124.685  0.00  0.00    -0.052 A 
ATOM   1043  NE1 TRP B 128      80.099 -64.265 127.372  0.00  0.00    -0.360 N 
ATOM   1044  CZ2 TRP B 128      81.020 -64.150 124.993  0.00  0.00    -0.038 A 
ATOM   1045  CZ3 TRP B 128      79.788 -62.566 123.612  0.00  0.00    -0.061 A 
ATOM   1046  CH2 TRP B 128      80.837 -63.495 123.764  0.00  0.00    -0.060 A 
ATOM   1047  N   PRO B 129      76.203 -58.616 126.965  0.00  0.00    -0.288 N 
ATOM   1048  CA  PRO B 129      74.941 -57.868 126.776  0.00  0.00    +0.102 C 
ATOM   1049  C   PRO B 129      73.702 -58.758 126.574  0.00  0.00    +0.234 C 
ATOM   1050  O   PRO B 129      73.738 -59.651 125.727  0.00  0.00    -0.274 OA
ATOM   1051  CB  PRO B 129      75.212 -56.983 125.548  0.00  0.00    -0.024 C 
ATOM   1052  CG  PRO B 129      76.712 -56.774 125.570  0.00  0.00    -0.035 C 
ATOM   1053  CD  PRO B 129      77.226 -58.129 126.035  0.00  0.00    +0.016 C 
ATOM   1054  N   VAL B 130      72.649 -58.508 127.372  0.00  0.00    -0.302 N 
ATOM   1055  CA  VAL B 130      71.401 -59.278 127.378  0.00  0.00    +0.102 C 
ATOM   1056  C   VAL B 130      70.672 -59.306 126.020  0.00  0.00    +0.234 C 
ATOM   1057  O   VAL B 130      70.018 -60.303 125.743  0.00  0.00    -0.274 OA
ATOM   1058  CB  VAL B 130      70.386 -58.781 128.449  0.00  0.00    -0.020 C 
ATOM   1059  CG1 VAL B 130      70.921 -58.940 129.883  0.00  0.00    -0.061 C 
ATOM   1060  CG2 VAL B 130      69.810 -57.373 128.205  0.00  0.00    -0.061 C 
ATOM   1061  N   ASP B 131      70.826 -58.254 125.195  0.00  0.00    -0.302 N 
ATOM   1062  CA  ASP B 131      70.246 -58.147 123.849  0.00  0.00    +0.110 C 
ATOM   1063  C   ASP B 131      70.902 -59.103 122.835  0.00  0.00    +0.234 C 
ATOM   1064  O   ASP B 131      70.197 -59.618 121.966  0.00  0.00    -0.274 OA
ATOM   1065  CB  ASP B 131      70.255 -56.701 123.293  0.00  0.00    +0.076 C 
ATOM   1066  CG  ASP B 131      69.711 -55.634 124.250  0.00  0.00    +0.358 C 
ATOM   1067  OD1 ASP B 131      68.811 -55.962 125.054  0.00  0.00    -0.246 OA
ATOM   1068  OD2 ASP B 131      70.178 -54.481 124.130  0.00  0.00    -0.246 OA
ATOM   1069  N   LEU B 132      72.218 -59.349 122.975  0.00  0.00    -0.302 N 
ATOM   1070  CA  LEU B 132      72.964 -60.322 122.172  0.00  0.00    +0.100 C 
ATOM   1071  C   LEU B 132      72.608 -61.768 122.559  0.00  0.00    +0.234 C 
ATOM   1072  O   LEU B 132      72.458 -62.608 121.670  0.00  0.00    -0.274 OA
ATOM   1073  CB  LEU B 132      74.484 -60.048 122.299  0.00  0.00    -0.024 C 
ATOM   1074  CG  LEU B 132      75.391 -60.906 121.380  0.00  0.00    -0.045 C 
ATOM   1075  CD1 LEU B 132      75.123 -60.640 119.883  0.00  0.00    -0.063 C 
ATOM   1076  CD2 LEU B 132      76.882 -60.756 121.752  0.00  0.00    -0.063 C 
ATOM   1077  N   VAL B 133      72.451 -62.016 123.871  0.00  0.00    -0.302 N 
ATOM   1078  CA  VAL B 133      72.034 -63.305 124.421  0.00  0.00    +0.102 C 
ATOM   1079  C   VAL B 133      70.548 -63.600 124.125  0.00  0.00    +0.234 C 
ATOM   1080  O   VAL B 133      70.230 -64.755 123.880  0.00  0.00    -0.274 OA
ATOM   1081  CB  VAL B 133      72.302 -63.400 125.952  0.00  0.00    -0.020 C 
ATOM   1082  CG1 VAL B 133      71.822 -64.717 126.603  0.00  0.00    -0.061 C 
ATOM   1083  CG2 VAL B 133      73.801 -63.215 126.259  0.00  0.00    -0.061 C 
ATOM   1084  N   GLU B 134      69.686 -62.567 124.082  0.00  0.00    -0.302 N 
ATOM   1085  CA  GLU B 134      68.279 -62.657 123.678  0.00  0.00    +0.100 C 
ATOM   1086  C   GLU B 134      68.116 -63.079 122.211  0.00  0.00    +0.234 C 
ATOM   1087  O   GLU B 134      67.253 -63.903 121.914  0.00  0.00    -0.274 OA
ATOM   1088  CB  GLU B 134      67.574 -61.306 123.933  0.00  0.00    -0.016 C 
ATOM   1089  CG  GLU B 134      66.055 -61.307 123.655  0.00  0.00    +0.051 C 
ATOM   1090  CD  GLU B 134      65.358 -60.012 124.074  0.00  0.00    +0.356 C 
ATOM   1091  OE1 GLU B 134      66.037 -58.961 124.107  0.00  0.00    -0.246 OA
ATOM   1092  OE2 GLU B 134      64.144 -60.097 124.359  0.00  0.00    -0.246 OA
ATOM   1093  N   LYS B 135      68.950 -62.502 121.331  0.00  0.00    -0.302 N 
ATOM   1094  CA  LYS B 135      68.959 -62.780 119.899  0.00  0.00    +0.099 C 
ATOM   1095  C   LYS B 135      69.387 -64.224 119.592  0.00  0.00    +0.234 C 
ATOM   1096  O   LYS B 135      68.676 -64.912 118.865  0.00  0.00    -0.274 OA
ATOM   1097  CB  LYS B 135      69.846 -61.736 119.188  0.00  0.00    -0.026 C 
ATOM   1098  CG  LYS B 135      69.868 -61.869 117.652  0.00  0.00    -0.053 C 
ATOM   1099  CD  LYS B 135      70.739 -60.817 116.948  0.00  0.00    -0.069 C 
ATOM   1100  CE  LYS B 135      72.233 -60.958 117.276  0.00  0.00    -0.096 C 
ATOM   1101  NZ  LYS B 135      73.061 -60.118 116.397  0.00  0.00    +0.378 N 
ATOM   1102  N   LEU B 136      70.535 -64.640 120.149  0.00  0.00    -0.302 N 
ATOM   1103  CA  LEU B 136      71.172 -65.924 119.861  0.00  0.00    +0.100 C 
ATOM   1104  C   LEU B 136      70.572 -67.101 120.655  0.00  0.00    +0.234 C 
ATOM   1105  O   LEU B 136      70.537 -68.214 120.132  0.00  0.00    -0.274 OA
ATOM   1106  CB  LEU B 136      72.686 -65.776 120.140  0.00  0.00    -0.024 C 
ATOM   1107  CG  LEU B 136      73.567 -66.919 119.587  0.00  0.00    -0.045 C 
ATOM   1108  CD1 LEU B 136      73.500 -67.000 118.051  0.00  0.00    -0.063 C 
ATOM   1109  CD2 LEU B 136      75.018 -66.792 120.087  0.00  0.00    -0.063 C 
ATOM   1110  N   LEU B 137      70.160 -66.846 121.906  0.00  0.00    -0.302 N 
ATOM   1111  CA  LEU B 137      69.787 -67.861 122.892  0.00  0.00    +0.100 C 
ATOM   1112  C   LEU B 137      68.604 -67.362 123.759  0.00  0.00    +0.237 C 
ATOM   1113  O   LEU B 137      68.796 -67.139 124.957  0.00  0.00    -0.274 OA
ATOM   1114  CB  LEU B 137      71.024 -68.216 123.763  0.00  0.00    -0.024 C 
ATOM   1115  CG  LEU B 137      72.236 -68.877 123.066  0.00  0.00    -0.045 C 
ATOM   1116  CD1 LEU B 137      73.445 -68.951 124.023  0.00  0.00    -0.063 C 
ATOM   1117  CD2 LEU B 137      71.896 -70.247 122.439  0.00  0.00    -0.063 C 
ATOM   1118  N   PRO B 138      67.408 -67.156 123.155  0.00  0.00    -0.288 N 
ATOM   1119  CA  PRO B 138      66.259 -66.540 123.850  0.00  0.00    +0.102 C 
ATOM   1120  C   PRO B 138      65.734 -67.298 125.086  0.00  0.00    +0.234 C 
ATOM   1121  O   PRO B 138      65.294 -66.639 126.027  0.00  0.00    -0.274 OA
ATOM   1122  CB  PRO B 138      65.187 -66.404 122.754  0.00  0.00    -0.024 C 
ATOM   1123  CG  PRO B 138      65.539 -67.476 121.737  0.00  0.00    -0.035 C 
ATOM   1124  CD  PRO B 138      67.062 -67.493 121.772  0.00  0.00    +0.016 C 
ATOM   1125  N   ARG B 139      65.808 -68.643 125.083  0.00  0.00    -0.302 N 
ATOM   1126  CA  ARG B 139      65.384 -69.482 126.208  0.00  0.00    +0.099 C 
ATOM   1127  C   ARG B 139      66.389 -69.496 127.371  0.00  0.00    +0.234 C 
ATOM   1128  O   ARG B 139      65.956 -69.583 128.519  0.00  0.00    -0.274 OA
ATOM   1129  CB  ARG B 139      65.035 -70.908 125.717  0.00  0.00    -0.024 C 
ATOM   1130  CG  ARG B 139      64.501 -71.868 126.799  0.00  0.00    -0.033 C 
ATOM   1131  CD  ARG B 139      63.219 -71.384 127.497  0.00  0.00    +0.018 C 
ATOM   1132  NE  ARG B 139      62.863 -72.271 128.611  0.00  0.00    -0.358 N 
ATOM   1133  CZ  ARG B 139      62.318 -71.910 129.786  0.00  0.00    +0.166 C 
ATOM   1134  NH1 ARG B 139      62.023 -70.635 130.076  0.00  0.00    -0.372 N 
ATOM   1135  NH2 ARG B 139      62.060 -72.858 130.694  0.00  0.00    -0.372 N 
ATOM   1136  N   HIS B 140      67.697 -69.381 127.076  0.00  0.00    -0.302 N 
ATOM   1137  CA  HIS B 140      68.743 -69.282 128.100  0.00  0.00    +0.105 C 
ATOM   1138  C   HIS B 140      68.700 -67.958 128.867  0.00  0.00    +0.234 C 
ATOM   1139  O   HIS B 140      69.040 -67.967 130.046  0.00  0.00    -0.274 OA
ATOM   1140  CB  HIS B 140      70.142 -69.516 127.507  0.00  0.00    +0.018 C 
ATOM   1141  CG  HIS B 140      70.307 -70.895 126.935  0.00  0.00    +0.061 A 
ATOM   1142  CD2 HIS B 140      70.774 -72.033 127.558  0.00  0.00    +0.024 A 
ATOM   1143  ND1 HIS B 140      69.928 -71.215 125.629  0.00  0.00    -0.241 NA
ATOM   1144  CE1 HIS B 140      70.140 -72.516 125.524  0.00  0.00    +0.094 A 
ATOM   1145  NE2 HIS B 140      70.630 -73.053 126.640  0.00  0.00    -0.351 N 
ATOM   1146  N   LEU B 141      68.239 -66.872 128.220  0.00  0.00    -0.302 N 
ATOM   1147  CA  LEU B 141      68.007 -65.588 128.878  0.00  0.00    +0.100 C 
ATOM   1148  C   LEU B 141      66.844 -65.649 129.886  0.00  0.00    +0.234 C 
ATOM   1149  O   LEU B 141      66.996 -65.112 130.982  0.00  0.00    -0.274 OA
ATOM   1150  CB  LEU B 141      67.794 -64.476 127.832  0.00  0.00    -0.024 C 
ATOM   1151  CG  LEU B 141      67.745 -63.056 128.443  0.00  0.00    -0.045 C 
ATOM   1152  CD1 LEU B 141      69.071 -62.667 129.130  0.00  0.00    -0.063 C 
ATOM   1153  CD2 LEU B 141      67.282 -62.022 127.407  0.00  0.00    -0.063 C 
ATOM   1154  N   GLU B 142      65.735 -66.323 129.522  0.00  0.00    -0.302 N 
ATOM   1155  CA  GLU B 142      64.602 -66.575 130.419  0.00  0.00    +0.100 C 
ATOM   1156  C   GLU B 142      64.994 -67.414 131.644  0.00  0.00    +0.234 C 
ATOM   1157  O   GLU B 142      64.573 -67.085 132.750  0.00  0.00    -0.274 OA
ATOM   1158  CB  GLU B 142      63.455 -67.294 129.687  0.00  0.00    -0.016 C 
ATOM   1159  CG  GLU B 142      62.737 -66.463 128.608  0.00  0.00    +0.051 C 
ATOM   1160  CD  GLU B 142      61.542 -67.209 128.003  0.00  0.00    +0.356 C 
ATOM   1161  OE1 GLU B 142      61.437 -68.434 128.236  0.00  0.00    -0.246 OA
ATOM   1162  OE2 GLU B 142      60.732 -66.540 127.324  0.00  0.00    -0.246 OA
ATOM   1163  N   ILE B 143      65.802 -68.464 131.420  0.00  0.00    -0.302 N 
ATOM   1164  CA  ILE B 143      66.319 -69.346 132.464  0.00  0.00    +0.102 C 
ATOM   1165  C   ILE B 143      67.322 -68.628 133.392  0.00  0.00    +0.234 C 
ATOM   1166  O   ILE B 143      67.241 -68.831 134.600  0.00  0.00    -0.274 OA
ATOM   1167  CB  ILE B 143      66.923 -70.649 131.860  0.00  0.00    -0.017 C 
ATOM   1168  CG1 ILE B 143      65.796 -71.519 131.252  0.00  0.00    -0.051 C 
ATOM   1169  CG2 ILE B 143      67.773 -71.502 132.829  0.00  0.00    -0.060 C 
ATOM   1170  CD1 ILE B 143      66.290 -72.641 130.331  0.00  0.00    -0.065 C 
ATOM   1171  N   ILE B 144      68.189 -67.761 132.838  0.00  0.00    -0.302 N 
ATOM   1172  CA  ILE B 144      69.107 -66.898 133.594  0.00  0.00    +0.102 C 
ATOM   1173  C   ILE B 144      68.374 -65.853 134.461  0.00  0.00    +0.234 C 
ATOM   1174  O   ILE B 144      68.759 -65.680 135.616  0.00  0.00    -0.274 OA
ATOM   1175  CB  ILE B 144      70.159 -66.210 132.666  0.00  0.00    -0.017 C 
ATOM   1176  CG1 ILE B 144      71.217 -67.242 132.207  0.00  0.00    -0.051 C 
ATOM   1177  CG2 ILE B 144      70.874 -64.967 133.249  0.00  0.00    -0.060 C 
ATOM   1178  CD1 ILE B 144      72.015 -66.821 130.961  0.00  0.00    -0.065 C 
ATOM   1179  N   TYR B 145      67.316 -65.219 133.919  0.00  0.00    -0.302 N 
ATOM   1180  CA  TYR B 145      66.434 -64.309 134.660  0.00  0.00    +0.103 C 
ATOM   1181  C   TYR B 145      65.625 -65.014 135.764  0.00  0.00    +0.234 C 
ATOM   1182  O   TYR B 145      65.383 -64.391 136.794  0.00  0.00    -0.274 OA
ATOM   1183  CB  TYR B 145      65.465 -63.576 133.700  0.00  0.00    -0.001 C 
ATOM   1184  CG  TYR B 145      66.008 -62.490 132.777  0.00  0.00    -0.045 A 
ATOM   1185  CD1 TYR B 145      67.104 -61.674 133.138  0.00  0.00    -0.055 A 
ATOM   1186  CD2 TYR B 145      65.339 -62.238 131.559  0.00  0.00    -0.055 A 
ATOM   1187  CE1 TYR B 145      67.520 -60.627 132.290  0.00  0.00    -0.020 A 
ATOM   1188  CE2 TYR B 145      65.748 -61.184 130.719  0.00  0.00    -0.020 A 
ATOM   1189  CZ  TYR B 145      66.845 -60.380 131.081  0.00  0.00    +0.117 A 
ATOM   1190  OH  TYR B 145      67.259 -59.362 130.272  0.00  0.00    -0.507 OA
ATOM   1191  N   GLU B 146      65.233 -66.282 135.545  0.00  0.00    -0.302 N 
ATOM   1192  CA  GLU B 146      64.471 -67.088 136.501  0.00  0.00    +0.100 C 
ATOM   1193  C   GLU B 146      65.350 -67.616 137.651  0.00  0.00    +0.234 C 
ATOM   1194  O   GLU B 146      64.891 -67.625 138.793  0.00  0.00    -0.274 OA
ATOM   1195  CB  GLU B 146      63.740 -68.216 135.739  0.00  0.00    -0.016 C 
ATOM   1196  CG  GLU B 146      62.773 -69.080 136.579  0.00  0.00    +0.051 C 
ATOM   1197  CD  GLU B 146      61.585 -68.312 137.165  0.00  0.00    +0.356 C 
ATOM   1198  OE1 GLU B 146      61.190 -67.288 136.564  0.00  0.00    -0.246 OA
ATOM   1199  OE2 GLU B 146      61.079 -68.784 138.205  0.00  0.00    -0.246 OA
ATOM   1200  N   ILE B 147      66.610 -67.984 137.341  0.00  0.00    -0.302 N 
ATOM   1201  CA  ILE B 147      67.658 -68.279 138.325  0.00  0.00    +0.102 C 
ATOM   1202  C   ILE B 147      67.982 -67.033 139.173  0.00  0.00    +0.234 C 
ATOM   1203  O   ILE B 147      68.101 -67.162 140.389  0.00  0.00    -0.274 OA
ATOM   1204  CB  ILE B 147      68.975 -68.814 137.670  0.00  0.00    -0.017 C 
ATOM   1205  CG1 ILE B 147      68.768 -70.216 137.049  0.00  0.00    -0.051 C 
ATOM   1206  CG2 ILE B 147      70.198 -68.864 138.621  0.00  0.00    -0.060 C 
ATOM   1207  CD1 ILE B 147      69.820 -70.603 135.996  0.00  0.00    -0.065 C 
ATOM   1208  N   ASN B 148      68.085 -65.858 138.523  0.00  0.00    -0.302 N 
ATOM   1209  CA  ASN B 148      68.352 -64.575 139.173  0.00  0.00    +0.108 C 
ATOM   1210  C   ASN B 148      67.206 -64.137 140.099  0.00  0.00    +0.234 C 
ATOM   1211  O   ASN B 148      67.491 -63.635 141.183  0.00  0.00    -0.274 OA
ATOM   1212  CB  ASN B 148      68.650 -63.485 138.116  0.00  0.00    +0.051 C 
ATOM   1213  CG  ASN B 148      69.241 -62.199 138.707  0.00  0.00    +0.213 C 
ATOM   1214  ND2 ASN B 148      68.914 -61.049 138.119  0.00  0.00    -0.329 N 
ATOM   1215  OD1 ASN B 148      69.994 -62.238 139.677  0.00  0.00    -0.276 OA
ATOM   1216  N   GLN B 149      65.947 -64.349 139.679  0.00  0.00    -0.302 N 
ATOM   1217  CA  GLN B 149      64.757 -63.993 140.449  0.00  0.00    +0.100 C 
ATOM   1218  C   GLN B 149      64.694 -64.757 141.782  0.00  0.00    +0.234 C 
ATOM   1219  O   GLN B 149      64.635 -64.117 142.828  0.00  0.00    -0.274 OA
ATOM   1220  CB  GLN B 149      63.488 -64.200 139.589  0.00  0.00    -0.018 C 
ATOM   1221  CG  GLN B 149      62.170 -63.733 140.246  0.00  0.00    +0.026 C 
ATOM   1222  CD  GLN B 149      62.165 -62.229 140.536  0.00  0.00    +0.211 C 
ATOM   1223  NE2 GLN B 149      62.004 -61.847 141.802  0.00  0.00    -0.329 N 
ATOM   1224  OE1 GLN B 149      62.308 -61.419 139.623  0.00  0.00    -0.276 OA
ATOM   1225  N   LYS B 150      64.784 -66.095 141.713  0.00  0.00    -0.302 N 
ATOM   1226  CA  LYS B 150      64.801 -67.000 142.866  0.00  0.00    +0.099 C 
ATOM   1227  C   LYS B 150      66.036 -66.859 143.775  0.00  0.00    +0.234 C 
ATOM   1228  O   LYS B 150      65.917 -67.093 144.978  0.00  0.00    -0.274 OA
ATOM   1229  CB  LYS B 150      64.615 -68.440 142.350  0.00  0.00    -0.026 C 
ATOM   1230  CG  LYS B 150      63.147 -68.721 141.989  0.00  0.00    -0.053 C 
ATOM   1231  CD  LYS B 150      62.952 -69.921 141.058  0.00  0.00    -0.069 C 
ATOM   1232  CE  LYS B 150      61.474 -70.331 140.975  0.00  0.00    -0.096 C 
ATOM   1233  NZ  LYS B 150      61.209 -71.171 139.799  0.00  0.00    +0.378 N 
ATOM   1234  N   HIS B 151      67.178 -66.438 143.205  0.00  0.00    -0.302 N 
ATOM   1235  CA  HIS B 151      68.394 -66.087 143.938  0.00  0.00    +0.105 C 
ATOM   1236  C   HIS B 151      68.220 -64.791 144.752  0.00  0.00    +0.234 C 
ATOM   1237  O   HIS B 151      68.603 -64.766 145.920  0.00  0.00    -0.274 OA
ATOM   1238  CB  HIS B 151      69.573 -66.011 142.945  0.00  0.00    +0.018 C 
ATOM   1239  CG  HIS B 151      70.853 -65.399 143.454  0.00  0.00    +0.061 A 
ATOM   1240  CD2 HIS B 151      71.521 -64.292 142.972  0.00  0.00    +0.024 A 
ATOM   1241  ND1 HIS B 151      71.567 -65.926 144.537  0.00  0.00    -0.241 NA
ATOM   1242  CE1 HIS B 151      72.623 -65.133 144.659  0.00  0.00    +0.094 A 
ATOM   1243  NE2 HIS B 151      72.648 -64.151 143.758  0.00  0.00    -0.351 N 
ATOM   1244  N   LEU B 152      67.632 -63.754 144.132  0.00  0.00    -0.302 N 
ATOM   1245  CA  LEU B 152      67.385 -62.453 144.754  0.00  0.00    +0.100 C 
ATOM   1246  C   LEU B 152      66.241 -62.473 145.782  0.00  0.00    +0.234 C 
ATOM   1247  O   LEU B 152      66.344 -61.746 146.765  0.00  0.00    -0.274 OA
ATOM   1248  CB  LEU B 152      67.151 -61.379 143.670  0.00  0.00    -0.024 C 
ATOM   1249  CG  LEU B 152      68.407 -61.006 142.847  0.00  0.00    -0.045 C 
ATOM   1250  CD1 LEU B 152      68.033 -60.068 141.686  0.00  0.00    -0.063 C 
ATOM   1251  CD2 LEU B 152      69.550 -60.419 143.694  0.00  0.00    -0.063 C 
ATOM   1252  N   ASP B 153      65.214 -63.323 145.590  0.00  0.00    -0.302 N 
ATOM   1253  CA  ASP B 153      64.149 -63.577 146.574  0.00  0.00    +0.110 C 
ATOM   1254  C   ASP B 153      64.670 -64.201 147.880  0.00  0.00    +0.234 C 
ATOM   1255  O   ASP B 153      64.157 -63.862 148.946  0.00  0.00    -0.274 OA
ATOM   1256  CB  ASP B 153      62.973 -64.418 146.021  0.00  0.00    +0.076 C 
ATOM   1257  CG  ASP B 153      62.262 -63.816 144.806  0.00  0.00    +0.358 C 
ATOM   1258  OD1 ASP B 153      62.267 -62.571 144.680  0.00  0.00    -0.246 OA
ATOM   1259  OD2 ASP B 153      61.658 -64.611 144.053  0.00  0.00    -0.246 OA
ATOM   1260  N   ARG B 154      65.704 -65.054 147.781  0.00  0.00    -0.302 N 
ATOM   1261  CA  ARG B 154      66.437 -65.597 148.924  0.00  0.00    +0.099 C 
ATOM   1262  C   ARG B 154      67.247 -64.516 149.671  0.00  0.00    +0.234 C 
ATOM   1263  O   ARG B 154      67.274 -64.547 150.899  0.00  0.00    -0.274 OA
ATOM   1264  CB  ARG B 154      67.295 -66.791 148.447  0.00  0.00    -0.024 C 
ATOM   1265  CG  ARG B 154      68.232 -67.399 149.509  0.00  0.00    -0.033 C 
ATOM   1266  CD  ARG B 154      69.068 -68.574 148.984  0.00  0.00    +0.018 C 
ATOM   1267  NE  ARG B 154      70.098 -68.134 148.027  0.00  0.00    -0.358 N 
ATOM   1268  CZ  ARG B 154      71.057 -68.921 147.509  0.00  0.00    +0.166 C 
ATOM   1269  NH1 ARG B 154      71.160 -70.208 147.868  0.00  0.00    -0.372 N 
ATOM   1270  NH2 ARG B 154      71.922 -68.415 146.620  0.00  0.00    -0.372 N 
ATOM   1271  N   ILE B 155      67.864 -63.574 148.934  0.00  0.00    -0.302 N 
ATOM   1272  CA  ILE B 155      68.637 -62.461 149.501  0.00  0.00    +0.102 C 
ATOM   1273  C   ILE B 155      67.735 -61.402 150.176  0.00  0.00    +0.234 C 
ATOM   1274  O   ILE B 155      68.136 -60.863 151.205  0.00  0.00    -0.274 OA
ATOM   1275  CB  ILE B 155      69.559 -61.782 148.441  0.00  0.00    -0.017 C 
ATOM   1276  CG1 ILE B 155      70.596 -62.784 147.879  0.00  0.00    -0.051 C 
ATOM   1277  CG2 ILE B 155      70.297 -60.514 148.941  0.00  0.00    -0.060 C 
ATOM   1278  CD1 ILE B 155      71.096 -62.429 146.472  0.00  0.00    -0.065 C 
ATOM   1279  N   VAL B 156      66.525 -61.166 149.632  0.00  0.00    -0.302 N 
ATOM   1280  CA  VAL B 156      65.477 -60.337 150.243  0.00  0.00    +0.102 C 
ATOM   1281  C   VAL B 156      64.950 -60.940 151.561  0.00  0.00    +0.234 C 
ATOM   1282  O   VAL B 156      64.759 -60.195 152.520  0.00  0.00    -0.274 OA
ATOM   1283  CB  VAL B 156      64.279 -60.091 149.270  0.00  0.00    -0.020 C 
ATOM   1284  CG1 VAL B 156      62.973 -59.573 149.918  0.00  0.00    -0.061 C 
ATOM   1285  CG2 VAL B 156      64.673 -59.127 148.140  0.00  0.00    -0.061 C 
ATOM   1286  N   ALA B 157      64.753 -62.269 151.593  0.00  0.00    -0.303 N 
ATOM   1287  CA  ALA B 157      64.309 -63.004 152.779  0.00  0.00    +0.097 C 
ATOM   1288  C   ALA B 157      65.339 -62.995 153.924  0.00  0.00    +0.234 C 
ATOM   1289  O   ALA B 157      64.937 -62.945 155.086  0.00  0.00    -0.274 OA
ATOM   1290  CB  ALA B 157      63.948 -64.441 152.374  0.00  0.00    -0.038 C 
ATOM   1291  N   LEU B 158      66.637 -63.018 153.574  0.00  0.00    -0.302 N 
ATOM   1292  CA  LEU B 158      67.756 -62.981 154.516  0.00  0.00    +0.100 C 
ATOM   1293  C   LEU B 158      68.111 -61.554 154.973  0.00  0.00    +0.234 C 
ATOM   1294  O   LEU B 158      68.539 -61.399 156.116  0.00  0.00    -0.274 OA
ATOM   1295  CB  LEU B 158      68.984 -63.657 153.866  0.00  0.00    -0.024 C 
ATOM   1296  CG  LEU B 158      68.876 -65.193 153.736  0.00  0.00    -0.045 C 
ATOM   1297  CD1 LEU B 158      69.958 -65.748 152.787  0.00  0.00    -0.063 C 
ATOM   1298  CD2 LEU B 158      68.886 -65.903 155.106  0.00  0.00    -0.063 C 
ATOM   1299  N   PHE B 159      67.944 -60.550 154.092  0.00  0.00    -0.302 N 
ATOM   1300  CA  PHE B 159      68.329 -59.155 154.333  0.00  0.00    +0.104 C 
ATOM   1301  C   PHE B 159      67.248 -58.213 153.764  0.00  0.00    +0.237 C 
ATOM   1302  O   PHE B 159      67.462 -57.656 152.688  0.00  0.00    -0.274 OA
ATOM   1303  CB  PHE B 159      69.713 -58.854 153.698  0.00  0.00    -0.001 C 
ATOM   1304  CG  PHE B 159      70.835 -59.787 154.099  0.00  0.00    -0.045 A 
ATOM   1305  CD1 PHE B 159      71.431 -59.687 155.373  0.00  0.00    -0.059 A 
ATOM   1306  CD2 PHE B 159      71.164 -60.873 153.263  0.00  0.00    -0.059 A 
ATOM   1307  CE1 PHE B 159      72.359 -60.637 155.776  0.00  0.00    -0.062 A 
ATOM   1308  CE2 PHE B 159      72.098 -61.805 153.683  0.00  0.00    -0.062 A 
ATOM   1309  CZ  PHE B 159      72.690 -61.692 154.935  0.00  0.00    -0.062 A 
ATOM   1310  N   PRO B 160      66.100 -58.042 154.462  0.00  0.00    -0.288 N 
ATOM   1311  CA  PRO B 160      64.980 -57.212 153.963  0.00  0.00    +0.102 C 
ATOM   1312  C   PRO B 160      65.284 -55.732 153.656  0.00  0.00    +0.234 C 
ATOM   1313  O   PRO B 160      64.631 -55.170 152.778  0.00  0.00    -0.274 OA
ATOM   1314  CB  PRO B 160      63.903 -57.347 155.054  0.00  0.00    -0.024 C 
ATOM   1315  CG  PRO B 160      64.221 -58.658 155.752  0.00  0.00    -0.035 C 
ATOM   1316  CD  PRO B 160      65.742 -58.700 155.720  0.00  0.00    +0.016 C 
ATOM   1317  N   LYS B 161      66.248 -55.134 154.378  0.00  0.00    -0.302 N 
ATOM   1318  CA  LYS B 161      66.574 -53.709 154.295  0.00  0.00    +0.099 C 
ATOM   1319  C   LYS B 161      67.751 -53.395 153.346  0.00  0.00    +0.234 C 
ATOM   1320  O   LYS B 161      67.841 -52.254 152.890  0.00  0.00    -0.274 OA
ATOM   1321  CB  LYS B 161      66.826 -53.201 155.736  0.00  0.00    -0.026 C 
ATOM   1322  CG  LYS B 161      67.093 -51.690 155.904  0.00  0.00    -0.053 C 
ATOM   1323  CD  LYS B 161      65.955 -50.793 155.387  0.00  0.00    -0.069 C 
ATOM   1324  CE  LYS B 161      66.211 -49.304 155.652  0.00  0.00    -0.096 C 
ATOM   1325  NZ  LYS B 161      65.107 -48.473 155.141  0.00  0.00    +0.378 N 
ATOM   1326  N   ASP B 162      68.629 -54.377 153.068  0.00  0.00    -0.302 N 
ATOM   1327  CA  ASP B 162      69.862 -54.188 152.294  0.00  0.00    +0.110 C 
ATOM   1328  C   ASP B 162      69.562 -54.272 150.782  0.00  0.00    +0.234 C 
ATOM   1329  O   ASP B 162      69.735 -55.326 150.168  0.00  0.00    -0.274 OA
ATOM   1330  CB  ASP B 162      70.963 -55.175 152.760  0.00  0.00    +0.076 C 
ATOM   1331  CG  ASP B 162      72.386 -54.854 152.274  0.00  0.00    +0.358 C 
ATOM   1332  OD1 ASP B 162      72.551 -53.963 151.409  0.00  0.00    -0.246 OA
ATOM   1333  OD2 ASP B 162      73.303 -55.550 152.762  0.00  0.00    -0.246 OA
ATOM   1334  N   VAL B 163      69.114 -53.138 150.220  0.00  0.00    -0.302 N 
ATOM   1335  CA  VAL B 163      68.777 -52.974 148.805  0.00  0.00    +0.102 C 
ATOM   1336  C   VAL B 163      70.003 -52.974 147.866  0.00  0.00    +0.234 C 
ATOM   1337  O   VAL B 163      69.849 -53.354 146.705  0.00  0.00    -0.274 OA
ATOM   1338  CB  VAL B 163      67.979 -51.662 148.562  0.00  0.00    -0.020 C 
ATOM   1339  CG1 VAL B 163      66.617 -51.691 149.277  0.00  0.00    -0.061 C 
ATOM   1340  CG2 VAL B 163      68.746 -50.364 148.899  0.00  0.00    -0.061 C 
ATOM   1341  N   ASP B 164      71.185 -52.573 148.372  0.00  0.00    -0.302 N 
ATOM   1342  CA  ASP B 164      72.427 -52.544 147.597  0.00  0.00    +0.110 C 
ATOM   1343  C   ASP B 164      72.985 -53.962 147.374  0.00  0.00    +0.234 C 
ATOM   1344  O   ASP B 164      73.541 -54.209 146.309  0.00  0.00    -0.274 OA
ATOM   1345  CB  ASP B 164      73.498 -51.618 148.223  0.00  0.00    +0.076 C 
ATOM   1346  CG  ASP B 164      74.679 -51.337 147.282  0.00  0.00    +0.358 C 
ATOM   1347  OD1 ASP B 164      74.417 -50.829 146.169  0.00  0.00    -0.246 OA
ATOM   1348  OD2 ASP B 164      75.830 -51.604 147.691  0.00  0.00    -0.246 OA
ATOM   1349  N   ARG B 165      72.803 -54.878 148.342  0.00  0.00    -0.302 N 
ATOM   1350  CA  ARG B 165      73.238 -56.274 148.230  0.00  0.00    +0.099 C 
ATOM   1351  C   ARG B 165      72.531 -57.056 147.109  0.00  0.00    +0.234 C 
ATOM   1352  O   ARG B 165      73.144 -57.968 146.560  0.00  0.00    -0.274 OA
ATOM   1353  CB  ARG B 165      73.114 -56.960 149.600  0.00  0.00    -0.024 C 
ATOM   1354  CG  ARG B 165      73.719 -58.372 149.678  0.00  0.00    -0.033 C 
ATOM   1355  CD  ARG B 165      73.702 -58.921 151.109  0.00  0.00    +0.018 C 
ATOM   1356  NE  ARG B 165      74.579 -60.092 151.237  0.00  0.00    -0.358 N 
ATOM   1357  CZ  ARG B 165      75.214 -60.468 152.360  0.00  0.00    +0.166 C 
ATOM   1358  NH1 ARG B 165      75.079 -59.783 153.504  0.00  0.00    -0.372 N 
ATOM   1359  NH2 ARG B 165      76.011 -61.541 152.342  0.00  0.00    -0.372 N 
ATOM   1360  N   LEU B 166      71.302 -56.654 146.738  0.00  0.00    -0.302 N 
ATOM   1361  CA  LEU B 166      70.611 -57.156 145.549  0.00  0.00    +0.100 C 
ATOM   1362  C   LEU B 166      71.338 -56.752 144.258  0.00  0.00    +0.234 C 
ATOM   1363  O   LEU B 166      71.572 -57.617 143.422  0.00  0.00    -0.274 OA
ATOM   1364  CB  LEU B 166      69.146 -56.668 145.514  0.00  0.00    -0.024 C 
ATOM   1365  CG  LEU B 166      68.270 -57.085 146.713  0.00  0.00    -0.045 C 
ATOM   1366  CD1 LEU B 166      66.902 -56.375 146.677  0.00  0.00    -0.063 C 
ATOM   1367  CD2 LEU B 166      68.104 -58.611 146.831  0.00  0.00    -0.063 C 
ATOM   1368  N   ARG B 167      71.734 -55.472 144.141  0.00  0.00    -0.302 N 
ATOM   1369  CA  ARG B 167      72.515 -54.947 143.017  0.00  0.00    +0.099 C 
ATOM   1370  C   ARG B 167      73.890 -55.635 142.874  0.00  0.00    +0.234 C 
ATOM   1371  O   ARG B 167      74.268 -55.974 141.752  0.00  0.00    -0.274 OA
ATOM   1372  CB  ARG B 167      72.624 -53.411 143.154  0.00  0.00    -0.024 C 
ATOM   1373  CG  ARG B 167      73.372 -52.694 142.011  0.00  0.00    -0.033 C 
ATOM   1374  CD  ARG B 167      73.738 -51.238 142.341  0.00  0.00    +0.018 C 
ATOM   1375  NE  ARG B 167      74.761 -51.161 143.394  0.00  0.00    -0.358 N 
ATOM   1376  CZ  ARG B 167      76.077 -51.390 143.260  0.00  0.00    +0.166 C 
ATOM   1377  NH1 ARG B 167      76.626 -51.656 142.065  0.00  0.00    -0.372 N 
ATOM   1378  NH2 ARG B 167      76.847 -51.352 144.354  0.00  0.00    -0.372 N 
ATOM   1379  N   ARG B 168      74.592 -55.849 144.003  0.00  0.00    -0.302 N 
ATOM   1380  CA  ARG B 168      75.899 -56.509 144.048  0.00  0.00    +0.099 C 
ATOM   1381  C   ARG B 168      75.848 -58.011 143.705  0.00  0.00    +0.234 C 
ATOM   1382  O   ARG B 168      76.765 -58.483 143.035  0.00  0.00    -0.274 OA
ATOM   1383  CB  ARG B 168      76.574 -56.306 145.422  0.00  0.00    -0.024 C 
ATOM   1384  CG  ARG B 168      76.839 -54.839 145.817  0.00  0.00    -0.033 C 
ATOM   1385  CD  ARG B 168      77.823 -54.677 146.989  0.00  0.00    +0.018 C 
ATOM   1386  NE  ARG B 168      77.464 -55.498 148.157  0.00  0.00    -0.358 N 
ATOM   1387  CZ  ARG B 168      76.662 -55.183 149.189  0.00  0.00    +0.166 C 
ATOM   1388  NH1 ARG B 168      76.044 -53.998 149.286  0.00  0.00    -0.372 N 
ATOM   1389  NH2 ARG B 168      76.480 -56.089 150.158  0.00  0.00    -0.372 N 
ATOM   1390  N   MET B 169      74.820 -58.737 144.178  0.00  0.00    -0.302 N 
ATOM   1391  CA  MET B 169      74.715 -60.194 144.026  0.00  0.00    +0.100 C 
ATOM   1392  C   MET B 169      73.939 -60.655 142.782  0.00  0.00    +0.234 C 
ATOM   1393  O   MET B 169      74.019 -61.841 142.462  0.00  0.00    -0.274 OA
ATOM   1394  CB  MET B 169      74.087 -60.817 145.286  0.00  0.00    -0.017 C 
ATOM   1395  CG  MET B 169      74.964 -60.699 146.538  0.00  0.00    -0.004 C 
ATOM   1396  SD  MET B 169      74.354 -61.654 147.955  0.00  0.00    -0.164 S 
ATOM   1397  CE  MET B 169      74.919 -63.301 147.456  0.00  0.00    -0.018 C 
ATOM   1398  N   SER B 170      73.206 -59.753 142.105  0.00  0.00    -0.301 N 
ATOM   1399  CA  SER B 170      72.428 -60.061 140.901  0.00  0.00    +0.123 C 
ATOM   1400  C   SER B 170      73.307 -60.584 139.752  0.00  0.00    +0.236 C 
ATOM   1401  O   SER B 170      74.415 -60.083 139.549  0.00  0.00    -0.274 OA
ATOM   1402  CB  SER B 170      71.624 -58.812 140.477  0.00  0.00    +0.071 C 
ATOM   1403  OG  SER B 170      70.887 -59.008 139.289  0.00  0.00    -0.393 OA
ATOM   1404  N   LEU B 171      72.764 -61.552 138.997  0.00  0.00    -0.302 N 
ATOM   1405  CA  LEU B 171      73.358 -62.068 137.763  0.00  0.00    +0.100 C 
ATOM   1406  C   LEU B 171      73.367 -61.030 136.627  0.00  0.00    +0.234 C 
ATOM   1407  O   LEU B 171      74.117 -61.220 135.676  0.00  0.00    -0.274 OA
ATOM   1408  CB  LEU B 171      72.614 -63.338 137.280  0.00  0.00    -0.024 C 
ATOM   1409  CG  LEU B 171      72.370 -64.449 138.328  0.00  0.00    -0.045 C 
ATOM   1410  CD1 LEU B 171      71.749 -65.691 137.658  0.00  0.00    -0.063 C 
ATOM   1411  CD2 LEU B 171      73.628 -64.800 139.134  0.00  0.00    -0.063 C 
ATOM   1412  N   ILE B 172      72.536 -59.979 136.737  0.00  0.00    -0.302 N 
ATOM   1413  CA  ILE B 172      72.374 -58.934 135.733  0.00  0.00    +0.102 C 
ATOM   1414  C   ILE B 172      72.874 -57.597 136.308  0.00  0.00    +0.234 C 
ATOM   1415  O   ILE B 172      72.409 -57.158 137.361  0.00  0.00    -0.274 OA
ATOM   1416  CB  ILE B 172      70.881 -58.760 135.323  0.00  0.00    -0.017 C 
ATOM   1417  CG1 ILE B 172      70.221 -60.094 134.901  0.00  0.00    -0.051 C 
ATOM   1418  CG2 ILE B 172      70.669 -57.679 134.237  0.00  0.00    -0.060 C 
ATOM   1419  CD1 ILE B 172      70.852 -60.779 133.681  0.00  0.00    -0.065 C 
ATOM   1420  N   GLU B 173      73.793 -56.969 135.566  0.00  0.00    -0.302 N 
ATOM   1421  CA  GLU B 173      74.274 -55.607 135.766  0.00  0.00    +0.100 C 
ATOM   1422  C   GLU B 173      73.318 -54.668 135.022  0.00  0.00    +0.234 C 
ATOM   1423  O   GLU B 173      73.229 -54.754 133.799  0.00  0.00    -0.274 OA
ATOM   1424  CB  GLU B 173      75.711 -55.507 135.221  0.00  0.00    -0.016 C 
ATOM   1425  CG  GLU B 173      76.694 -56.458 135.935  0.00  0.00    +0.051 C 
ATOM   1426  CD  GLU B 173      78.133 -56.361 135.428  0.00  0.00    +0.356 C 
ATOM   1427  OE1 GLU B 173      78.365 -55.650 134.426  0.00  0.00    -0.246 OA
ATOM   1428  OE2 GLU B 173      78.992 -57.015 136.059  0.00  0.00    -0.246 OA
ATOM   1429  N   GLU B 174      72.572 -53.849 135.777  0.00  0.00    -0.302 N 
ATOM   1430  CA  GLU B 174      71.423 -53.086 135.281  0.00  0.00    +0.100 C 
ATOM   1431  C   GLU B 174      71.773 -51.756 134.586  0.00  0.00    +0.234 C 
ATOM   1432  O   GLU B 174      70.930 -51.247 133.844  0.00  0.00    -0.274 OA
ATOM   1433  CB  GLU B 174      70.454 -52.831 136.459  0.00  0.00    -0.016 C 
ATOM   1434  CG  GLU B 174      69.874 -54.100 137.126  0.00  0.00    +0.051 C 
ATOM   1435  CD  GLU B 174      68.974 -54.954 136.227  0.00  0.00    +0.356 C 
ATOM   1436  OE1 GLU B 174      68.435 -54.410 135.239  0.00  0.00    -0.246 OA
ATOM   1437  OE2 GLU B 174      68.816 -56.148 136.562  0.00  0.00    -0.246 OA
ATOM   1438  N   GLU B 175      72.966 -51.199 134.854  0.00  0.00    -0.302 N 
ATOM   1439  CA  GLU B 175      73.400 -49.881 134.384  0.00  0.00    +0.100 C 
ATOM   1440  C   GLU B 175      73.750 -49.878 132.884  0.00  0.00    +0.234 C 
ATOM   1441  O   GLU B 175      74.403 -50.807 132.408  0.00  0.00    -0.274 OA
ATOM   1442  CB  GLU B 175      74.553 -49.357 135.282  0.00  0.00    -0.016 C 
ATOM   1443  CG  GLU B 175      75.980 -49.936 135.089  0.00  0.00    +0.051 C 
ATOM   1444  CD  GLU B 175      76.166 -51.417 135.440  0.00  0.00    +0.356 C 
ATOM   1445  OE1 GLU B 175      75.381 -51.933 136.268  0.00  0.00    -0.246 OA
ATOM   1446  OE2 GLU B 175      77.124 -52.005 134.893  0.00  0.00    -0.246 OA
ATOM   1447  N   GLY B 176      73.319 -48.811 132.184  0.00  0.00    -0.305 N 
ATOM   1448  CA  GLY B 176      73.537 -48.592 130.750  0.00  0.00    +0.088 C 
ATOM   1449  C   GLY B 176      72.889 -49.712 129.925  0.00  0.00    +0.231 C 
ATOM   1450  O   GLY B 176      71.722 -50.049 130.138  0.00  0.00    -0.274 OA
ATOM   1451  N   SER B 177      73.671 -50.296 129.003  0.00  0.00    -0.301 N 
ATOM   1452  CA  SER B 177      73.373 -51.581 128.369  0.00  0.00    +0.123 C 
ATOM   1453  C   SER B 177      73.476 -52.709 129.413  0.00  0.00    +0.236 C 
ATOM   1454  O   SER B 177      74.531 -52.863 130.031  0.00  0.00    -0.274 OA
ATOM   1455  CB  SER B 177      74.316 -51.791 127.161  0.00  0.00    +0.071 C 
ATOM   1456  OG  SER B 177      75.670 -51.975 127.538  0.00  0.00    -0.393 OA
ATOM   1457  N   LYS B 178      72.375 -53.450 129.609  0.00  0.00    -0.302 N 
ATOM   1458  CA  LYS B 178      72.291 -54.516 130.607  0.00  0.00    +0.099 C 
ATOM   1459  C   LYS B 178      73.138 -55.729 130.193  0.00  0.00    +0.234 C 
ATOM   1460  O   LYS B 178      73.035 -56.153 129.044  0.00  0.00    -0.274 OA
ATOM   1461  CB  LYS B 178      70.820 -54.907 130.833  0.00  0.00    -0.026 C 
ATOM   1462  CG  LYS B 178      69.968 -53.759 131.390  0.00  0.00    -0.053 C 
ATOM   1463  CD  LYS B 178      68.531 -54.195 131.710  0.00  0.00    -0.069 C 
ATOM   1464  CE  LYS B 178      67.625 -53.033 132.145  0.00  0.00    -0.096 C 
ATOM   1465  NZ  LYS B 178      68.118 -52.380 133.369  0.00  0.00    +0.378 N 
ATOM   1466  N   ARG B 179      73.964 -56.237 131.120  0.00  0.00    -0.302 N 
ATOM   1467  CA  ARG B 179      74.941 -57.304 130.874  0.00  0.00    +0.099 C 
ATOM   1468  C   ARG B 179      74.798 -58.412 131.920  0.00  0.00    +0.234 C 
ATOM   1469  O   ARG B 179      74.533 -58.118 133.083  0.00  0.00    -0.274 OA
ATOM   1470  CB  ARG B 179      76.370 -56.719 130.920  0.00  0.00    -0.024 C 
ATOM   1471  CG  ARG B 179      76.686 -55.743 129.774  0.00  0.00    -0.033 C 
ATOM   1472  CD  ARG B 179      77.989 -54.963 129.984  0.00  0.00    +0.018 C 
ATOM   1473  NE  ARG B 179      78.312 -54.121 128.825  0.00  0.00    -0.358 N 
ATOM   1474  CZ  ARG B 179      78.994 -54.501 127.731  0.00  0.00    +0.166 C 
ATOM   1475  NH1 ARG B 179      79.512 -55.730 127.617  0.00  0.00    -0.372 N 
ATOM   1476  NH2 ARG B 179      79.157 -53.635 126.725  0.00  0.00    -0.372 N 
ATOM   1477  N   ILE B 180      75.019 -59.664 131.492  0.00  0.00    -0.302 N 
ATOM   1478  CA  ILE B 180      74.968 -60.848 132.346  0.00  0.00    +0.102 C 
ATOM   1479  C   ILE B 180      76.385 -61.142 132.874  0.00  0.00    +0.234 C 
ATOM   1480  O   ILE B 180      77.276 -61.467 132.088  0.00  0.00    -0.274 OA
ATOM   1481  CB  ILE B 180      74.462 -62.118 131.594  0.00  0.00    -0.017 C 
ATOM   1482  CG1 ILE B 180      73.146 -61.853 130.827  0.00  0.00    -0.051 C 
ATOM   1483  CG2 ILE B 180      74.287 -63.317 132.558  0.00  0.00    -0.060 C 
ATOM   1484  CD1 ILE B 180      72.679 -63.016 129.940  0.00  0.00    -0.065 C 
ATOM   1485  N   ASN B 181      76.546 -61.049 134.203  0.00  0.00    -0.302 N 
ATOM   1486  CA  ASN B 181      77.739 -61.449 134.945  0.00  0.00    +0.108 C 
ATOM   1487  C   ASN B 181      77.774 -62.987 135.036  0.00  0.00    +0.234 C 
ATOM   1488  O   ASN B 181      77.018 -63.573 135.814  0.00  0.00    -0.274 OA
ATOM   1489  CB  ASN B 181      77.709 -60.765 136.334  0.00  0.00    +0.051 C 
ATOM   1490  CG  ASN B 181      79.040 -60.833 137.095  0.00  0.00    +0.213 C 
ATOM   1491  ND2 ASN B 181      79.547 -59.683 137.543  0.00  0.00    -0.329 N 
ATOM   1492  OD1 ASN B 181      79.595 -61.909 137.306  0.00  0.00    -0.276 OA
ATOM   1493  N   MET B 182      78.638 -63.602 134.213  0.00  0.00    -0.302 N 
ATOM   1494  CA  MET B 182      78.767 -65.055 134.088  0.00  0.00    +0.100 C 
ATOM   1495  C   MET B 182      79.443 -65.732 135.293  0.00  0.00    +0.234 C 
ATOM   1496  O   MET B 182      79.192 -66.915 135.511  0.00  0.00    -0.274 OA
ATOM   1497  CB  MET B 182      79.503 -65.419 132.784  0.00  0.00    -0.017 C 
ATOM   1498  CG  MET B 182      78.955 -64.762 131.509  0.00  0.00    -0.004 C 
ATOM   1499  SD  MET B 182      77.167 -64.884 131.200  0.00  0.00    -0.164 S 
ATOM   1500  CE  MET B 182      76.985 -66.639 130.802  0.00  0.00    -0.018 C 
ATOM   1501  N   ALA B 183      80.259 -64.987 136.059  0.00  0.00    -0.303 N 
ATOM   1502  CA  ALA B 183      80.886 -65.456 137.296  0.00  0.00    +0.097 C 
ATOM   1503  C   ALA B 183      79.870 -65.642 138.431  0.00  0.00    +0.234 C 
ATOM   1504  O   ALA B 183      79.970 -66.634 139.147  0.00  0.00    -0.274 OA
ATOM   1505  CB  ALA B 183      82.015 -64.505 137.717  0.00  0.00    -0.038 C 
ATOM   1506  N   HIS B 184      78.884 -64.732 138.539  0.00  0.00    -0.302 N 
ATOM   1507  CA  HIS B 184      77.753 -64.859 139.464  0.00  0.00    +0.105 C 
ATOM   1508  C   HIS B 184      76.838 -66.043 139.110  0.00  0.00    +0.234 C 
ATOM   1509  O   HIS B 184      76.413 -66.747 140.025  0.00  0.00    -0.274 OA
ATOM   1510  CB  HIS B 184      76.953 -63.543 139.534  0.00  0.00    +0.016 C 
ATOM   1511  CG  HIS B 184      77.683 -62.364 140.124  0.00  0.00    +0.038 A 
ATOM   1512  CD2 HIS B 184      78.912 -62.250 140.736  0.00  0.00    +0.048 A 
ATOM   1513  ND1 HIS B 184      77.142 -61.091 140.139  0.00  0.00    -0.348 N 
ATOM   1514  CE1 HIS B 184      78.042 -60.287 140.710  0.00  0.00    +0.094 A 
ATOM   1515  NE2 HIS B 184      79.137 -60.923 141.106  0.00  0.00    -0.244 N 
ATOM   1516  N   LEU B 185      76.586 -66.262 137.802  0.00  0.00    -0.302 N 
ATOM   1517  CA  LEU B 185      75.843 -67.412 137.269  0.00  0.00    +0.100 C 
ATOM   1518  C   LEU B 185      76.536 -68.749 137.593  0.00  0.00    +0.234 C 
ATOM   1519  O   LEU B 185      75.852 -69.693 137.988  0.00  0.00    -0.274 OA
ATOM   1520  CB  LEU B 185      75.595 -67.218 135.750  0.00  0.00    -0.024 C 
ATOM   1521  CG  LEU B 185      74.934 -68.402 134.993  0.00  0.00    -0.045 C 
ATOM   1522  CD1 LEU B 185      73.528 -68.735 135.539  0.00  0.00    -0.063 C 
ATOM   1523  CD2 LEU B 185      74.927 -68.144 133.471  0.00  0.00    -0.063 C 
ATOM   1524  N   CYS B 186      77.875 -68.781 137.459  0.00  0.00    -0.302 N 
ATOM   1525  CA  CYS B 186      78.724 -69.922 137.798  0.00  0.00    +0.108 C 
ATOM   1526  C   CYS B 186      78.685 -70.272 139.292  0.00  0.00    +0.235 C 
ATOM   1527  O   CYS B 186      78.571 -71.453 139.608  0.00  0.00    -0.274 OA
ATOM   1528  CB  CYS B 186      80.185 -69.735 137.360  0.00  0.00    +0.018 C 
ATOM   1529  SG  CYS B 186      80.355 -69.951 135.575  0.00  0.00    -0.176 S 
ATOM   1530  N   ILE B 187      78.769 -69.257 140.170  0.00  0.00    -0.302 N 
ATOM   1531  CA  ILE B 187      78.778 -69.413 141.627  0.00  0.00    +0.102 C 
ATOM   1532  C   ILE B 187      77.471 -70.015 142.178  0.00  0.00    +0.234 C 
ATOM   1533  O   ILE B 187      77.545 -70.967 142.954  0.00  0.00    -0.274 OA
ATOM   1534  CB  ILE B 187      79.103 -68.068 142.348  0.00  0.00    -0.017 C 
ATOM   1535  CG1 ILE B 187      80.573 -67.660 142.101  0.00  0.00    -0.051 C 
ATOM   1536  CG2 ILE B 187      78.812 -68.029 143.868  0.00  0.00    -0.060 C 
ATOM   1537  CD1 ILE B 187      80.831 -66.159 142.273  0.00  0.00    -0.065 C 
ATOM   1538  N   VAL B 188      76.313 -69.476 141.756  0.00  0.00    -0.302 N 
ATOM   1539  CA  VAL B 188      74.995 -69.940 142.206  0.00  0.00    +0.102 C 
ATOM   1540  C   VAL B 188      74.580 -71.296 141.596  0.00  0.00    +0.234 C 
ATOM   1541  O   VAL B 188      73.840 -72.033 142.247  0.00  0.00    -0.274 OA
ATOM   1542  CB  VAL B 188      73.870 -68.901 141.925  0.00  0.00    -0.020 C 
ATOM   1543  CG1 VAL B 188      74.141 -67.568 142.640  0.00  0.00    -0.061 C 
ATOM   1544  CG2 VAL B 188      73.530 -68.667 140.440  0.00  0.00    -0.061 C 
ATOM   1545  N   GLY B 189      75.074 -71.606 140.385  0.00  0.00    -0.305 N 
ATOM   1546  CA  GLY B 189      74.759 -72.828 139.647  0.00  0.00    +0.088 C 
ATOM   1547  C   GLY B 189      75.745 -73.970 139.916  0.00  0.00    +0.231 C 
ATOM   1548  O   GLY B 189      75.597 -75.024 139.302  0.00  0.00    -0.274 OA
ATOM   1549  N   SER B 190      76.727 -73.772 140.809  0.00  0.00    -0.301 N 
ATOM   1550  CA  SER B 190      77.701 -74.774 141.242  0.00  0.00    +0.123 C 
ATOM   1551  C   SER B 190      77.559 -75.020 142.748  0.00  0.00    +0.236 C 
ATOM   1552  O   SER B 190      77.061 -74.147 143.458  0.00  0.00    -0.274 OA
ATOM   1553  CB  SER B 190      79.117 -74.242 140.959  0.00  0.00    +0.071 C 
ATOM   1554  OG  SER B 190      79.408 -74.289 139.578  0.00  0.00    -0.393 OA
ATOM   1555  N   HIS B 191      78.049 -76.181 143.216  0.00  0.00    -0.302 N 
ATOM   1556  CA  HIS B 191      78.186 -76.499 144.642  0.00  0.00    +0.105 C 
ATOM   1557  C   HIS B 191      79.537 -76.020 145.210  0.00  0.00    +0.234 C 
ATOM   1558  O   HIS B 191      79.616 -75.758 146.410  0.00  0.00    -0.274 OA
ATOM   1559  CB  HIS B 191      77.974 -78.013 144.878  0.00  0.00    +0.018 C 
ATOM   1560  CG  HIS B 191      79.081 -78.933 144.416  0.00  0.00    +0.061 A 
ATOM   1561  CD2 HIS B 191      79.216 -79.609 143.222  0.00  0.00    +0.024 A 
ATOM   1562  ND1 HIS B 191      80.188 -79.220 145.220  0.00  0.00    -0.241 NA
ATOM   1563  CE1 HIS B 191      80.947 -80.018 144.487  0.00  0.00    +0.094 A 
ATOM   1564  NE2 HIS B 191      80.420 -80.287 143.294  0.00  0.00    -0.351 N 
ATOM   1565  N   ALA B 192      80.564 -75.925 144.349  0.00  0.00    -0.303 N 
ATOM   1566  CA  ALA B 192      81.925 -75.561 144.721  0.00  0.00    +0.097 C 
ATOM   1567  C   ALA B 192      82.476 -74.499 143.769  0.00  0.00    +0.234 C 
ATOM   1568  O   ALA B 192      82.238 -74.554 142.563  0.00  0.00    -0.274 OA
ATOM   1569  CB  ALA B 192      82.811 -76.816 144.715  0.00  0.00    -0.038 C 
ATOM   1570  N   VAL B 193      83.233 -73.566 144.354  0.00  0.00    -0.302 N 
ATOM   1571  CA  VAL B 193      83.965 -72.504 143.677  0.00  0.00    +0.102 C 
ATOM   1572  C   VAL B 193      85.415 -72.573 144.186  0.00  0.00    +0.234 C 
ATOM   1573  O   VAL B 193      85.615 -72.848 145.368  0.00  0.00    -0.274 OA
ATOM   1574  CB  VAL B 193      83.372 -71.110 144.028  0.00  0.00    -0.020 C 
ATOM   1575  CG1 VAL B 193      84.171 -69.928 143.439  0.00  0.00    -0.061 C 
ATOM   1576  CG2 VAL B 193      81.897 -71.004 143.597  0.00  0.00    -0.061 C 
ATOM   1577  N   ASN B 194      86.407 -72.322 143.318  0.00  0.00    -0.302 N 
ATOM   1578  CA  ASN B 194      87.808 -72.293 143.745  0.00  0.00    +0.108 C 
ATOM   1579  C   ASN B 194      88.625 -71.262 142.960  0.00  0.00    +0.234 C 
ATOM   1580  O   ASN B 194      88.331 -71.011 141.795  0.00  0.00    -0.274 OA
ATOM   1581  CB  ASN B 194      88.442 -73.714 143.730  0.00  0.00    +0.051 C 
ATOM   1582  CG  ASN B 194      88.793 -74.279 142.346  0.00  0.00    +0.213 C 
ATOM   1583  ND2 ASN B 194      90.045 -74.116 141.921  0.00  0.00    -0.329 N 
ATOM   1584  OD1 ASN B 194      87.953 -74.869 141.673  0.00  0.00    -0.276 OA
ATOM   1585  N   GLY B 195      89.677 -70.739 143.607  0.00  0.00    -0.305 N 
ATOM   1586  CA  GLY B 195      90.754 -70.005 142.950  0.00  0.00    +0.088 C 
ATOM   1587  C   GLY B 195      91.931 -70.965 142.713  0.00  0.00    +0.231 C 
ATOM   1588  O   GLY B 195      91.909 -72.130 143.121  0.00  0.00    -0.274 OA
ATOM   1589  N   VAL B 196      92.963 -70.448 142.034  0.00  0.00    -0.302 N 
ATOM   1590  CA  VAL B 196      94.076 -71.222 141.480  0.00  0.00    +0.102 C 
ATOM   1591  C   VAL B 196      95.422 -71.051 142.226  0.00  0.00    +0.234 C 
ATOM   1592  O   VAL B 196      96.398 -71.687 141.829  0.00  0.00    -0.274 OA
ATOM   1593  CB  VAL B 196      94.231 -70.911 139.965  0.00  0.00    -0.020 C 
ATOM   1594  CG1 VAL B 196      93.109 -71.589 139.158  0.00  0.00    -0.061 C 
ATOM   1595  CG2 VAL B 196      94.312 -69.414 139.632  0.00  0.00    -0.061 C 
ATOM   1596  N   ALA B 197      95.443 -70.276 143.325  0.00  0.00    -0.303 N 
ATOM   1597  CA  ALA B 197      96.536 -70.175 144.306  0.00  0.00    +0.097 C 
ATOM   1598  C   ALA B 197      95.982 -69.564 145.603  0.00  0.00    +0.234 C 
ATOM   1599  O   ALA B 197      94.938 -68.917 145.546  0.00  0.00    -0.274 OA
ATOM   1600  CB  ALA B 197      97.701 -69.332 143.761  0.00  0.00    -0.038 C 
ATOM   1601  N   LYS B 198      96.658 -69.784 146.748  0.00  0.00    -0.302 N 
ATOM   1602  CA  LYS B 198      96.200 -69.351 148.082  0.00  0.00    +0.099 C 
ATOM   1603  C   LYS B 198      95.876 -67.850 148.219  0.00  0.00    +0.234 C 
ATOM   1604  O   LYS B 198      94.850 -67.520 148.815  0.00  0.00    -0.274 OA
ATOM   1605  CB  LYS B 198      97.192 -69.790 149.184  0.00  0.00    -0.026 C 
ATOM   1606  CG  LYS B 198      97.046 -71.259 149.618  0.00  0.00    -0.053 C 
ATOM   1607  CD  LYS B 198      97.766 -71.591 150.936  0.00  0.00    -0.069 C 
ATOM   1608  CE  LYS B 198      99.295 -71.536 150.848  0.00  0.00    -0.096 C 
ATOM   1609  NZ  LYS B 198      99.915 -71.727 152.168  0.00  0.00    +0.378 N 
ATOM   1610  N   ILE B 199      96.728 -66.983 147.645  0.00  0.00    -0.302 N 
ATOM   1611  CA  ILE B 199      96.543 -65.529 147.610  0.00  0.00    +0.102 C 
ATOM   1612  C   ILE B 199      95.323 -65.100 146.765  0.00  0.00    +0.234 C 
ATOM   1613  O   ILE B 199      94.575 -64.226 147.201  0.00  0.00    -0.274 OA
ATOM   1614  CB  ILE B 199      97.824 -64.797 147.102  0.00  0.00    -0.017 C 
ATOM   1615  CG1 ILE B 199      97.712 -63.252 147.177  0.00  0.00    -0.051 C 
ATOM   1616  CG2 ILE B 199      98.272 -65.233 145.693  0.00  0.00    -0.060 C 
ATOM   1617  CD1 ILE B 199      99.044 -62.511 146.990  0.00  0.00    -0.065 C 
ATOM   1618  N   HIS B 200      95.130 -65.747 145.605  0.00  0.00    -0.302 N 
ATOM   1619  CA  HIS B 200      94.035 -65.491 144.674  0.00  0.00    +0.105 C 
ATOM   1620  C   HIS B 200      92.688 -66.025 145.181  0.00  0.00    +0.234 C 
ATOM   1621  O   HIS B 200      91.687 -65.330 145.039  0.00  0.00    -0.274 OA
ATOM   1622  CB  HIS B 200      94.414 -66.067 143.302  0.00  0.00    +0.018 C 
ATOM   1623  CG  HIS B 200      93.322 -66.073 142.263  0.00  0.00    +0.061 A 
ATOM   1624  CD2 HIS B 200      92.840 -65.024 141.508  0.00  0.00    +0.024 A 
ATOM   1625  ND1 HIS B 200      92.614 -67.232 141.929  0.00  0.00    -0.241 NA
ATOM   1626  CE1 HIS B 200      91.756 -66.845 140.997  0.00  0.00    +0.094 A 
ATOM   1627  NE2 HIS B 200      91.848 -65.549 140.703  0.00  0.00    -0.351 N 
ATOM   1628  N   SER B 201      92.692 -67.223 145.786  0.00  0.00    -0.301 N 
ATOM   1629  CA  SER B 201      91.538 -67.863 146.420  0.00  0.00    +0.123 C 
ATOM   1630  C   SER B 201      90.966 -67.052 147.589  0.00  0.00    +0.236 C 
ATOM   1631  O   SER B 201      89.751 -67.057 147.779  0.00  0.00    -0.274 OA
ATOM   1632  CB  SER B 201      91.946 -69.260 146.909  0.00  0.00    +0.071 C 
ATOM   1633  OG  SER B 201      92.015 -70.133 145.813  0.00  0.00    -0.393 OA
ATOM   1634  N   ASP B 202      91.854 -66.355 148.318  0.00  0.00    -0.302 N 
ATOM   1635  CA  ASP B 202      91.515 -65.430 149.391  0.00  0.00    +0.110 C 
ATOM   1636  C   ASP B 202      90.833 -64.159 148.846  0.00  0.00    +0.234 C 
ATOM   1637  O   ASP B 202      89.827 -63.746 149.416  0.00  0.00    -0.274 OA
ATOM   1638  CB  ASP B 202      92.761 -65.099 150.242  0.00  0.00    +0.076 C 
ATOM   1639  CG  ASP B 202      92.471 -64.248 151.480  0.00  0.00    +0.358 C 
ATOM   1640  OD1 ASP B 202      91.474 -64.558 152.170  0.00  0.00    -0.246 OA
ATOM   1641  OD2 ASP B 202      93.301 -63.357 151.763  0.00  0.00    -0.246 OA
ATOM   1642  N   ILE B 203      91.358 -63.588 147.745  0.00  0.00    -0.302 N 
ATOM   1643  CA  ILE B 203      90.774 -62.430 147.054  0.00  0.00    +0.102 C 
ATOM   1644  C   ILE B 203      89.392 -62.762 146.450  0.00  0.00    +0.234 C 
ATOM   1645  O   ILE B 203      88.452 -61.997 146.650  0.00  0.00    -0.274 OA
ATOM   1646  CB  ILE B 203      91.708 -61.883 145.929  0.00  0.00    -0.017 C 
ATOM   1647  CG1 ILE B 203      93.052 -61.368 146.490  0.00  0.00    -0.051 C 
ATOM   1648  CG2 ILE B 203      91.082 -60.783 145.042  0.00  0.00    -0.060 C 
ATOM   1649  CD1 ILE B 203      94.170 -61.313 145.437  0.00  0.00    -0.065 C 
ATOM   1650  N   VAL B 204      89.290 -63.913 145.765  0.00  0.00    -0.302 N 
ATOM   1651  CA  VAL B 204      88.064 -64.458 145.175  0.00  0.00    +0.102 C 
ATOM   1652  C   VAL B 204      86.949 -64.681 146.217  0.00  0.00    +0.234 C 
ATOM   1653  O   VAL B 204      85.816 -64.271 145.972  0.00  0.00    -0.274 OA
ATOM   1654  CB  VAL B 204      88.372 -65.775 144.396  0.00  0.00    -0.020 C 
ATOM   1655  CG1 VAL B 204      87.183 -66.712 144.085  0.00  0.00    -0.061 C 
ATOM   1656  CG2 VAL B 204      89.092 -65.446 143.079  0.00  0.00    -0.061 C 
ATOM   1657  N   LYS B 205      87.302 -65.276 147.368  0.00  0.00    -0.302 N 
ATOM   1658  CA  LYS B 205      86.387 -65.526 148.477  0.00  0.00    +0.099 C 
ATOM   1659  C   LYS B 205      85.998 -64.236 149.220  0.00  0.00    +0.234 C 
ATOM   1660  O   LYS B 205      84.821 -63.888 149.232  0.00  0.00    -0.274 OA
ATOM   1661  CB  LYS B 205      86.994 -66.592 149.418  0.00  0.00    -0.026 C 
ATOM   1662  CG  LYS B 205      86.078 -66.992 150.589  0.00  0.00    -0.053 C 
ATOM   1663  CD  LYS B 205      86.688 -68.074 151.488  0.00  0.00    -0.069 C 
ATOM   1664  CE  LYS B 205      85.746 -68.481 152.629  0.00  0.00    -0.096 C 
ATOM   1665  NZ  LYS B 205      86.398 -69.426 153.549  0.00  0.00    +0.378 N 
ATOM   1666  N   THR B 206      86.980 -63.595 149.873  0.00  0.00    -0.300 N 
ATOM   1667  CA  THR B 206      86.754 -62.594 150.919  0.00  0.00    +0.125 C 
ATOM   1668  C   THR B 206      86.632 -61.138 150.421  0.00  0.00    +0.236 C 
ATOM   1669  O   THR B 206      86.205 -60.303 151.218  0.00  0.00    -0.274 OA
ATOM   1670  CB  THR B 206      87.871 -62.654 152.004  0.00  0.00    +0.079 C 
ATOM   1671  CG2 THR B 206      88.156 -64.075 152.519  0.00  0.00    -0.037 C 
ATOM   1672  OG1 THR B 206      89.087 -62.045 151.604  0.00  0.00    -0.390 OA
ATOM   1673  N   LYS B 207      86.986 -60.847 149.154  0.00  0.00    -0.302 N 
ATOM   1674  CA  LYS B 207      86.925 -59.492 148.593  0.00  0.00    +0.099 C 
ATOM   1675  C   LYS B 207      85.899 -59.426 147.452  0.00  0.00    +0.234 C 
ATOM   1676  O   LYS B 207      84.924 -58.683 147.567  0.00  0.00    -0.274 OA
ATOM   1677  CB  LYS B 207      88.319 -59.015 148.113  0.00  0.00    -0.026 C 
ATOM   1678  CG  LYS B 207      89.429 -59.087 149.176  0.00  0.00    -0.053 C 
ATOM   1679  CD  LYS B 207      90.760 -58.514 148.661  0.00  0.00    -0.069 C 
ATOM   1680  CE  LYS B 207      91.928 -58.734 149.632  0.00  0.00    -0.096 C 
ATOM   1681  NZ  LYS B 207      93.182 -58.177 149.096  0.00  0.00    +0.378 N 
ATOM   1682  N   VAL B 208      86.149 -60.180 146.368  0.00  0.00    -0.302 N 
ATOM   1683  CA  VAL B 208      85.407 -60.094 145.109  0.00  0.00    +0.102 C 
ATOM   1684  C   VAL B 208      83.980 -60.664 145.226  0.00  0.00    +0.234 C 
ATOM   1685  O   VAL B 208      83.033 -59.958 144.884  0.00  0.00    -0.274 OA
ATOM   1686  CB  VAL B 208      86.161 -60.797 143.943  0.00  0.00    -0.020 C 
ATOM   1687  CG1 VAL B 208      85.394 -60.808 142.605  0.00  0.00    -0.061 C 
ATOM   1688  CG2 VAL B 208      87.541 -60.159 143.709  0.00  0.00    -0.061 C 
ATOM   1689  N   PHE B 209      83.852 -61.901 145.733  0.00  0.00    -0.302 N 
ATOM   1690  CA  PHE B 209      82.566 -62.572 145.945  0.00  0.00    +0.103 C 
ATOM   1691  C   PHE B 209      82.310 -62.740 147.453  0.00  0.00    +0.234 C 
ATOM   1692  O   PHE B 209      81.874 -63.804 147.892  0.00  0.00    -0.274 OA
ATOM   1693  CB  PHE B 209      82.537 -63.909 145.172  0.00  0.00    -0.001 C 
ATOM   1694  CG  PHE B 209      82.871 -63.797 143.694  0.00  0.00    -0.045 A 
ATOM   1695  CD1 PHE B 209      82.079 -63.015 142.825  0.00  0.00    -0.059 A 
ATOM   1696  CD2 PHE B 209      84.011 -64.450 143.182  0.00  0.00    -0.059 A 
ATOM   1697  CE1 PHE B 209      82.435 -62.896 141.486  0.00  0.00    -0.062 A 
ATOM   1698  CE2 PHE B 209      84.347 -64.320 141.842  0.00  0.00    -0.062 A 
ATOM   1699  CZ  PHE B 209      83.563 -63.544 140.998  0.00  0.00    -0.062 A 
ATOM   1700  N   LYS B 210      82.580 -61.661 148.209  0.00  0.00    -0.302 N 
ATOM   1701  CA  LYS B 210      82.378 -61.517 149.651  0.00  0.00    +0.099 C 
ATOM   1702  C   LYS B 210      80.933 -61.800 150.094  0.00  0.00    +0.234 C 
ATOM   1703  O   LYS B 210      80.739 -62.561 151.039  0.00  0.00    -0.274 OA
ATOM   1704  CB  LYS B 210      82.858 -60.109 150.062  0.00  0.00    -0.026 C 
ATOM   1705  CG  LYS B 210      82.670 -59.752 151.548  0.00  0.00    -0.053 C 
ATOM   1706  CD  LYS B 210      83.243 -58.365 151.880  0.00  0.00    -0.069 C 
ATOM   1707  CE  LYS B 210      82.928 -57.876 153.302  0.00  0.00    -0.096 C 
ATOM   1708  NZ  LYS B 210      81.478 -57.747 153.533  0.00  0.00    +0.378 N 
ATOM   1709  N   ASP B 211      79.953 -61.212 149.387  0.00  0.00    -0.302 N 
ATOM   1710  CA  ASP B 211      78.522 -61.398 149.649  0.00  0.00    +0.110 C 
ATOM   1711  C   ASP B 211      78.035 -62.846 149.444  0.00  0.00    +0.234 C 
ATOM   1712  O   ASP B 211      77.129 -63.268 150.161  0.00  0.00    -0.274 OA
ATOM   1713  CB  ASP B 211      77.622 -60.447 148.832  0.00  0.00    +0.076 C 
ATOM   1714  CG  ASP B 211      77.986 -58.964 148.873  0.00  0.00    +0.358 C 
ATOM   1715  OD1 ASP B 211      78.338 -58.471 149.966  0.00  0.00    -0.246 OA
ATOM   1716  OD2 ASP B 211      77.785 -58.308 147.828  0.00  0.00    -0.246 OA
ATOM   1717  N   PHE B 212      78.637 -63.575 148.487  0.00  0.00    -0.302 N 
ATOM   1718  CA  PHE B 212      78.336 -64.983 148.209  0.00  0.00    +0.103 C 
ATOM   1719  C   PHE B 212      78.942 -65.926 149.259  0.00  0.00    +0.234 C 
ATOM   1720  O   PHE B 212      78.260 -66.853 149.694  0.00  0.00    -0.274 OA
ATOM   1721  CB  PHE B 212      78.838 -65.373 146.804  0.00  0.00    -0.001 C 
ATOM   1722  CG  PHE B 212      78.154 -64.680 145.638  0.00  0.00    -0.045 A 
ATOM   1723  CD1 PHE B 212      76.969 -65.213 145.087  0.00  0.00    -0.059 A 
ATOM   1724  CD2 PHE B 212      78.623 -63.432 145.176  0.00  0.00    -0.059 A 
ATOM   1725  CE1 PHE B 212      76.335 -64.557 144.041  0.00  0.00    -0.062 A 
ATOM   1726  CE2 PHE B 212      77.972 -62.791 144.131  0.00  0.00    -0.062 A 
ATOM   1727  CZ  PHE B 212      76.842 -63.358 143.559  0.00  0.00    -0.062 A 
ATOM   1728  N   SER B 213      80.203 -65.667 149.646  0.00  0.00    -0.301 N 
ATOM   1729  CA  SER B 213      80.962 -66.464 150.612  0.00  0.00    +0.123 C 
ATOM   1730  C   SER B 213      80.489 -66.307 152.069  0.00  0.00    +0.236 C 
ATOM   1731  O   SER B 213      80.705 -67.221 152.860  0.00  0.00    -0.274 OA
ATOM   1732  CB  SER B 213      82.464 -66.165 150.443  0.00  0.00    +0.071 C 
ATOM   1733  OG  SER B 213      82.823 -64.900 150.958  0.00  0.00    -0.393 OA
ATOM   1734  N   GLU B 214      79.834 -65.184 152.402  0.00  0.00    -0.302 N 
ATOM   1735  CA  GLU B 214      79.199 -64.962 153.703  0.00  0.00    +0.100 C 
ATOM   1736  C   GLU B 214      77.947 -65.832 153.922  0.00  0.00    +0.234 C 
ATOM   1737  O   GLU B 214      77.685 -66.209 155.063  0.00  0.00    -0.274 OA
ATOM   1738  CB  GLU B 214      78.874 -63.466 153.855  0.00  0.00    -0.016 C 
ATOM   1739  CG  GLU B 214      80.115 -62.625 154.216  0.00  0.00    +0.051 C 
ATOM   1740  CD  GLU B 214      79.874 -61.114 154.191  0.00  0.00    +0.356 C 
ATOM   1741  OE1 GLU B 214      78.712 -60.696 153.989  0.00  0.00    -0.246 OA
ATOM   1742  OE2 GLU B 214      80.873 -60.388 154.382  0.00  0.00    -0.246 OA
ATOM   1743  N   LEU B 215      77.218 -66.147 152.838  0.00  0.00    -0.302 N 
ATOM   1744  CA  LEU B 215      76.020 -66.991 152.868  0.00  0.00    +0.100 C 
ATOM   1745  C   LEU B 215      76.330 -68.469 152.600  0.00  0.00    +0.234 C 
ATOM   1746  O   LEU B 215      75.542 -69.320 153.009  0.00  0.00    -0.274 OA
ATOM   1747  CB  LEU B 215      74.985 -66.466 151.847  0.00  0.00    -0.024 C 
ATOM   1748  CG  LEU B 215      74.592 -64.977 151.989  0.00  0.00    -0.045 C 
ATOM   1749  CD1 LEU B 215      73.549 -64.557 150.934  0.00  0.00    -0.063 C 
ATOM   1750  CD2 LEU B 215      74.166 -64.569 153.411  0.00  0.00    -0.063 C 
ATOM   1751  N   GLU B 216      77.462 -68.747 151.934  0.00  0.00    -0.302 N 
ATOM   1752  CA  GLU B 216      77.923 -70.087 151.584  0.00  0.00    +0.100 C 
ATOM   1753  C   GLU B 216      79.446 -70.164 151.818  0.00  0.00    +0.237 C 
ATOM   1754  O   GLU B 216      80.197 -70.061 150.848  0.00  0.00    -0.274 OA
ATOM   1755  CB  GLU B 216      77.516 -70.415 150.125  0.00  0.00    -0.016 C 
ATOM   1756  CG  GLU B 216      75.992 -70.413 149.885  0.00  0.00    +0.051 C 
ATOM   1757  CD  GLU B 216      75.633 -70.860 148.473  0.00  0.00    +0.356 C 
ATOM   1758  OE1 GLU B 216      75.275 -72.049 148.325  0.00  0.00    -0.246 OA
ATOM   1759  OE2 GLU B 216      75.739 -70.021 147.551  0.00  0.00    -0.246 OA
ATOM   1760  N   PRO B 217      79.894 -70.296 153.092  0.00  0.00    -0.288 N 
ATOM   1761  CA  PRO B 217      81.334 -70.334 153.433  0.00  0.00    +0.102 C 
ATOM   1762  C   PRO B 217      82.109 -71.503 152.810  0.00  0.00    +0.234 C 
ATOM   1763  O   PRO B 217      83.160 -71.274 152.211  0.00  0.00    -0.274 OA
ATOM   1764  CB  PRO B 217      81.363 -70.374 154.974  0.00  0.00    -0.024 C 
ATOM   1765  CG  PRO B 217      80.004 -69.849 155.405  0.00  0.00    -0.035 C 
ATOM   1766  CD  PRO B 217      79.080 -70.358 154.308  0.00  0.00    +0.016 C 
ATOM   1767  N   ASP B 218      81.558 -72.718 152.953  0.00  0.00    -0.302 N 
ATOM   1768  CA  ASP B 218      82.160 -73.986 152.526  0.00  0.00    +0.110 C 
ATOM   1769  C   ASP B 218      82.196 -74.193 151.001  0.00  0.00    +0.234 C 
ATOM   1770  O   ASP B 218      82.930 -75.074 150.552  0.00  0.00    -0.274 OA
ATOM   1771  CB  ASP B 218      81.520 -75.209 153.228  0.00  0.00    +0.076 C 
ATOM   1772  CG  ASP B 218      81.419 -75.092 154.755  0.00  0.00    +0.358 C 
ATOM   1773  OD1 ASP B 218      82.289 -74.417 155.350  0.00  0.00    -0.246 OA
ATOM   1774  OD2 ASP B 218      80.516 -75.754 155.310  0.00  0.00    -0.246 OA
ATOM   1775  N   LYS B 219      81.451 -73.376 150.233  0.00  0.00    -0.302 N 
ATOM   1776  CA  LYS B 219      81.482 -73.340 148.769  0.00  0.00    +0.099 C 
ATOM   1777  C   LYS B 219      82.864 -72.954 148.209  0.00  0.00    +0.234 C 
ATOM   1778  O   LYS B 219      83.349 -73.622 147.298  0.00  0.00    -0.274 OA
ATOM   1779  CB  LYS B 219      80.349 -72.425 148.257  0.00  0.00    -0.026 C 
ATOM   1780  CG  LYS B 219      80.364 -72.140 146.743  0.00  0.00    -0.053 C 
ATOM   1781  CD  LYS B 219      79.068 -71.502 146.222  0.00  0.00    -0.069 C 
ATOM   1782  CE  LYS B 219      77.899 -72.494 146.176  0.00  0.00    -0.096 C 
ATOM   1783  NZ  LYS B 219      76.706 -71.893 145.562  0.00  0.00    +0.378 N 
ATOM   1784  N   PHE B 220      83.458 -71.893 148.775  0.00  0.00    -0.302 N 
ATOM   1785  CA  PHE B 220      84.728 -71.317 148.343  0.00  0.00    +0.103 C 
ATOM   1786  C   PHE B 220      85.930 -72.109 148.886  0.00  0.00    +0.234 C 
ATOM   1787  O   PHE B 220      86.037 -72.299 150.097  0.00  0.00    -0.274 OA
ATOM   1788  CB  PHE B 220      84.766 -69.831 148.746  0.00  0.00    -0.001 C 
ATOM   1789  CG  PHE B 220      83.827 -68.951 147.933  0.00  0.00    -0.045 A 
ATOM   1790  CD1 PHE B 220      84.296 -68.299 146.773  0.00  0.00    -0.059 A 
ATOM   1791  CD2 PHE B 220      82.445 -68.917 148.220  0.00  0.00    -0.059 A 
ATOM   1792  CE1 PHE B 220      83.417 -67.577 145.976  0.00  0.00    -0.062 A 
ATOM   1793  CE2 PHE B 220      81.578 -68.206 147.401  0.00  0.00    -0.062 A 
ATOM   1794  CZ  PHE B 220      82.064 -67.531 146.288  0.00  0.00    -0.062 A 
ATOM   1795  N   GLN B 221      86.795 -72.557 147.964  0.00  0.00    -0.302 N 
ATOM   1796  CA  GLN B 221      87.959 -73.412 148.205  0.00  0.00    +0.100 C 
ATOM   1797  C   GLN B 221      89.224 -72.812 147.560  0.00  0.00    +0.234 C 
ATOM   1798  O   GLN B 221      89.147 -71.817 146.839  0.00  0.00    -0.274 OA
ATOM   1799  CB  GLN B 221      87.679 -74.820 147.618  0.00  0.00    -0.018 C 
ATOM   1800  CG  GLN B 221      86.523 -75.593 148.291  0.00  0.00    +0.026 C 
ATOM   1801  CD  GLN B 221      86.408 -77.042 147.798  0.00  0.00    +0.211 C 
ATOM   1802  NE2 GLN B 221      85.191 -77.575 147.701  0.00  0.00    -0.329 N 
ATOM   1803  OE1 GLN B 221      87.409 -77.703 147.535  0.00  0.00    -0.276 OA
ATOM   1804  N   ASN B 222      90.370 -73.466 147.804  0.00  0.00    -0.302 N 
ATOM   1805  CA  ASN B 222      91.607 -73.280 147.049  0.00  0.00    +0.108 C 
ATOM   1806  C   ASN B 222      92.038 -74.632 146.470  0.00  0.00    +0.234 C 
ATOM   1807  O   ASN B 222      92.097 -75.615 147.205  0.00  0.00    -0.274 OA
ATOM   1808  CB  ASN B 222      92.714 -72.696 147.963  0.00  0.00    +0.051 C 
ATOM   1809  CG  ASN B 222      94.060 -72.561 147.233  0.00  0.00    +0.213 C 
ATOM   1810  ND2 ASN B 222      95.127 -73.123 147.794  0.00  0.00    -0.329 N 
ATOM   1811  OD1 ASN B 222      94.123 -71.998 146.144  0.00  0.00    -0.276 OA
ATOM   1812  N   LYS B 223      92.418 -74.615 145.186  0.00  0.00    -0.302 N 
ATOM   1813  CA  LYS B 223      93.147 -75.693 144.533  0.00  0.00    +0.099 C 
ATOM   1814  C   LYS B 223      94.309 -75.034 143.788  0.00  0.00    +0.234 C 
ATOM   1815  O   LYS B 223      94.129 -74.607 142.648  0.00  0.00    -0.274 OA
ATOM   1816  CB  LYS B 223      92.211 -76.487 143.589  0.00  0.00    -0.026 C 
ATOM   1817  CG  LYS B 223      91.006 -77.153 144.278  0.00  0.00    -0.053 C 
ATOM   1818  CD  LYS B 223      91.398 -78.331 145.184  0.00  0.00    -0.069 C 
ATOM   1819  CE  LYS B 223      90.311 -78.726 146.192  0.00  0.00    -0.096 C 
ATOM   1820  NZ  LYS B 223      90.258 -77.801 147.331  0.00  0.00    +0.378 N 
ATOM   1821  N   THR B 224      95.473 -74.937 144.456  0.00  0.00    -0.300 N 
ATOM   1822  CA  THR B 224      96.706 -74.387 143.888  0.00  0.00    +0.125 C 
ATOM   1823  C   THR B 224      97.160 -75.203 142.666  0.00  0.00    +0.236 C 
ATOM   1824  O   THR B 224      97.180 -76.432 142.749  0.00  0.00    -0.274 OA
ATOM   1825  CB  THR B 224      97.870 -74.361 144.917  0.00  0.00    +0.079 C 
ATOM   1826  CG2 THR B 224      99.225 -73.851 144.380  0.00  0.00    -0.037 C 
ATOM   1827  OG1 THR B 224      97.498 -73.537 146.003  0.00  0.00    -0.390 OA
ATOM   1828  N   ASN B 225      97.506 -74.513 141.566  0.00  0.00    -0.302 N 
ATOM   1829  CA  ASN B 225      97.935 -75.123 140.301  0.00  0.00    +0.108 C 
ATOM   1830  C   ASN B 225      99.184 -76.003 140.442  0.00  0.00    +0.234 C 
ATOM   1831  O   ASN B 225      99.984 -75.838 141.365  0.00  0.00    -0.274 OA
ATOM   1832  CB  ASN B 225      98.212 -74.022 139.251  0.00  0.00    +0.051 C 
ATOM   1833  CG  ASN B 225      96.975 -73.321 138.698  0.00  0.00    +0.213 C 
ATOM   1834  ND2 ASN B 225      97.194 -72.288 137.887  0.00  0.00    -0.329 N 
ATOM   1835  OD1 ASN B 225      95.844 -73.713 138.967  0.00  0.00    -0.276 OA
ATOM   1836  N   GLY B 226      99.317 -76.909 139.471  0.00  0.00    -0.305 N 
ATOM   1837  CA  GLY B 226     100.497 -77.729 139.289  0.00  0.00    +0.088 C 
ATOM   1838  C   GLY B 226     100.741 -77.883 137.788  0.00  0.00    +0.231 C 
ATOM   1839  O   GLY B 226      99.976 -77.405 136.949  0.00  0.00    -0.274 OA
ATOM   1840  N   ILE B 227     101.817 -78.608 137.475  0.00  0.00    -0.302 N 
ATOM   1841  CA  ILE B 227     102.252 -78.994 136.138  0.00  0.00    +0.102 C 
ATOM   1842  C   ILE B 227     102.613 -80.487 136.144  0.00  0.00    +0.234 C 
ATOM   1843  O   ILE B 227     103.062 -80.997 137.168  0.00  0.00    -0.274 OA
ATOM   1844  CB  ILE B 227     103.510 -78.186 135.725  0.00  0.00    -0.017 C 
ATOM   1845  CG1 ILE B 227     104.625 -78.185 136.803  0.00  0.00    -0.051 C 
ATOM   1846  CG2 ILE B 227     103.122 -76.755 135.311  0.00  0.00    -0.060 C 
ATOM   1847  CD1 ILE B 227     105.996 -77.817 136.257  0.00  0.00    -0.065 C 
ATOM   1848  N   THR B 228     102.391 -81.187 135.022  0.00  0.00    -0.300 N 
ATOM   1849  CA  THR B 228     102.691 -82.618 134.930  0.00  0.00    +0.125 C 
ATOM   1850  C   THR B 228     104.218 -82.851 134.766  0.00  0.00    +0.239 C 
ATOM   1851  O   THR B 228     104.800 -82.312 133.822  0.00  0.00    -0.273 OA
ATOM   1852  CB  THR B 228     101.899 -83.291 133.776  0.00  0.00    +0.079 C 
ATOM   1853  CG2 THR B 228     102.111 -82.709 132.368  0.00  0.00    -0.037 C 
ATOM   1854  OG1 THR B 228     102.249 -84.660 133.714  0.00  0.00    -0.390 OA
ATOM   1855  N   PRO B 229     104.858 -83.615 135.687  0.00  0.00    -0.288 N 
ATOM   1856  CA  PRO B 229     106.312 -83.861 135.627  0.00  0.00    +0.102 C 
ATOM   1857  C   PRO B 229     106.769 -84.789 134.481  0.00  0.00    +0.234 C 
ATOM   1858  O   PRO B 229     107.972 -84.915 134.267  0.00  0.00    -0.274 OA
ATOM   1859  CB  PRO B 229     106.631 -84.440 137.013  0.00  0.00    -0.024 C 
ATOM   1860  CG  PRO B 229     105.366 -85.181 137.409  0.00  0.00    -0.035 C 
ATOM   1861  CD  PRO B 229     104.258 -84.303 136.835  0.00  0.00    +0.016 C 
ATOM   1862  N   ARG B 230     105.817 -85.388 133.743  0.00  0.00    -0.302 N 
ATOM   1863  CA  ARG B 230     106.057 -86.149 132.520  0.00  0.00    +0.099 C 
ATOM   1864  C   ARG B 230     106.551 -85.225 131.393  0.00  0.00    +0.234 C 
ATOM   1865  O   ARG B 230     107.680 -85.399 130.940  0.00  0.00    -0.274 OA
ATOM   1866  CB  ARG B 230     104.774 -86.915 132.138  0.00  0.00    -0.024 C 
ATOM   1867  CG  ARG B 230     104.621 -88.289 132.809  0.00  0.00    -0.033 C 
ATOM   1868  CD  ARG B 230     104.226 -88.272 134.294  0.00  0.00    +0.018 C 
ATOM   1869  NE  ARG B 230     102.861 -87.772 134.486  0.00  0.00    -0.358 N 
ATOM   1870  CZ  ARG B 230     102.264 -87.549 135.666  0.00  0.00    +0.166 C 
ATOM   1871  NH1 ARG B 230     102.883 -87.804 136.825  0.00  0.00    -0.372 N 
ATOM   1872  NH2 ARG B 230     101.021 -87.060 135.675  0.00  0.00    -0.372 N 
ATOM   1873  N   ARG B 231     105.735 -84.234 130.992  0.00  0.00    -0.302 N 
ATOM   1874  CA  ARG B 231     106.116 -83.243 129.980  0.00  0.00    +0.099 C 
ATOM   1875  C   ARG B 231     107.208 -82.280 130.477  0.00  0.00    +0.234 C 
ATOM   1876  O   ARG B 231     108.122 -81.963 129.717  0.00  0.00    -0.274 OA
ATOM   1877  CB  ARG B 231     104.872 -82.469 129.500  0.00  0.00    -0.024 C 
ATOM   1878  CG  ARG B 231     105.138 -81.495 128.335  0.00  0.00    -0.033 C 
ATOM   1879  CD  ARG B 231     103.855 -80.875 127.767  0.00  0.00    +0.018 C 
ATOM   1880  NE  ARG B 231     103.017 -81.877 127.097  0.00  0.00    -0.358 N 
ATOM   1881  CZ  ARG B 231     103.162 -82.323 125.840  0.00  0.00    +0.166 C 
ATOM   1882  NH1 ARG B 231     104.100 -81.836 125.018  0.00  0.00    -0.372 N 
ATOM   1883  NH2 ARG B 231     102.347 -83.283 125.396  0.00  0.00    -0.372 N 
ATOM   1884  N   TRP B 232     107.073 -81.832 131.735  0.00  0.00    -0.302 N 
ATOM   1885  CA  TRP B 232     107.867 -80.750 132.314  0.00  0.00    +0.103 C 
ATOM   1886  C   TRP B 232     109.047 -81.218 133.183  0.00  0.00    +0.234 C 
ATOM   1887  O   TRP B 232     109.589 -80.398 133.922  0.00  0.00    -0.274 OA
ATOM   1888  CB  TRP B 232     106.930 -79.740 133.008  0.00  0.00    +0.001 C 
ATOM   1889  CG  TRP B 232     105.876 -79.174 132.100  0.00  0.00    -0.020 A 
ATOM   1890  CD1 TRP B 232     104.547 -79.420 132.165  0.00  0.00    +0.006 A 
ATOM   1891  CD2 TRP B 232     106.069 -78.340 130.917  0.00  0.00    +0.003 A 
ATOM   1892  CE2 TRP B 232     104.797 -78.125 130.305  0.00  0.00    +0.047 A 
ATOM   1893  CE3 TRP B 232     107.193 -77.759 130.281  0.00  0.00    -0.052 A 
ATOM   1894  NE1 TRP B 232     103.907 -78.797 131.116  0.00  0.00    -0.360 N 
ATOM   1895  CZ2 TRP B 232     104.650 -77.379 129.127  0.00  0.00    -0.038 A 
ATOM   1896  CZ3 TRP B 232     107.054 -77.001 129.101  0.00  0.00    -0.061 A 
ATOM   1897  CH2 TRP B 232     105.784 -76.814 128.521  0.00  0.00    -0.060 A 
ATOM   1898  N   LEU B 233     109.491 -82.477 133.014  0.00  0.00    -0.302 N 
ATOM   1899  CA  LEU B 233     110.799 -82.940 133.484  0.00  0.00    +0.100 C 
ATOM   1900  C   LEU B 233     111.331 -84.095 132.626  0.00  0.00    +0.234 C 
ATOM   1901  O   LEU B 233     112.439 -83.958 132.114  0.00  0.00    -0.274 OA
ATOM   1902  CB  LEU B 233     110.829 -83.212 135.011  0.00  0.00    -0.024 C 
ATOM   1903  CG  LEU B 233     112.191 -83.657 135.602  0.00  0.00    -0.045 C 
ATOM   1904  CD1 LEU B 233     113.349 -82.697 135.263  0.00  0.00    -0.063 C 
ATOM   1905  CD2 LEU B 233     112.082 -83.874 137.124  0.00  0.00    -0.063 C 
ATOM   1906  N   LEU B 234     110.573 -85.198 132.461  0.00  0.00    -0.302 N 
ATOM   1907  CA  LEU B 234     111.046 -86.384 131.723  0.00  0.00    +0.100 C 
ATOM   1908  C   LEU B 234     111.300 -86.113 130.230  0.00  0.00    +0.234 C 
ATOM   1909  O   LEU B 234     112.369 -86.456 129.726  0.00  0.00    -0.274 OA
ATOM   1910  CB  LEU B 234     110.081 -87.587 131.861  0.00  0.00    -0.024 C 
ATOM   1911  CG  LEU B 234     109.691 -88.005 133.292  0.00  0.00    -0.045 C 
ATOM   1912  CD1 LEU B 234     108.701 -89.187 133.235  0.00  0.00    -0.063 C 
ATOM   1913  CD2 LEU B 234     110.916 -88.300 134.180  0.00  0.00    -0.063 C 
ATOM   1914  N   LEU B 235     110.302 -85.511 129.564  0.00  0.00    -0.302 N 
ATOM   1915  CA  LEU B 235     110.296 -85.223 128.133  0.00  0.00    +0.100 C 
ATOM   1916  C   LEU B 235     111.254 -84.073 127.788  0.00  0.00    +0.234 C 
ATOM   1917  O   LEU B 235     112.129 -84.255 126.942  0.00  0.00    -0.274 OA
ATOM   1918  CB  LEU B 235     108.835 -84.942 127.709  0.00  0.00    -0.024 C 
ATOM   1919  CG  LEU B 235     108.531 -84.964 126.195  0.00  0.00    -0.045 C 
ATOM   1920  CD1 LEU B 235     107.010 -84.963 125.958  0.00  0.00    -0.063 C 
ATOM   1921  CD2 LEU B 235     109.192 -83.822 125.404  0.00  0.00    -0.063 C 
ATOM   1922  N   CYS B 236     111.051 -82.911 128.431  0.00  0.00    -0.302 N 
ATOM   1923  CA  CYS B 236     111.768 -81.671 128.133  0.00  0.00    +0.108 C 
ATOM   1924  C   CYS B 236     113.237 -81.667 128.592  0.00  0.00    +0.235 C 
ATOM   1925  O   CYS B 236     114.041 -80.978 127.966  0.00  0.00    -0.274 OA
ATOM   1926  CB  CYS B 236     110.992 -80.439 128.647  0.00  0.00    +0.018 C 
ATOM   1927  SG  CYS B 236     111.096 -80.178 130.440  0.00  0.00    -0.176 S 
ATOM   1928  N   ASN B 237     113.560 -82.416 129.658  0.00  0.00    -0.302 N 
ATOM   1929  CA  ASN B 237     114.852 -82.356 130.339  0.00  0.00    +0.108 C 
ATOM   1930  C   ASN B 237     115.307 -83.771 130.755  0.00  0.00    +0.237 C 
ATOM   1931  O   ASN B 237     115.379 -84.049 131.954  0.00  0.00    -0.274 OA
ATOM   1932  CB  ASN B 237     114.736 -81.368 131.526  0.00  0.00    +0.051 C 
ATOM   1933  CG  ASN B 237     116.066 -80.821 132.053  0.00  0.00    +0.213 C 
ATOM   1934  ND2 ASN B 237     115.983 -79.774 132.873  0.00  0.00    -0.329 N 
ATOM   1935  OD1 ASN B 237     117.144 -81.327 131.745  0.00  0.00    -0.276 OA
ATOM   1936  N   PRO B 238     115.595 -84.657 129.770  0.00  0.00    -0.288 N 
ATOM   1937  CA  PRO B 238     116.015 -86.043 130.049  0.00  0.00    +0.102 C 
ATOM   1938  C   PRO B 238     117.323 -86.188 130.853  0.00  0.00    +0.234 C 
ATOM   1939  O   PRO B 238     117.477 -87.209 131.518  0.00  0.00    -0.274 OA
ATOM   1940  CB  PRO B 238     116.134 -86.685 128.657  0.00  0.00    -0.024 C 
ATOM   1941  CG  PRO B 238     116.434 -85.518 127.733  0.00  0.00    -0.035 C 
ATOM   1942  CD  PRO B 238     115.583 -84.404 128.326  0.00  0.00    +0.016 C 
ATOM   1943  N   GLY B 239     118.213 -85.181 130.805  0.00  0.00    -0.305 N 
ATOM   1944  CA  GLY B 239     119.483 -85.170 131.530  0.00  0.00    +0.088 C 
ATOM   1945  C   GLY B 239     119.287 -84.882 133.026  0.00  0.00    +0.231 C 
ATOM   1946  O   GLY B 239     119.986 -85.480 133.843  0.00  0.00    -0.274 OA
ATOM   1947  N   LEU B 240     118.331 -84.006 133.398  0.00  0.00    -0.303 N 
ATOM   1948  CA  LEU B 240     117.986 -83.744 134.801  0.00  0.00    +0.100 C 
ATOM   1949  C   LEU B 240     117.149 -84.883 135.398  0.00  0.00    +0.234 C 
ATOM   1950  O   LEU B 240     117.365 -85.233 136.556  0.00  0.00    -0.274 OA
ATOM   1951  CB  LEU B 240     117.279 -82.379 134.949  0.00  0.00    -0.024 C 
ATOM   1952  CG  LEU B 240     117.062 -81.905 136.407  0.00  0.00    -0.045 C 
ATOM   1953  CD1 LEU B 240     118.375 -81.782 137.209  0.00  0.00    -0.063 C 
ATOM   1954  CD2 LEU B 240     116.246 -80.602 136.450  0.00  0.00    -0.063 C 
ATOM   1955  N   ALA B 241     116.252 -85.468 134.587  0.00  0.00    -0.303 N 
ATOM   1956  CA  ALA B 241     115.487 -86.664 134.932  0.00  0.00    +0.097 C 
ATOM   1957  C   ALA B 241     116.378 -87.893 135.188  0.00  0.00    +0.234 C 
ATOM   1958  O   ALA B 241     116.108 -88.638 136.128  0.00  0.00    -0.274 OA
ATOM   1959  CB  ALA B 241     114.472 -86.949 133.820  0.00  0.00    -0.038 C 
ATOM   1960  N   GLU B 242     117.441 -88.044 134.379  0.00  0.00    -0.302 N 
ATOM   1961  CA  GLU B 242     118.489 -89.054 134.518  0.00  0.00    +0.100 C 
ATOM   1962  C   GLU B 242     119.320 -88.867 135.799  0.00  0.00    +0.234 C 
ATOM   1963  O   GLU B 242     119.505 -89.838 136.529  0.00  0.00    -0.274 OA
ATOM   1964  CB  GLU B 242     119.347 -89.067 133.234  0.00  0.00    -0.016 C 
ATOM   1965  CG  GLU B 242     120.602 -89.960 133.268  0.00  0.00    +0.051 C 
ATOM   1966  CD  GLU B 242     121.356 -89.955 131.937  0.00  0.00    +0.356 C 
ATOM   1967  OE1 GLU B 242     121.616 -88.842 131.427  0.00  0.00    -0.246 OA
ATOM   1968  OE2 GLU B 242     121.665 -91.065 131.452  0.00  0.00    -0.246 OA
ATOM   1969  N   LEU B 243     119.771 -87.626 136.061  0.00  0.00    -0.302 N 
ATOM   1970  CA  LEU B 243     120.536 -87.246 137.253  0.00  0.00    +0.100 C 
ATOM   1971  C   LEU B 243     119.771 -87.512 138.561  0.00  0.00    +0.234 C 
ATOM   1972  O   LEU B 243     120.335 -88.117 139.470  0.00  0.00    -0.274 OA
ATOM   1973  CB  LEU B 243     120.993 -85.772 137.121  0.00  0.00    -0.024 C 
ATOM   1974  CG  LEU B 243     121.712 -85.168 138.353  0.00  0.00    -0.045 C 
ATOM   1975  CD1 LEU B 243     122.956 -85.972 138.780  0.00  0.00    -0.063 C 
ATOM   1976  CD2 LEU B 243     122.046 -83.684 138.119  0.00  0.00    -0.063 C 
ATOM   1977  N   ILE B 244     118.498 -87.088 138.620  0.00  0.00    -0.302 N 
ATOM   1978  CA  ILE B 244     117.613 -87.313 139.764  0.00  0.00    +0.102 C 
ATOM   1979  C   ILE B 244     117.300 -88.813 139.966  0.00  0.00    +0.234 C 
ATOM   1980  O   ILE B 244     117.319 -89.269 141.108  0.00  0.00    -0.274 OA
ATOM   1981  CB  ILE B 244     116.303 -86.475 139.646  0.00  0.00    -0.017 C 
ATOM   1982  CG1 ILE B 244     116.627 -84.961 139.707  0.00  0.00    -0.051 C 
ATOM   1983  CG2 ILE B 244     115.222 -86.810 140.700  0.00  0.00    -0.060 C 
ATOM   1984  CD1 ILE B 244     115.466 -84.042 139.303  0.00  0.00    -0.065 C 
ATOM   1985  N   ALA B 245     117.093 -89.562 138.866  0.00  0.00    -0.303 N 
ATOM   1986  CA  ALA B 245     116.884 -91.013 138.883  0.00  0.00    +0.097 C 
ATOM   1987  C   ALA B 245     118.082 -91.816 139.424  0.00  0.00    +0.234 C 
ATOM   1988  O   ALA B 245     117.860 -92.793 140.137  0.00  0.00    -0.274 OA
ATOM   1989  CB  ALA B 245     116.470 -91.510 137.490  0.00  0.00    -0.038 C 
ATOM   1990  N   GLU B 246     119.316 -91.374 139.119  0.00  0.00    -0.302 N 
ATOM   1991  CA  GLU B 246     120.559 -91.943 139.649  0.00  0.00    +0.100 C 
ATOM   1992  C   GLU B 246     120.730 -91.742 141.167  0.00  0.00    +0.234 C 
ATOM   1993  O   GLU B 246     121.248 -92.644 141.825  0.00  0.00    -0.274 OA
ATOM   1994  CB  GLU B 246     121.776 -91.354 138.902  0.00  0.00    -0.016 C 
ATOM   1995  CG  GLU B 246     121.972 -91.913 137.480  0.00  0.00    +0.051 C 
ATOM   1996  CD  GLU B 246     123.112 -91.218 136.729  0.00  0.00    +0.356 C 
ATOM   1997  OE1 GLU B 246     124.166 -90.973 137.357  0.00  0.00    -0.246 OA
ATOM   1998  OE2 GLU B 246     122.916 -90.933 135.529  0.00  0.00    -0.246 OA
ATOM   1999  N   LYS B 247     120.317 -90.572 141.686  0.00  0.00    -0.302 N 
ATOM   2000  CA  LYS B 247     120.543 -90.183 143.078  0.00  0.00    +0.099 C 
ATOM   2001  C   LYS B 247     119.475 -90.683 144.068  0.00  0.00    +0.234 C 
ATOM   2002  O   LYS B 247     119.843 -90.979 145.205  0.00  0.00    -0.274 OA
ATOM   2003  CB  LYS B 247     120.679 -88.649 143.178  0.00  0.00    -0.026 C 
ATOM   2004  CG  LYS B 247     121.932 -88.023 142.532  0.00  0.00    -0.053 C 
ATOM   2005  CD  LYS B 247     123.268 -88.751 142.771  0.00  0.00    -0.069 C 
ATOM   2006  CE  LYS B 247     124.469 -87.863 142.410  0.00  0.00    -0.096 C 
ATOM   2007  NZ  LYS B 247     125.732 -88.614 142.352  0.00  0.00    +0.378 N 
ATOM   2008  N   ILE B 248     118.192 -90.730 143.662  0.00  0.00    -0.302 N 
ATOM   2009  CA  ILE B 248     117.061 -90.975 144.573  0.00  0.00    +0.102 C 
ATOM   2010  C   ILE B 248     116.047 -92.026 144.062  0.00  0.00    +0.234 C 
ATOM   2011  O   ILE B 248     115.018 -92.224 144.712  0.00  0.00    -0.274 OA
ATOM   2012  CB  ILE B 248     116.309 -89.652 144.931  0.00  0.00    -0.017 C 
ATOM   2013  CG1 ILE B 248     115.611 -88.950 143.740  0.00  0.00    -0.051 C 
ATOM   2014  CG2 ILE B 248     117.218 -88.670 145.693  0.00  0.00    -0.060 C 
ATOM   2015  CD1 ILE B 248     114.404 -88.096 144.147  0.00  0.00    -0.065 C 
ATOM   2016  N   GLY B 249     116.341 -92.689 142.930  0.00  0.00    -0.305 N 
ATOM   2017  CA  GLY B 249     115.436 -93.640 142.276  0.00  0.00    +0.088 C 
ATOM   2018  C   GLY B 249     114.437 -92.896 141.375  0.00  0.00    +0.231 C 
ATOM   2019  O   GLY B 249     114.385 -91.667 141.384  0.00  0.00    -0.274 OA
ATOM   2020  N   GLU B 250     113.652 -93.649 140.587  0.00  0.00    -0.303 N 
ATOM   2021  CA  GLU B 250     112.728 -93.116 139.574  0.00  0.00    +0.100 C 
ATOM   2022  C   GLU B 250     111.266 -92.972 140.054  0.00  0.00    +0.234 C 
ATOM   2023  O   GLU B 250     110.417 -92.587 139.250  0.00  0.00    -0.274 OA
ATOM   2024  CB  GLU B 250     112.859 -93.953 138.282  0.00  0.00    -0.016 C 
ATOM   2025  CG  GLU B 250     112.375 -95.418 138.379  0.00  0.00    +0.051 C 
ATOM   2026  CD  GLU B 250     112.579 -96.223 137.089  0.00  0.00    +0.356 C 
ATOM   2027  OE1 GLU B 250     112.922 -95.612 136.052  0.00  0.00    -0.246 OA
ATOM   2028  OE2 GLU B 250     112.379 -97.454 137.163  0.00  0.00    -0.246 OA
ATOM   2029  N   ASP B 251     110.991 -93.248 141.342  0.00  0.00    -0.302 N 
ATOM   2030  CA  ASP B 251     109.659 -93.168 141.966  0.00  0.00    +0.110 C 
ATOM   2031  C   ASP B 251     109.095 -91.737 142.118  0.00  0.00    +0.234 C 
ATOM   2032  O   ASP B 251     107.903 -91.604 142.399  0.00  0.00    -0.274 OA
ATOM   2033  CB  ASP B 251     109.587 -93.907 143.326  0.00  0.00    +0.076 C 
ATOM   2034  CG  ASP B 251     110.063 -95.364 143.321  0.00  0.00    +0.358 C 
ATOM   2035  OD1 ASP B 251     110.066 -95.985 142.235  0.00  0.00    -0.246 OA
ATOM   2036  OD2 ASP B 251     110.360 -95.852 144.432  0.00  0.00    -0.246 OA
ATOM   2037  N   TYR B 252     109.928 -90.700 141.913  0.00  0.00    -0.302 N 
ATOM   2038  CA  TYR B 252     109.538 -89.287 141.975  0.00  0.00    +0.103 C 
ATOM   2039  C   TYR B 252     108.528 -88.857 140.894  0.00  0.00    +0.234 C 
ATOM   2040  O   TYR B 252     107.899 -87.817 141.061  0.00  0.00    -0.274 OA
ATOM   2041  CB  TYR B 252     110.792 -88.382 141.935  0.00  0.00    -0.001 C 
ATOM   2042  CG  TYR B 252     111.492 -88.304 140.585  0.00  0.00    -0.045 A 
ATOM   2043  CD1 TYR B 252     112.503 -89.229 140.274  0.00  0.00    -0.055 A 
ATOM   2044  CD2 TYR B 252     111.104 -87.350 139.621  0.00  0.00    -0.055 A 
ATOM   2045  CE1 TYR B 252     113.115 -89.221 139.005  0.00  0.00    -0.020 A 
ATOM   2046  CE2 TYR B 252     111.692 -87.355 138.343  0.00  0.00    -0.020 A 
ATOM   2047  CZ  TYR B 252     112.697 -88.291 138.035  0.00  0.00    +0.117 A 
ATOM   2048  OH  TYR B 252     113.251 -88.300 136.791  0.00  0.00    -0.507 OA
ATOM   2049  N   VAL B 253     108.403 -89.615 139.794  0.00  0.00    -0.302 N 
ATOM   2050  CA  VAL B 253     107.546 -89.249 138.667  0.00  0.00    +0.102 C 
ATOM   2051  C   VAL B 253     106.042 -89.342 139.005  0.00  0.00    +0.234 C 
ATOM   2052  O   VAL B 253     105.275 -88.500 138.540  0.00  0.00    -0.274 OA
ATOM   2053  CB  VAL B 253     107.842 -90.128 137.424  0.00  0.00    -0.020 C 
ATOM   2054  CG1 VAL B 253     106.951 -89.779 136.218  0.00  0.00    -0.061 C 
ATOM   2055  CG2 VAL B 253     109.321 -90.031 137.011  0.00  0.00    -0.061 C 
ATOM   2056  N   LYS B 254     105.667 -90.338 139.826  0.00  0.00    -0.302 N 
ATOM   2057  CA  LYS B 254     104.304 -90.537 140.324  0.00  0.00    +0.099 C 
ATOM   2058  C   LYS B 254     104.075 -89.900 141.710  0.00  0.00    +0.234 C 
ATOM   2059  O   LYS B 254     102.922 -89.816 142.134  0.00  0.00    -0.274 OA
ATOM   2060  CB  LYS B 254     103.991 -92.046 140.363  0.00  0.00    -0.026 C 
ATOM   2061  CG  LYS B 254     103.979 -92.716 138.978  0.00  0.00    -0.053 C 
ATOM   2062  CD  LYS B 254     103.438 -94.152 139.040  0.00  0.00    -0.069 C 
ATOM   2063  CE  LYS B 254     103.483 -94.867 137.684  0.00  0.00    -0.096 C 
ATOM   2064  NZ  LYS B 254     102.781 -96.160 137.735  0.00  0.00    +0.378 N 
ATOM   2065  N   ASP B 255     105.148 -89.452 142.383  0.00  0.00    -0.302 N 
ATOM   2066  CA  ASP B 255     105.089 -88.814 143.695  0.00  0.00    +0.110 C 
ATOM   2067  C   ASP B 255     106.239 -87.802 143.785  0.00  0.00    +0.234 C 
ATOM   2068  O   ASP B 255     107.295 -88.124 144.329  0.00  0.00    -0.274 OA
ATOM   2069  CB  ASP B 255     105.089 -89.858 144.841  0.00  0.00    +0.076 C 
ATOM   2070  CG  ASP B 255     104.969 -89.264 146.251  0.00  0.00    +0.358 C 
ATOM   2071  OD1 ASP B 255     104.481 -88.117 146.372  0.00  0.00    -0.246 OA
ATOM   2072  OD2 ASP B 255     105.326 -89.999 147.197  0.00  0.00    -0.246 OA
ATOM   2073  N   LEU B 256     106.017 -86.597 143.231  0.00  0.00    -0.302 N 
ATOM   2074  CA  LEU B 256     107.013 -85.524 143.125  0.00  0.00    +0.100 C 
ATOM   2075  C   LEU B 256     107.503 -84.964 144.477  0.00  0.00    +0.234 C 
ATOM   2076  O   LEU B 256     108.561 -84.338 144.502  0.00  0.00    -0.274 OA
ATOM   2077  CB  LEU B 256     106.475 -84.423 142.183  0.00  0.00    -0.024 C 
ATOM   2078  CG  LEU B 256     107.570 -83.642 141.419  0.00  0.00    -0.045 C 
ATOM   2079  CD1 LEU B 256     108.235 -84.501 140.327  0.00  0.00    -0.063 C 
ATOM   2080  CD2 LEU B 256     107.055 -82.303 140.855  0.00  0.00    -0.063 C 
ATOM   2081  N   SER B 257     106.792 -85.252 145.584  0.00  0.00    -0.301 N 
ATOM   2082  CA  SER B 257     107.240 -84.969 146.954  0.00  0.00    +0.123 C 
ATOM   2083  C   SER B 257     108.534 -85.709 147.365  0.00  0.00    +0.236 C 
ATOM   2084  O   SER B 257     109.188 -85.278 148.314  0.00  0.00    -0.274 OA
ATOM   2085  CB  SER B 257     106.078 -85.205 147.944  0.00  0.00    +0.071 C 
ATOM   2086  OG  SER B 257     105.884 -86.567 148.273  0.00  0.00    -0.393 OA
ATOM   2087  N   GLN B 258     108.902 -86.777 146.632  0.00  0.00    -0.302 N 
ATOM   2088  CA  GLN B 258     110.168 -87.496 146.774  0.00  0.00    +0.100 C 
ATOM   2089  C   GLN B 258     111.406 -86.719 146.289  0.00  0.00    +0.234 C 
ATOM   2090  O   GLN B 258     112.511 -87.164 146.586  0.00  0.00    -0.274 OA
ATOM   2091  CB  GLN B 258     110.079 -88.871 146.088  0.00  0.00    -0.018 C 
ATOM   2092  CG  GLN B 258     109.115 -89.835 146.804  0.00  0.00    +0.026 C 
ATOM   2093  CD  GLN B 258     109.221 -91.267 146.280  0.00  0.00    +0.211 C 
ATOM   2094  NE2 GLN B 258     108.078 -91.934 146.109  0.00  0.00    -0.329 N 
ATOM   2095  OE1 GLN B 258     110.321 -91.780 146.071  0.00  0.00    -0.276 OA
ATOM   2096  N   LEU B 259     111.239 -85.565 145.614  0.00  0.00    -0.302 N 
ATOM   2097  CA  LEU B 259     112.348 -84.661 145.283  0.00  0.00    +0.100 C 
ATOM   2098  C   LEU B 259     113.050 -84.074 146.528  0.00  0.00    +0.234 C 
ATOM   2099  O   LEU B 259     114.222 -83.725 146.419  0.00  0.00    -0.274 OA
ATOM   2100  CB  LEU B 259     111.883 -83.534 144.332  0.00  0.00    -0.024 C 
ATOM   2101  CG  LEU B 259     111.475 -83.974 142.908  0.00  0.00    -0.045 C 
ATOM   2102  CD1 LEU B 259     111.063 -82.744 142.083  0.00  0.00    -0.063 C 
ATOM   2103  CD2 LEU B 259     112.565 -84.772 142.172  0.00  0.00    -0.063 C 
ATOM   2104  N   THR B 260     112.377 -84.050 147.695  0.00  0.00    -0.300 N 
ATOM   2105  CA  THR B 260     112.964 -83.726 149.006  0.00  0.00    +0.125 C 
ATOM   2106  C   THR B 260     114.110 -84.670 149.449  0.00  0.00    +0.236 C 
ATOM   2107  O   THR B 260     114.882 -84.282 150.325  0.00  0.00    -0.274 OA
ATOM   2108  CB  THR B 260     111.897 -83.740 150.136  0.00  0.00    +0.079 C 
ATOM   2109  CG2 THR B 260     110.748 -82.745 149.919  0.00  0.00    -0.037 C 
ATOM   2110  OG1 THR B 260     111.351 -85.032 150.335  0.00  0.00    -0.390 OA
ATOM   2111  N   LYS B 261     114.242 -85.853 148.823  0.00  0.00    -0.302 N 
ATOM   2112  CA  LYS B 261     115.361 -86.782 149.014  0.00  0.00    +0.099 C 
ATOM   2113  C   LYS B 261     116.690 -86.255 148.428  0.00  0.00    +0.234 C 
ATOM   2114  O   LYS B 261     117.745 -86.723 148.855  0.00  0.00    -0.274 OA
ATOM   2115  CB  LYS B 261     114.993 -88.157 148.414  0.00  0.00    -0.026 C 
ATOM   2116  CG  LYS B 261     113.777 -88.830 149.084  0.00  0.00    -0.053 C 
ATOM   2117  CD  LYS B 261     113.196 -90.005 148.278  0.00  0.00    -0.069 C 
ATOM   2118  CE  LYS B 261     114.094 -91.247 148.220  0.00  0.00    -0.096 C 
ATOM   2119  NZ  LYS B 261     113.461 -92.313 147.423  0.00  0.00    +0.378 N 
ATOM   2120  N   LEU B 262     116.630 -85.278 147.500  0.00  0.00    -0.302 N 
ATOM   2121  CA  LEU B 262     117.792 -84.587 146.924  0.00  0.00    +0.100 C 
ATOM   2122  C   LEU B 262     118.527 -83.670 147.925  0.00  0.00    +0.234 C 
ATOM   2123  O   LEU B 262     119.674 -83.312 147.658  0.00  0.00    -0.274 OA
ATOM   2124  CB  LEU B 262     117.378 -83.771 145.680  0.00  0.00    -0.024 C 
ATOM   2125  CG  LEU B 262     116.863 -84.582 144.475  0.00  0.00    -0.045 C 
ATOM   2126  CD1 LEU B 262     116.185 -83.644 143.464  0.00  0.00    -0.063 C 
ATOM   2127  CD2 LEU B 262     117.976 -85.412 143.800  0.00  0.00    -0.063 C 
ATOM   2128  N   HIS B 263     117.897 -83.340 149.070  0.00  0.00    -0.302 N 
ATOM   2129  CA  HIS B 263     118.524 -82.643 150.202  0.00  0.00    +0.105 C 
ATOM   2130  C   HIS B 263     119.676 -83.426 150.867  0.00  0.00    +0.234 C 
ATOM   2131  O   HIS B 263     120.471 -82.813 151.579  0.00  0.00    -0.274 OA
ATOM   2132  CB  HIS B 263     117.455 -82.268 151.247  0.00  0.00    +0.016 C 
ATOM   2133  CG  HIS B 263     116.489 -81.191 150.815  0.00  0.00    +0.038 A 
ATOM   2134  CD2 HIS B 263     116.692 -79.938 150.276  0.00  0.00    +0.048 A 
ATOM   2135  ND1 HIS B 263     115.118 -81.315 150.955  0.00  0.00    -0.348 N 
ATOM   2136  CE1 HIS B 263     114.568 -80.183 150.511  0.00  0.00    +0.094 A 
ATOM   2137  NE2 HIS B 263     115.464 -79.297 150.092  0.00  0.00    -0.244 N 
ATOM   2138  N   SER B 264     119.784 -84.738 150.590  0.00  0.00    -0.301 N 
ATOM   2139  CA  SER B 264     120.908 -85.600 150.971  0.00  0.00    +0.123 C 
ATOM   2140  C   SER B 264     122.241 -85.215 150.292  0.00  0.00    +0.236 C 
ATOM   2141  O   SER B 264     123.294 -85.634 150.771  0.00  0.00    -0.274 OA
ATOM   2142  CB  SER B 264     120.561 -87.061 150.620  0.00  0.00    +0.071 C 
ATOM   2143  OG  SER B 264     119.461 -87.519 151.380  0.00  0.00    -0.393 OA
ATOM   2144  N   PHE B 265     122.171 -84.436 149.199  0.00  0.00    -0.302 N 
ATOM   2145  CA  PHE B 265     123.300 -84.019 148.366  0.00  0.00    +0.103 C 
ATOM   2146  C   PHE B 265     123.653 -82.531 148.567  0.00  0.00    +0.234 C 
ATOM   2147  O   PHE B 265     124.385 -81.973 147.748  0.00  0.00    -0.274 OA
ATOM   2148  CB  PHE B 265     122.985 -84.364 146.894  0.00  0.00    -0.001 C 
ATOM   2149  CG  PHE B 265     122.739 -85.846 146.656  0.00  0.00    -0.045 A 
ATOM   2150  CD1 PHE B 265     123.827 -86.727 146.495  0.00  0.00    -0.059 A 
ATOM   2151  CD2 PHE B 265     121.445 -86.385 146.813  0.00  0.00    -0.059 A 
ATOM   2152  CE1 PHE B 265     123.612 -88.098 146.442  0.00  0.00    -0.062 A 
ATOM   2153  CE2 PHE B 265     121.247 -87.758 146.765  0.00  0.00    -0.062 A 
ATOM   2154  CZ  PHE B 265     122.327 -88.610 146.573  0.00  0.00    -0.062 A 
ATOM   2155  N   LEU B 266     123.170 -81.920 149.666  0.00  0.00    -0.302 N 
ATOM   2156  CA  LEU B 266     123.582 -80.592 150.128  0.00  0.00    +0.100 C 
ATOM   2157  C   LEU B 266     125.048 -80.628 150.595  0.00  0.00    +0.234 C 
ATOM   2158  O   LEU B 266     125.386 -81.411 151.483  0.00  0.00    -0.274 OA
ATOM   2159  CB  LEU B 266     122.659 -80.122 151.276  0.00  0.00    -0.024 C 
ATOM   2160  CG  LEU B 266     121.270 -79.618 150.824  0.00  0.00    -0.045 C 
ATOM   2161  CD1 LEU B 266     120.301 -79.513 152.023  0.00  0.00    -0.063 C 
ATOM   2162  CD2 LEU B 266     121.348 -78.296 150.027  0.00  0.00    -0.063 C 
ATOM   2163  N   GLY B 267     125.882 -79.780 149.975  0.00  0.00    -0.305 N 
ATOM   2164  CA  GLY B 267     127.315 -79.681 150.242  0.00  0.00    +0.088 C 
ATOM   2165  C   GLY B 267     128.149 -80.707 149.455  0.00  0.00    +0.231 C 
ATOM   2166  O   GLY B 267     129.373 -80.675 149.577  0.00  0.00    -0.274 OA
ATOM   2167  N   ASP B 268     127.523 -81.595 148.656  0.00  0.00    -0.302 N 
ATOM   2168  CA  ASP B 268     128.205 -82.561 147.792  0.00  0.00    +0.110 C 
ATOM   2169  C   ASP B 268     128.613 -81.859 146.486  0.00  0.00    +0.234 C 
ATOM   2170  O   ASP B 268     127.766 -81.664 145.615  0.00  0.00    -0.274 OA
ATOM   2171  CB  ASP B 268     127.334 -83.819 147.533  0.00  0.00    +0.076 C 
ATOM   2172  CG  ASP B 268     127.989 -84.897 146.655  0.00  0.00    +0.358 C 
ATOM   2173  OD1 ASP B 268     129.228 -84.867 146.487  0.00  0.00    -0.246 OA
ATOM   2174  OD2 ASP B 268     127.233 -85.776 146.190  0.00  0.00    -0.246 OA
ATOM   2175  N   ASP B 269     129.907 -81.522 146.374  0.00  0.00    -0.302 N 
ATOM   2176  CA  ASP B 269     130.511 -80.848 145.216  0.00  0.00    +0.110 C 
ATOM   2177  C   ASP B 269     130.425 -81.652 143.908  0.00  0.00    +0.234 C 
ATOM   2178  O   ASP B 269     130.397 -81.034 142.845  0.00  0.00    -0.274 OA
ATOM   2179  CB  ASP B 269     131.975 -80.403 145.456  0.00  0.00    +0.076 C 
ATOM   2180  CG  ASP B 269     132.211 -79.601 146.740  0.00  0.00    +0.358 C 
ATOM   2181  OD1 ASP B 269     131.240 -78.995 147.245  0.00  0.00    -0.246 OA
ATOM   2182  OD2 ASP B 269     133.384 -79.558 147.168  0.00  0.00    -0.246 OA
ATOM   2183  N   VAL B 270     130.354 -82.994 144.002  0.00  0.00    -0.302 N 
ATOM   2184  CA  VAL B 270     130.158 -83.886 142.859  0.00  0.00    +0.102 C 
ATOM   2185  C   VAL B 270     128.752 -83.715 142.255  0.00  0.00    +0.234 C 
ATOM   2186  O   VAL B 270     128.659 -83.510 141.047  0.00  0.00    -0.274 OA
ATOM   2187  CB  VAL B 270     130.387 -85.382 143.225  0.00  0.00    -0.020 C 
ATOM   2188  CG1 VAL B 270     130.077 -86.373 142.082  0.00  0.00    -0.061 C 
ATOM   2189  CG2 VAL B 270     131.823 -85.614 143.729  0.00  0.00    -0.061 C 
ATOM   2190  N   PHE B 271     127.702 -83.735 143.099  0.00  0.00    -0.302 N 
ATOM   2191  CA  PHE B 271     126.321 -83.494 142.674  0.00  0.00    +0.103 C 
ATOM   2192  C   PHE B 271     126.075 -82.074 142.134  0.00  0.00    +0.234 C 
ATOM   2193  O   PHE B 271     125.372 -81.939 141.136  0.00  0.00    -0.274 OA
ATOM   2194  CB  PHE B 271     125.317 -83.885 143.781  0.00  0.00    -0.001 C 
ATOM   2195  CG  PHE B 271     123.865 -83.564 143.452  0.00  0.00    -0.045 A 
ATOM   2196  CD1 PHE B 271     123.141 -84.387 142.564  0.00  0.00    -0.059 A 
ATOM   2197  CD2 PHE B 271     123.302 -82.330 143.842  0.00  0.00    -0.059 A 
ATOM   2198  CE1 PHE B 271     121.867 -84.024 142.150  0.00  0.00    -0.062 A 
ATOM   2199  CE2 PHE B 271     122.042 -81.967 143.387  0.00  0.00    -0.062 A 
ATOM   2200  CZ  PHE B 271     121.319 -82.817 142.560  0.00  0.00    -0.062 A 
ATOM   2201  N   LEU B 272     126.661 -81.052 142.781  0.00  0.00    -0.302 N 
ATOM   2202  CA  LEU B 272     126.558 -79.651 142.357  0.00  0.00    +0.100 C 
ATOM   2203  C   LEU B 272     127.252 -79.386 141.005  0.00  0.00    +0.234 C 
ATOM   2204  O   LEU B 272     126.802 -78.506 140.271  0.00  0.00    -0.274 OA
ATOM   2205  CB  LEU B 272     127.126 -78.722 143.454  0.00  0.00    -0.024 C 
ATOM   2206  CG  LEU B 272     126.372 -78.747 144.806  0.00  0.00    -0.045 C 
ATOM   2207  CD1 LEU B 272     127.172 -78.009 145.901  0.00  0.00    -0.063 C 
ATOM   2208  CD2 LEU B 272     124.912 -78.263 144.704  0.00  0.00    -0.063 C 
ATOM   2209  N   ARG B 273     128.304 -80.165 140.691  0.00  0.00    -0.302 N 
ATOM   2210  CA  ARG B 273     128.997 -80.160 139.404  0.00  0.00    +0.099 C 
ATOM   2211  C   ARG B 273     128.205 -80.894 138.306  0.00  0.00    +0.234 C 
ATOM   2212  O   ARG B 273     128.187 -80.405 137.178  0.00  0.00    -0.274 OA
ATOM   2213  CB  ARG B 273     130.424 -80.724 139.593  0.00  0.00    -0.024 C 
ATOM   2214  CG  ARG B 273     131.278 -80.859 138.313  0.00  0.00    -0.033 C 
ATOM   2215  CD  ARG B 273     131.675 -79.524 137.658  0.00  0.00    +0.018 C 
ATOM   2216  NE  ARG B 273     132.631 -78.772 138.485  0.00  0.00    -0.358 N 
ATOM   2217  CZ  ARG B 273     133.011 -77.498 138.288  0.00  0.00    +0.166 C 
ATOM   2218  NH1 ARG B 273     132.525 -76.772 137.270  0.00  0.00    -0.372 N 
ATOM   2219  NH2 ARG B 273     133.894 -76.942 139.126  0.00  0.00    -0.372 N 
ATOM   2220  N   GLU B 274     127.548 -82.019 138.647  0.00  0.00    -0.302 N 
ATOM   2221  CA  GLU B 274     126.637 -82.752 137.758  0.00  0.00    +0.100 C 
ATOM   2222  C   GLU B 274     125.383 -81.933 137.399  0.00  0.00    +0.234 C 
ATOM   2223  O   GLU B 274     124.963 -81.956 136.244  0.00  0.00    -0.274 OA
ATOM   2224  CB  GLU B 274     126.225 -84.099 138.391  0.00  0.00    -0.016 C 
ATOM   2225  CG  GLU B 274     127.343 -85.156 138.449  0.00  0.00    +0.051 C 
ATOM   2226  CD  GLU B 274     126.899 -86.415 139.200  0.00  0.00    +0.356 C 
ATOM   2227  OE1 GLU B 274     126.663 -86.310 140.424  0.00  0.00    -0.246 OA
ATOM   2228  OE2 GLU B 274     126.795 -87.472 138.540  0.00  0.00    -0.246 OA
ATOM   2229  N   LEU B 275     124.830 -81.214 138.391  0.00  0.00    -0.302 N 
ATOM   2230  CA  LEU B 275     123.685 -80.309 138.271  0.00  0.00    +0.100 C 
ATOM   2231  C   LEU B 275     123.987 -79.111 137.351  0.00  0.00    +0.234 C 
ATOM   2232  O   LEU B 275     123.155 -78.777 136.507  0.00  0.00    -0.274 OA
ATOM   2233  CB  LEU B 275     123.267 -79.882 139.701  0.00  0.00    -0.024 C 
ATOM   2234  CG  LEU B 275     122.016 -78.985 139.844  0.00  0.00    -0.045 C 
ATOM   2235  CD1 LEU B 275     120.725 -79.712 139.410  0.00  0.00    -0.063 C 
ATOM   2236  CD2 LEU B 275     121.912 -78.415 141.277  0.00  0.00    -0.063 C 
ATOM   2237  N   ALA B 276     125.196 -78.537 137.490  0.00  0.00    -0.303 N 
ATOM   2238  CA  ALA B 276     125.725 -77.483 136.625  0.00  0.00    +0.097 C 
ATOM   2239  C   ALA B 276     126.008 -77.959 135.190  0.00  0.00    +0.234 C 
ATOM   2240  O   ALA B 276     125.784 -77.188 134.259  0.00  0.00    -0.274 OA
ATOM   2241  CB  ALA B 276     127.001 -76.906 137.256  0.00  0.00    -0.038 C 
ATOM   2242  N   LYS B 277     126.478 -79.212 135.037  0.00  0.00    -0.302 N 
ATOM   2243  CA  LYS B 277     126.769 -79.850 133.751  0.00  0.00    +0.099 C 
ATOM   2244  C   LYS B 277     125.505 -80.127 132.922  0.00  0.00    +0.234 C 
ATOM   2245  O   LYS B 277     125.527 -79.875 131.720  0.00  0.00    -0.274 OA
ATOM   2246  CB  LYS B 277     127.629 -81.114 133.975  0.00  0.00    -0.026 C 
ATOM   2247  CG  LYS B 277     127.916 -81.934 132.702  0.00  0.00    -0.053 C 
ATOM   2248  CD  LYS B 277     128.891 -83.092 132.945  0.00  0.00    -0.069 C 
ATOM   2249  CE  LYS B 277     129.066 -83.965 131.695  0.00  0.00    -0.096 C 
ATOM   2250  NZ  LYS B 277     130.007 -85.069 131.937  0.00  0.00    +0.378 N 
ATOM   2251  N   VAL B 278     124.428 -80.604 133.569  0.00  0.00    -0.302 N 
ATOM   2252  CA  VAL B 278     123.124 -80.829 132.937  0.00  0.00    +0.102 C 
ATOM   2253  C   VAL B 278     122.504 -79.525 132.395  0.00  0.00    +0.234 C 
ATOM   2254  O   VAL B 278     121.997 -79.531 131.274  0.00  0.00    -0.274 OA
ATOM   2255  CB  VAL B 278     122.135 -81.531 133.913  0.00  0.00    -0.020 C 
ATOM   2256  CG1 VAL B 278     120.646 -81.462 133.523  0.00  0.00    -0.061 C 
ATOM   2257  CG2 VAL B 278     122.519 -83.008 134.107  0.00  0.00    -0.061 C 
ATOM   2258  N   LYS B 279     122.613 -78.430 133.171  0.00  0.00    -0.302 N 
ATOM   2259  CA  LYS B 279     122.202 -77.085 132.768  0.00  0.00    +0.099 C 
ATOM   2260  C   LYS B 279     123.035 -76.546 131.590  0.00  0.00    +0.234 C 
ATOM   2261  O   LYS B 279     122.462 -75.930 130.695  0.00  0.00    -0.274 OA
ATOM   2262  CB  LYS B 279     122.266 -76.146 133.995  0.00  0.00    -0.026 C 
ATOM   2263  CG  LYS B 279     121.778 -74.698 133.764  0.00  0.00    -0.053 C 
ATOM   2264  CD  LYS B 279     120.305 -74.564 133.334  0.00  0.00    -0.069 C 
ATOM   2265  CE  LYS B 279     119.324 -75.081 134.396  0.00  0.00    -0.096 C 
ATOM   2266  NZ  LYS B 279     117.956 -74.950 133.945  0.00  0.00    +0.378 N 
ATOM   2267  N   GLN B 280     124.354 -76.814 131.596  0.00  0.00    -0.302 N 
ATOM   2268  CA  GLN B 280     125.295 -76.413 130.548  0.00  0.00    +0.100 C 
ATOM   2269  C   GLN B 280     125.006 -77.094 129.199  0.00  0.00    +0.234 C 
ATOM   2270  O   GLN B 280     125.048 -76.419 128.176  0.00  0.00    -0.274 OA
ATOM   2271  CB  GLN B 280     126.743 -76.683 131.020  0.00  0.00    -0.018 C 
ATOM   2272  CG  GLN B 280     127.868 -76.178 130.088  0.00  0.00    +0.026 C 
ATOM   2273  CD  GLN B 280     127.822 -74.676 129.788  0.00  0.00    +0.211 C 
ATOM   2274  NE2 GLN B 280     127.547 -73.848 130.798  0.00  0.00    -0.329 N 
ATOM   2275  OE1 GLN B 280     128.041 -74.265 128.651  0.00  0.00    -0.276 OA
ATOM   2276  N   GLU B 281     124.683 -78.398 129.228  0.00  0.00    -0.302 N 
ATOM   2277  CA  GLU B 281     124.273 -79.198 128.071  0.00  0.00    +0.100 C 
ATOM   2278  C   GLU B 281     122.974 -78.693 127.418  0.00  0.00    +0.234 C 
ATOM   2279  O   GLU B 281     122.892 -78.673 126.191  0.00  0.00    -0.274 OA
ATOM   2280  CB  GLU B 281     124.131 -80.667 128.512  0.00  0.00    -0.016 C 
ATOM   2281  CG  GLU B 281     125.484 -81.361 128.775  0.00  0.00    +0.051 C 
ATOM   2282  CD  GLU B 281     125.366 -82.735 129.443  0.00  0.00    +0.356 C 
ATOM   2283  OE1 GLU B 281     124.246 -83.097 129.871  0.00  0.00    -0.246 OA
ATOM   2284  OE2 GLU B 281     126.421 -83.400 129.533  0.00  0.00    -0.246 OA
ATOM   2285  N   ASN B 282     122.007 -78.260 128.246  0.00  0.00    -0.302 N 
ATOM   2286  CA  ASN B 282     120.736 -77.675 127.807  0.00  0.00    +0.108 C 
ATOM   2287  C   ASN B 282     120.919 -76.276 127.199  0.00  0.00    +0.234 C 
ATOM   2288  O   ASN B 282     120.248 -75.967 126.215  0.00  0.00    -0.274 OA
ATOM   2289  CB  ASN B 282     119.741 -77.620 128.986  0.00  0.00    +0.051 C 
ATOM   2290  CG  ASN B 282     119.370 -78.986 129.570  0.00  0.00    +0.213 C 
ATOM   2291  ND2 ASN B 282     118.787 -78.989 130.767  0.00  0.00    -0.329 N 
ATOM   2292  OD1 ASN B 282     119.603 -80.026 128.960  0.00  0.00    -0.276 OA
ATOM   2293  N   LYS B 283     121.839 -75.480 127.771  0.00  0.00    -0.302 N 
ATOM   2294  CA  LYS B 283     122.242 -74.164 127.274  0.00  0.00    +0.099 C 
ATOM   2295  C   LYS B 283     122.981 -74.226 125.933  0.00  0.00    +0.234 C 
ATOM   2296  O   LYS B 283     122.694 -73.397 125.073  0.00  0.00    -0.274 OA
ATOM   2297  CB  LYS B 283     123.097 -73.441 128.329  0.00  0.00    -0.026 C 
ATOM   2298  CG  LYS B 283     122.264 -72.913 129.499  0.00  0.00    -0.053 C 
ATOM   2299  CD  LYS B 283     123.091 -72.368 130.668  0.00  0.00    -0.069 C 
ATOM   2300  CE  LYS B 283     123.931 -71.146 130.282  0.00  0.00    -0.096 C 
ATOM   2301  NZ  LYS B 283     124.533 -70.520 131.463  0.00  0.00    +0.378 N 
ATOM   2302  N   LEU B 284     123.886 -75.207 125.773  0.00  0.00    -0.302 N 
ATOM   2303  CA  LEU B 284     124.622 -75.478 124.537  0.00  0.00    +0.100 C 
ATOM   2304  C   LEU B 284     123.692 -75.929 123.401  0.00  0.00    +0.234 C 
ATOM   2305  O   LEU B 284     123.797 -75.385 122.304  0.00  0.00    -0.274 OA
ATOM   2306  CB  LEU B 284     125.719 -76.534 124.798  0.00  0.00    -0.024 C 
ATOM   2307  CG  LEU B 284     126.948 -75.998 125.566  0.00  0.00    -0.045 C 
ATOM   2308  CD1 LEU B 284     127.782 -77.155 126.137  0.00  0.00    -0.063 C 
ATOM   2309  CD2 LEU B 284     127.815 -75.050 124.715  0.00  0.00    -0.063 C 
ATOM   2310  N   LYS B 285     122.774 -76.869 123.691  0.00  0.00    -0.302 N 
ATOM   2311  CA  LYS B 285     121.773 -77.364 122.741  0.00  0.00    +0.099 C 
ATOM   2312  C   LYS B 285     120.797 -76.269 122.275  0.00  0.00    +0.234 C 
ATOM   2313  O   LYS B 285     120.482 -76.211 121.087  0.00  0.00    -0.274 OA
ATOM   2314  CB  LYS B 285     121.036 -78.578 123.349  0.00  0.00    -0.026 C 
ATOM   2315  CG  LYS B 285     120.003 -79.217 122.402  0.00  0.00    -0.053 C 
ATOM   2316  CD  LYS B 285     119.372 -80.499 122.965  0.00  0.00    -0.069 C 
ATOM   2317  CE  LYS B 285     118.450 -81.202 121.958  0.00  0.00    -0.096 C 
ATOM   2318  NZ  LYS B 285     119.204 -81.732 120.809  0.00  0.00    +0.378 N 
ATOM   2319  N   PHE B 286     120.361 -75.409 123.211  0.00  0.00    -0.302 N 
ATOM   2320  CA  PHE B 286     119.472 -74.288 122.920  0.00  0.00    +0.103 C 
ATOM   2321  C   PHE B 286     120.194 -73.105 122.241  0.00  0.00    +0.234 C 
ATOM   2322  O   PHE B 286     119.538 -72.352 121.526  0.00  0.00    -0.274 OA
ATOM   2323  CB  PHE B 286     118.707 -73.892 124.199  0.00  0.00    -0.001 C 
ATOM   2324  CG  PHE B 286     117.596 -72.883 123.973  0.00  0.00    -0.045 A 
ATOM   2325  CD1 PHE B 286     116.460 -73.257 123.227  0.00  0.00    -0.059 A 
ATOM   2326  CD2 PHE B 286     117.745 -71.541 124.372  0.00  0.00    -0.059 A 
ATOM   2327  CE1 PHE B 286     115.484 -72.318 122.922  0.00  0.00    -0.062 A 
ATOM   2328  CE2 PHE B 286     116.763 -70.616 124.048  0.00  0.00    -0.062 A 
ATOM   2329  CZ  PHE B 286     115.639 -71.000 123.329  0.00  0.00    -0.062 A 
ATOM   2330  N   SER B 287     121.524 -72.987 122.412  0.00  0.00    -0.301 N 
ATOM   2331  CA  SER B 287     122.356 -72.006 121.708  0.00  0.00    +0.123 C 
ATOM   2332  C   SER B 287     122.511 -72.320 120.214  0.00  0.00    +0.236 C 
ATOM   2333  O   SER B 287     122.557 -71.377 119.429  0.00  0.00    -0.274 OA
ATOM   2334  CB  SER B 287     123.737 -71.882 122.365  0.00  0.00    +0.071 C 
ATOM   2335  OG  SER B 287     123.625 -71.171 123.574  0.00  0.00    -0.393 OA
ATOM   2336  N   GLN B 288     122.526 -73.614 119.837  0.00  0.00    -0.302 N 
ATOM   2337  CA  GLN B 288     122.445 -74.050 118.438  0.00  0.00    +0.100 C 
ATOM   2338  C   GLN B 288     121.143 -73.600 117.753  0.00  0.00    +0.234 C 
ATOM   2339  O   GLN B 288     121.193 -73.154 116.608  0.00  0.00    -0.274 OA
ATOM   2340  CB  GLN B 288     122.656 -75.580 118.299  0.00  0.00    -0.018 C 
ATOM   2341  CG  GLN B 288     124.116 -76.012 118.061  0.00  0.00    +0.026 C 
ATOM   2342  CD  GLN B 288     124.985 -75.938 119.314  0.00  0.00    +0.211 C 
ATOM   2343  NE2 GLN B 288     125.670 -74.811 119.513  0.00  0.00    -0.329 N 
ATOM   2344  OE1 GLN B 288     125.039 -76.892 120.087  0.00  0.00    -0.276 OA
ATOM   2345  N   PHE B 289     120.020 -73.676 118.489  0.00  0.00    -0.302 N 
ATOM   2346  CA  PHE B 289     118.718 -73.166 118.065  0.00  0.00    +0.103 C 
ATOM   2347  C   PHE B 289     118.690 -71.632 117.906  0.00  0.00    +0.234 C 
ATOM   2348  O   PHE B 289     118.212 -71.155 116.878  0.00  0.00    -0.274 OA
ATOM   2349  CB  PHE B 289     117.613 -73.723 118.991  0.00  0.00    -0.001 C 
ATOM   2350  CG  PHE B 289     116.215 -73.183 118.749  0.00  0.00    -0.045 A 
ATOM   2351  CD1 PHE B 289     115.416 -73.731 117.724  0.00  0.00    -0.059 A 
ATOM   2352  CD2 PHE B 289     115.778 -72.016 119.412  0.00  0.00    -0.059 A 
ATOM   2353  CE1 PHE B 289     114.185 -73.164 117.427  0.00  0.00    -0.062 A 
ATOM   2354  CE2 PHE B 289     114.549 -71.458 119.092  0.00  0.00    -0.062 A 
ATOM   2355  CZ  PHE B 289     113.751 -72.038 118.115  0.00  0.00    -0.062 A 
ATOM   2356  N   LEU B 290     119.227 -70.892 118.894  0.00  0.00    -0.302 N 
ATOM   2357  CA  LEU B 290     119.293 -69.425 118.879  0.00  0.00    +0.100 C 
ATOM   2358  C   LEU B 290     120.169 -68.865 117.744  0.00  0.00    +0.234 C 
ATOM   2359  O   LEU B 290     119.779 -67.875 117.132  0.00  0.00    -0.274 OA
ATOM   2360  CB  LEU B 290     119.800 -68.888 120.238  0.00  0.00    -0.024 C 
ATOM   2361  CG  LEU B 290     118.816 -69.028 121.422  0.00  0.00    -0.045 C 
ATOM   2362  CD1 LEU B 290     119.514 -68.650 122.748  0.00  0.00    -0.063 C 
ATOM   2363  CD2 LEU B 290     117.511 -68.237 121.209  0.00  0.00    -0.063 C 
ATOM   2364  N   GLU B 291     121.322 -69.498 117.477  0.00  0.00    -0.302 N 
ATOM   2365  CA  GLU B 291     122.296 -69.045 116.480  0.00  0.00    +0.100 C 
ATOM   2366  C   GLU B 291     121.916 -69.367 115.019  0.00  0.00    +0.234 C 
ATOM   2367  O   GLU B 291     122.496 -68.753 114.124  0.00  0.00    -0.274 OA
ATOM   2368  CB  GLU B 291     123.696 -69.570 116.862  0.00  0.00    -0.016 C 
ATOM   2369  CG  GLU B 291     124.232 -68.904 118.151  0.00  0.00    +0.051 C 
ATOM   2370  CD  GLU B 291     125.617 -69.377 118.595  0.00  0.00    +0.356 C 
ATOM   2371  OE1 GLU B 291     126.010 -70.504 118.223  0.00  0.00    -0.246 OA
ATOM   2372  OE2 GLU B 291     126.262 -68.592 119.324  0.00  0.00    -0.246 OA
ATOM   2373  N   THR B 292     120.942 -70.269 114.794  0.00  0.00    -0.300 N 
ATOM   2374  CA  THR B 292     120.366 -70.537 113.468  0.00  0.00    +0.125 C 
ATOM   2375  C   THR B 292     119.090 -69.708 113.204  0.00  0.00    +0.236 C 
ATOM   2376  O   THR B 292     118.820 -69.419 112.038  0.00  0.00    -0.274 OA
ATOM   2377  CB  THR B 292     120.004 -72.035 113.274  0.00  0.00    +0.079 C 
ATOM   2378  CG2 THR B 292     121.238 -72.949 113.263  0.00  0.00    -0.037 C 
ATOM   2379  OG1 THR B 292     119.096 -72.504 114.253  0.00  0.00    -0.390 OA
ATOM   2380  N   GLU B 293     118.349 -69.323 114.259  0.00  0.00    -0.302 N 
ATOM   2381  CA  GLU B 293     117.118 -68.531 114.158  0.00  0.00    +0.100 C 
ATOM   2382  C   GLU B 293     117.364 -67.011 114.191  0.00  0.00    +0.234 C 
ATOM   2383  O   GLU B 293     116.582 -66.277 113.588  0.00  0.00    -0.274 OA
ATOM   2384  CB  GLU B 293     116.160 -68.937 115.300  0.00  0.00    -0.016 C 
ATOM   2385  CG  GLU B 293     115.551 -70.347 115.167  0.00  0.00    +0.051 C 
ATOM   2386  CD  GLU B 293     114.542 -70.464 114.024  0.00  0.00    +0.356 C 
ATOM   2387  OE1 GLU B 293     113.446 -69.880 114.171  0.00  0.00    -0.246 OA
ATOM   2388  OE2 GLU B 293     114.880 -71.141 113.028  0.00  0.00    -0.246 OA
ATOM   2389  N   TYR B 294     118.414 -66.567 114.904  0.00  0.00    -0.302 N 
ATOM   2390  CA  TYR B 294     118.714 -65.155 115.161  0.00  0.00    +0.103 C 
ATOM   2391  C   TYR B 294     120.179 -64.857 114.831  0.00  0.00    +0.234 C 
ATOM   2392  O   TYR B 294     121.041 -65.718 115.018  0.00  0.00    -0.274 OA
ATOM   2393  CB  TYR B 294     118.419 -64.807 116.641  0.00  0.00    -0.001 C 
ATOM   2394  CG  TYR B 294     117.018 -65.180 117.089  0.00  0.00    -0.045 A 
ATOM   2395  CD1 TYR B 294     115.917 -64.403 116.680  0.00  0.00    -0.055 A 
ATOM   2396  CD2 TYR B 294     116.806 -66.350 117.847  0.00  0.00    -0.055 A 
ATOM   2397  CE1 TYR B 294     114.610 -64.826 116.982  0.00  0.00    -0.020 A 
ATOM   2398  CE2 TYR B 294     115.499 -66.779 118.142  0.00  0.00    -0.020 A 
ATOM   2399  CZ  TYR B 294     114.401 -66.025 117.689  0.00  0.00    +0.117 A 
ATOM   2400  OH  TYR B 294     113.134 -66.470 117.909  0.00  0.00    -0.507 OA
ATOM   2401  N   LYS B 295     120.432 -63.617 114.381  0.00  0.00    -0.302 N 
ATOM   2402  CA  LYS B 295     121.763 -63.109 114.055  0.00  0.00    +0.099 C 
ATOM   2403  C   LYS B 295     122.407 -62.498 115.314  0.00  0.00    +0.234 C 
ATOM   2404  O   LYS B 295     122.492 -61.276 115.443  0.00  0.00    -0.274 OA
ATOM   2405  CB  LYS B 295     121.639 -62.131 112.863  0.00  0.00    -0.026 C 
ATOM   2406  CG  LYS B 295     122.968 -61.596 112.291  0.00  0.00    -0.053 C 
ATOM   2407  CD  LYS B 295     123.915 -62.696 111.775  0.00  0.00    -0.069 C 
ATOM   2408  CE  LYS B 295     125.138 -62.146 111.025  0.00  0.00    -0.096 C 
ATOM   2409  NZ  LYS B 295     125.992 -61.323 111.898  0.00  0.00    +0.378 N 
ATOM   2410  N   VAL B 296     122.812 -63.384 116.237  0.00  0.00    -0.302 N 
ATOM   2411  C   VAL B 296     124.474 -64.178 117.814  0.00  0.00    +0.234 C 
ATOM   2412  O   VAL B 296     124.123 -65.352 117.698  0.00  0.00    -0.274 OA
ATOM   2413  CA  VAL B 296     122.718 -64.069 117.950  0.00  0.00    +0.102 C 
ATOM   2414  CB  VAL B 296     122.464 -62.908 118.631  0.00  0.00    -0.020 C 
ATOM   2415  CG1 VAL B 296     122.640 -63.516 119.944  0.00  0.00    -0.061 C 
ATOM   2416  CG2 VAL B 296     120.827 -62.751 118.506  0.00  0.00    -0.061 C 
ATOM   2417  N   LYS B 297     125.684 -63.789 118.251  0.00  0.00    -0.302 N 
ATOM   2418  CA  LYS B 297     126.656 -64.701 118.857  0.00  0.00    +0.099 C 
ATOM   2419  C   LYS B 297     126.344 -64.817 120.355  0.00  0.00    +0.234 C 
ATOM   2420  O   LYS B 297     126.490 -63.830 121.077  0.00  0.00    -0.274 OA
ATOM   2421  CB  LYS B 297     128.095 -64.198 118.587  0.00  0.00    -0.026 C 
ATOM   2422  CG  LYS B 297     129.221 -64.981 119.301  0.00  0.00    -0.053 C 
ATOM   2423  CD  LYS B 297     129.239 -66.488 118.980  0.00  0.00    -0.069 C 
ATOM   2424  CE  LYS B 297     130.342 -67.275 119.704  0.00  0.00    -0.096 C 
ATOM   2425  NZ  LYS B 297     130.130 -67.314 121.162  0.00  0.00    +0.378 N 
ATOM   2426  N   ILE B 298     125.919 -66.014 120.783  0.00  0.00    -0.302 N 
ATOM   2427  CA  ILE B 298     125.569 -66.297 122.171  0.00  0.00    +0.102 C 
ATOM   2428  C   ILE B 298     126.838 -66.700 122.944  0.00  0.00    +0.234 C 
ATOM   2429  O   ILE B 298     127.522 -67.646 122.551  0.00  0.00    -0.274 OA
ATOM   2430  CB  ILE B 298     124.512 -67.437 122.282  0.00  0.00    -0.017 C 
ATOM   2431  CG1 ILE B 298     123.229 -67.145 121.465  0.00  0.00    -0.051 C 
ATOM   2432  CG2 ILE B 298     124.149 -67.800 123.739  0.00  0.00    -0.060 C 
ATOM   2433  CD1 ILE B 298     122.336 -66.023 122.020  0.00  0.00    -0.065 C 
ATOM   2434  N   ASN B 299     127.120 -65.964 124.030  0.00  0.00    -0.302 N 
ATOM   2435  CA  ASN B 299     128.213 -66.221 124.965  0.00  0.00    +0.108 C 
ATOM   2436  C   ASN B 299     127.829 -67.426 125.859  0.00  0.00    +0.237 C 
ATOM   2437  O   ASN B 299     126.819 -67.332 126.557  0.00  0.00    -0.274 OA
ATOM   2438  CB  ASN B 299     128.431 -64.917 125.776  0.00  0.00    +0.051 C 
ATOM   2439  CG  ASN B 299     129.566 -64.962 126.811  0.00  0.00    +0.213 C 
ATOM   2440  ND2 ASN B 299     129.691 -63.901 127.608  0.00  0.00    -0.329 N 
ATOM   2441  OD1 ASN B 299     130.332 -65.919 126.888  0.00  0.00    -0.276 OA
ATOM   2442  N   PRO B 300     128.608 -68.534 125.824  0.00  0.00    -0.288 N 
ATOM   2443  CA  PRO B 300     128.280 -69.745 126.600  0.00  0.00    +0.102 C 
ATOM   2444  C   PRO B 300     128.383 -69.598 128.132  0.00  0.00    +0.234 C 
ATOM   2445  O   PRO B 300     127.680 -70.321 128.839  0.00  0.00    -0.274 OA
ATOM   2446  CB  PRO B 300     129.259 -70.803 126.061  0.00  0.00    -0.024 C 
ATOM   2447  CG  PRO B 300     130.458 -70.002 125.584  0.00  0.00    -0.035 C 
ATOM   2448  CD  PRO B 300     129.824 -68.731 125.031  0.00  0.00    +0.016 C 
ATOM   2449  N   SER B 301     129.226 -68.667 128.616  0.00  0.00    -0.301 N 
ATOM   2450  CA  SER B 301     129.421 -68.384 130.041  0.00  0.00    +0.123 C 
ATOM   2451  C   SER B 301     128.340 -67.466 130.654  0.00  0.00    +0.236 C 
ATOM   2452  O   SER B 301     128.324 -67.317 131.876  0.00  0.00    -0.274 OA
ATOM   2453  CB  SER B 301     130.851 -67.841 130.259  0.00  0.00    +0.071 C 
ATOM   2454  OG  SER B 301     130.994 -66.488 129.874  0.00  0.00    -0.393 OA
ATOM   2455  N   SER B 302     127.477 -66.862 129.818  0.00  0.00    -0.300 N 
ATOM   2456  CA  SER B 302     126.429 -65.932 130.241  0.00  0.00    +0.123 C 
ATOM   2457  C   SER B 302     125.270 -66.614 130.988  0.00  0.00    +0.236 C 
ATOM   2458  O   SER B 302     124.936 -67.762 130.695  0.00  0.00    -0.274 OA
ATOM   2459  CB  SER B 302     125.947 -65.120 129.023  0.00  0.00    +0.071 C 
ATOM   2460  OG  SER B 302     125.072 -65.838 128.179  0.00  0.00    -0.393 OA
ATOM   2461  N   MET B 303     124.667 -65.855 131.914  0.00  0.00    -0.302 N 
ATOM   2462  CA  MET B 303     123.433 -66.184 132.620  0.00  0.00    +0.100 C 
ATOM   2463  C   MET B 303     122.243 -66.095 131.652  0.00  0.00    +0.234 C 
ATOM   2464  O   MET B 303     121.985 -65.019 131.112  0.00  0.00    -0.274 OA
ATOM   2465  CB  MET B 303     123.275 -65.197 133.796  0.00  0.00    -0.017 C 
ATOM   2466  CG  MET B 303     122.032 -65.394 134.687  0.00  0.00    -0.004 C 
ATOM   2467  SD  MET B 303     121.429 -63.875 135.479  0.00  0.00    -0.164 S 
ATOM   2468  CE  MET B 303     122.919 -63.313 136.345  0.00  0.00    -0.018 C 
ATOM   2469  N   PHE B 304     121.532 -67.215 131.462  0.00  0.00    -0.302 N 
ATOM   2470  CA  PHE B 304     120.320 -67.268 130.646  0.00  0.00    +0.103 C 
ATOM   2471  C   PHE B 304     119.118 -66.747 131.442  0.00  0.00    +0.234 C 
ATOM   2472  O   PHE B 304     118.421 -67.513 132.103  0.00  0.00    -0.274 OA
ATOM   2473  CB  PHE B 304     120.125 -68.673 130.040  0.00  0.00    -0.001 C 
ATOM   2474  CG  PHE B 304     120.880 -68.938 128.741  0.00  0.00    -0.045 A 
ATOM   2475  CD1 PHE B 304     122.147 -68.361 128.483  0.00  0.00    -0.059 A 
ATOM   2476  CD2 PHE B 304     120.384 -69.907 127.841  0.00  0.00    -0.059 A 
ATOM   2477  CE1 PHE B 304     122.853 -68.706 127.341  0.00  0.00    -0.062 A 
ATOM   2478  CE2 PHE B 304     121.111 -70.247 126.708  0.00  0.00    -0.062 A 
ATOM   2479  CZ  PHE B 304     122.337 -69.644 126.462  0.00  0.00    -0.062 A 
ATOM   2480  N   ASP B 305     118.943 -65.423 131.365  0.00  0.00    -0.302 N 
ATOM   2481  CA  ASP B 305     117.847 -64.647 131.920  0.00  0.00    +0.110 C 
ATOM   2482  C   ASP B 305     116.672 -64.753 130.935  0.00  0.00    +0.234 C 
ATOM   2483  O   ASP B 305     116.832 -64.366 129.781  0.00  0.00    -0.274 OA
ATOM   2484  CB  ASP B 305     118.363 -63.205 132.155  0.00  0.00    +0.076 C 
ATOM   2485  CG  ASP B 305     117.384 -62.187 132.746  0.00  0.00    +0.358 C 
ATOM   2486  OD1 ASP B 305     116.175 -62.486 132.831  0.00  0.00    -0.246 OA
ATOM   2487  OD2 ASP B 305     117.882 -61.089 133.076  0.00  0.00    -0.246 OA
ATOM   2488  N   VAL B 306     115.537 -65.314 131.381  0.00  0.00    -0.302 N 
ATOM   2489  CA  VAL B 306     114.409 -65.629 130.506  0.00  0.00    +0.102 C 
ATOM   2490  C   VAL B 306     113.074 -65.198 131.138  0.00  0.00    +0.234 C 
ATOM   2491  O   VAL B 306     112.796 -65.551 132.285  0.00  0.00    -0.274 OA
ATOM   2492  CB  VAL B 306     114.356 -67.143 130.147  0.00  0.00    -0.020 C 
ATOM   2493  CG1 VAL B 306     113.168 -67.536 129.248  0.00  0.00    -0.061 C 
ATOM   2494  CG2 VAL B 306     115.669 -67.610 129.484  0.00  0.00    -0.061 C 
ATOM   2495  N   GLN B 307     112.265 -64.484 130.336  0.00  0.00    -0.302 N 
ATOM   2496  CA  GLN B 307     110.872 -64.155 130.616  0.00  0.00    +0.100 C 
ATOM   2497  C   GLN B 307     110.041 -64.646 129.427  0.00  0.00    +0.234 C 
ATOM   2498  O   GLN B 307     109.984 -63.957 128.411  0.00  0.00    -0.274 OA
ATOM   2499  CB  GLN B 307     110.702 -62.634 130.828  0.00  0.00    -0.018 C 
ATOM   2500  CG  GLN B 307     109.325 -62.282 131.440  0.00  0.00    +0.026 C 
ATOM   2501  CD  GLN B 307     109.138 -60.787 131.694  0.00  0.00    +0.211 C 
ATOM   2502  NE2 GLN B 307     108.143 -60.426 132.506  0.00  0.00    -0.329 N 
ATOM   2503  OE1 GLN B 307     109.861 -59.962 131.144  0.00  0.00    -0.276 OA
ATOM   2504  N   VAL B 308     109.408 -65.819 129.562  0.00  0.00    -0.302 N 
ATOM   2505  CA  VAL B 308     108.523 -66.364 128.533  0.00  0.00    +0.102 C 
ATOM   2506  C   VAL B 308     107.139 -66.658 129.126  0.00  0.00    +0.234 C 
ATOM   2507  O   VAL B 308     107.033 -67.283 130.181  0.00  0.00    -0.274 OA
ATOM   2508  CB  VAL B 308     109.096 -67.622 127.839  0.00  0.00    -0.020 C 
ATOM   2509  CG1 VAL B 308     110.285 -67.277 126.929  0.00  0.00    -0.061 C 
ATOM   2510  CG2 VAL B 308     109.434 -68.783 128.787  0.00  0.00    -0.061 C 
ATOM   2511  N   LYS B 309     106.126 -66.127 128.427  0.00  0.00    -0.302 N 
ATOM   2512  CA  LYS B 309     104.721 -65.939 128.804  0.00  0.00    +0.099 C 
ATOM   2513  C   LYS B 309     104.143 -64.909 127.813  0.00  0.00    +0.234 C 
ATOM   2514  O   LYS B 309     104.906 -64.124 127.249  0.00  0.00    -0.274 OA
ATOM   2515  CB  LYS B 309     104.580 -65.424 130.266  0.00  0.00    -0.026 C 
ATOM   2516  CG  LYS B 309     105.268 -64.070 130.535  0.00  0.00    -0.053 C 
ATOM   2517  CD  LYS B 309     105.409 -63.672 132.009  0.00  0.00    -0.069 C 
ATOM   2518  CE  LYS B 309     106.352 -64.576 132.815  0.00  0.00    -0.096 C 
ATOM   2519  NZ  LYS B 309     105.606 -65.456 133.726  0.00  0.00    +0.378 N 
ATOM   2520  N   ARG B 310     102.809 -64.883 127.654  0.00  0.00    -0.302 N 
ATOM   2521  CA  ARG B 310     102.070 -63.900 126.849  0.00  0.00    +0.099 C 
ATOM   2522  C   ARG B 310     102.366 -62.446 127.255  0.00  0.00    +0.234 C 
ATOM   2523  O   ARG B 310     102.541 -62.173 128.441  0.00  0.00    -0.274 OA
ATOM   2524  CB  ARG B 310     100.554 -64.179 126.966  0.00  0.00    -0.024 C 
ATOM   2525  CG  ARG B 310     100.069 -65.488 126.309  0.00  0.00    -0.033 C 
ATOM   2526  CD  ARG B 310     100.165 -65.495 124.775  0.00  0.00    +0.018 C 
ATOM   2527  NE  ARG B 310      99.300 -64.478 124.170  0.00  0.00    -0.358 N 
ATOM   2528  CZ  ARG B 310      98.077 -64.661 123.661  0.00  0.00    +0.166 C 
ATOM   2529  NH1 ARG B 310      97.523 -65.876 123.605  0.00  0.00    -0.372 N 
ATOM   2530  NH2 ARG B 310      97.415 -63.596 123.198  0.00  0.00    -0.372 N 
ATOM   2531  N   ILE B 311     102.432 -61.544 126.261  0.00  0.00    -0.302 N 
ATOM   2532  CA  ILE B 311     102.795 -60.144 126.483  0.00  0.00    +0.102 C 
ATOM   2533  C   ILE B 311     101.599 -59.368 127.068  0.00  0.00    +0.234 C 
ATOM   2534  O   ILE B 311     100.516 -59.370 126.478  0.00  0.00    -0.274 OA
ATOM   2535  CB  ILE B 311     103.302 -59.434 125.196  0.00  0.00    -0.017 C 
ATOM   2536  CG1 ILE B 311     104.402 -60.237 124.463  0.00  0.00    -0.051 C 
ATOM   2537  CG2 ILE B 311     103.787 -57.992 125.470  0.00  0.00    -0.060 C 
ATOM   2538  CD1 ILE B 311     105.690 -60.499 125.260  0.00  0.00    -0.065 C 
ATOM   2539  N   HIS B 312     101.834 -58.752 128.235  0.00  0.00    -0.302 N 
ATOM   2540  CA  HIS B 312     100.834 -58.068 129.048  0.00  0.00    +0.105 C 
ATOM   2541  C   HIS B 312     101.477 -56.915 129.817  0.00  0.00    +0.234 C 
ATOM   2542  O   HIS B 312     102.620 -57.024 130.258  0.00  0.00    -0.274 OA
ATOM   2543  CB  HIS B 312     100.227 -59.056 130.065  0.00  0.00    +0.018 C 
ATOM   2544  CG  HIS B 312      99.030 -59.828 129.590  0.00  0.00    +0.061 A 
ATOM   2545  CD2 HIS B 312      98.933 -61.151 129.213  0.00  0.00    +0.024 A 
ATOM   2546  ND1 HIS B 312      97.763 -59.244 129.542  0.00  0.00    -0.241 NA
ATOM   2547  CE1 HIS B 312      96.954 -60.228 129.189  0.00  0.00    +0.094 A 
ATOM   2548  NE2 HIS B 312      97.590 -61.382 128.981  0.00  0.00    -0.351 N 
ATOM   2549  N   GLU B 313     100.669 -55.878 130.068  0.00  0.00    -0.302 N 
ATOM   2550  CA  GLU B 313     100.976 -54.807 131.013  0.00  0.00    +0.100 C 
ATOM   2551  C   GLU B 313     101.051 -55.294 132.475  0.00  0.00    +0.234 C 
ATOM   2552  O   GLU B 313     101.868 -54.763 133.224  0.00  0.00    -0.274 OA
ATOM   2553  CB  GLU B 313      99.933 -53.689 130.857  0.00  0.00    -0.016 C 
ATOM   2554  CG  GLU B 313     100.074 -52.894 129.549  0.00  0.00    +0.051 C 
ATOM   2555  CD  GLU B 313      98.903 -51.932 129.384  0.00  0.00    +0.356 C 
ATOM   2556  OE1 GLU B 313      97.900 -52.361 128.774  0.00  0.00    -0.246 OA
ATOM   2557  OE2 GLU B 313      99.016 -50.791 129.881  0.00  0.00    -0.246 OA
ATOM   2558  N   TYR B 314     100.234 -56.299 132.846  0.00  0.00    -0.302 N 
ATOM   2559  CA  TYR B 314     100.192 -56.869 134.196  0.00  0.00    +0.103 C 
ATOM   2560  C   TYR B 314     101.374 -57.806 134.502  0.00  0.00    +0.234 C 
ATOM   2561  O   TYR B 314     101.820 -57.823 135.648  0.00  0.00    -0.274 OA
ATOM   2562  CB  TYR B 314      98.804 -57.503 134.471  0.00  0.00    -0.001 C 
ATOM   2563  CG  TYR B 314      98.609 -58.992 134.228  0.00  0.00    -0.045 A 
ATOM   2564  CD1 TYR B 314      97.926 -59.455 133.085  0.00  0.00    -0.055 A 
ATOM   2565  CD2 TYR B 314      99.065 -59.922 135.184  0.00  0.00    -0.055 A 
ATOM   2566  CE1 TYR B 314      97.692 -60.831 132.905  0.00  0.00    -0.020 A 
ATOM   2567  CE2 TYR B 314      98.838 -61.293 135.003  0.00  0.00    -0.020 A 
ATOM   2568  CZ  TYR B 314      98.143 -61.749 133.871  0.00  0.00    +0.117 A 
ATOM   2569  OH  TYR B 314      97.907 -63.079 133.715  0.00  0.00    -0.507 OA
ATOM   2570  N   LYS B 315     101.859 -58.553 133.491  0.00  0.00    -0.302 N 
ATOM   2571  CA  LYS B 315     103.029 -59.432 133.605  0.00  0.00    +0.099 C 
ATOM   2572  C   LYS B 315     104.358 -58.648 133.592  0.00  0.00    +0.234 C 
ATOM   2573  O   LYS B 315     105.344 -59.144 134.134  0.00  0.00    -0.274 OA
ATOM   2574  CB  LYS B 315     102.990 -60.513 132.503  0.00  0.00    -0.026 C 
ATOM   2575  CG  LYS B 315     101.856 -61.546 132.684  0.00  0.00    -0.053 C 
ATOM   2576  CD  LYS B 315     101.732 -62.493 131.478  0.00  0.00    -0.069 C 
ATOM   2577  CE  LYS B 315     100.638 -63.566 131.568  0.00  0.00    -0.096 C 
ATOM   2578  NZ  LYS B 315     100.947 -64.634 132.535  0.00  0.00    +0.378 N 
ATOM   2579  N   ARG B 316     104.341 -57.427 133.027  0.00  0.00    -0.302 N 
ATOM   2580  CA  ARG B 316     105.417 -56.433 133.048  0.00  0.00    +0.099 C 
ATOM   2581  C   ARG B 316     106.710 -56.893 132.346  0.00  0.00    +0.234 C 
ATOM   2582  O   ARG B 316     107.772 -56.905 132.964  0.00  0.00    -0.274 OA
ATOM   2583  CB  ARG B 316     105.665 -55.901 134.484  0.00  0.00    -0.024 C 
ATOM   2584  CG  ARG B 316     104.448 -55.195 135.105  0.00  0.00    -0.033 C 
ATOM   2585  CD  ARG B 316     104.756 -54.416 136.389  0.00  0.00    +0.018 C 
ATOM   2586  NE  ARG B 316     105.289 -55.271 137.456  0.00  0.00    -0.358 N 
ATOM   2587  CZ  ARG B 316     105.459 -54.901 138.735  0.00  0.00    +0.166 C 
ATOM   2588  NH1 ARG B 316     105.112 -53.682 139.171  0.00  0.00    -0.372 N 
ATOM   2589  NH2 ARG B 316     105.992 -55.767 139.603  0.00  0.00    -0.372 N
[truncated: 546,486 more chars]
