# Supplementary material for: DockStream: a docking wrapper to enhance de novo molecular design
Source: J Cheminform. 2021 Nov 17;13:89. doi: 10.1186/s13321-021-00563-7 (PMC8596819; doi:10.1186/s13321-021-00563-7)
Supplement: Supplementary file 1 — Additional file 1. Zipped archive of the JSON files used to generate the study. [file 13321_2021_563_MOESM1_ESM.zip › DockStream_JSONs/AutoDockVina/3kc3_ADV_Grid.pdbqt]

REMARK  Name = /tmp/tmpv11dwean.pdb
REMARK                            x       y       z     vdW  Elec       q    Type
REMARK                         _______ _______ _______ _____ _____    ______ ____
ATOM      1  N   PRO A   1     -41.442  50.550   6.909  0.00  0.00    +0.387 N 
ATOM      2  CA  PRO A   1     -40.805  49.971   5.724  0.00  0.00    -0.002 C 
ATOM      3  C   PRO A   1     -41.833  49.153   4.901  0.00  0.00    +0.200 C 
ATOM      4  O   PRO A   1     -42.538  48.298   5.442  0.00  0.00    -0.278 OA
ATOM      5  CB  PRO A   1     -39.667  49.069   6.243  0.00  0.00    -0.059 C 
ATOM      6  CG  PRO A   1     -40.135  48.665   7.632  0.00  0.00    -0.069 C 
ATOM      7  CD  PRO A   1     -40.891  49.908   8.098  0.00  0.00    -0.092 C 
ATOM      8  N   GLN A   2     -41.897  49.410   3.580  0.00  0.00    -0.305 N 
ATOM      9  CA  GLN A   2     -42.739  48.668   2.635  0.00  0.00    +0.100 C 
ATOM     10  C   GLN A   2     -42.235  47.238   2.403  0.00  0.00    +0.234 C 
ATOM     11  O   GLN A   2     -41.025  47.024   2.319  0.00  0.00    -0.274 OA
ATOM     12  CB  GLN A   2     -42.816  49.403   1.284  0.00  0.00    -0.018 C 
ATOM     13  CG  GLN A   2     -43.684  50.672   1.318  0.00  0.00    +0.026 C 
ATOM     14  CD  GLN A   2     -44.021  51.160  -0.091  0.00  0.00    +0.211 C 
ATOM     15  NE2 GLN A   2     -43.003  51.514  -0.878  0.00  0.00    -0.329 N 
ATOM     16  OE1 GLN A   2     -45.187  51.199  -0.477  0.00  0.00    -0.276 OA
ATOM     17  N   PHE A   3     -43.186  46.305   2.252  0.00  0.00    -0.302 N 
ATOM     18  CA  PHE A   3     -42.900  44.902   1.982  0.00  0.00    +0.103 C 
ATOM     19  C   PHE A   3     -44.109  44.345   1.222  0.00  0.00    +0.234 C 
ATOM     20  O   PHE A   3     -45.123  44.004   1.832  0.00  0.00    -0.274 OA
ATOM     21  CB  PHE A   3     -42.581  44.176   3.315  0.00  0.00    -0.001 C 
ATOM     22  CG  PHE A   3     -41.407  43.221   3.218  0.00  0.00    -0.045 A 
ATOM     23  CD1 PHE A   3     -41.605  41.825   3.191  0.00  0.00    -0.059 A 
ATOM     24  CD2 PHE A   3     -40.103  43.734   3.048  0.00  0.00    -0.059 A 
ATOM     25  CE1 PHE A   3     -40.514  40.978   3.048  0.00  0.00    -0.062 A 
ATOM     26  CE2 PHE A   3     -39.030  42.870   2.889  0.00  0.00    -0.062 A 
ATOM     27  CZ  PHE A   3     -39.234  41.497   2.896  0.00  0.00    -0.062 A 
ATOM     28  N   HIS A   4     -43.978  44.308  -0.114  0.00  0.00    -0.302 N 
ATOM     29  CA  HIS A   4     -45.019  43.881  -1.051  0.00  0.00    +0.105 C 
ATOM     30  C   HIS A   4     -44.857  42.403  -1.425  0.00  0.00    +0.234 C 
ATOM     31  O   HIS A   4     -44.715  42.067  -2.602  0.00  0.00    -0.274 OA
ATOM     32  CB  HIS A   4     -45.024  44.820  -2.274  0.00  0.00    +0.018 C 
ATOM     33  CG  HIS A   4     -45.351  46.249  -1.932  0.00  0.00    +0.061 A 
ATOM     34  CD2 HIS A   4     -44.602  47.386  -2.149  0.00  0.00    +0.024 A 
ATOM     35  ND1 HIS A   4     -46.545  46.604  -1.295  0.00  0.00    -0.241 NA
ATOM     36  CE1 HIS A   4     -46.472  47.919  -1.147  0.00  0.00    +0.094 A 
ATOM     37  NE2 HIS A   4     -45.345  48.434  -1.639  0.00  0.00    -0.351 N 
ATOM     38  N   VAL A   5     -44.905  41.550  -0.391  0.00  0.00    -0.302 N 
ATOM     39  CA  VAL A   5     -44.939  40.099  -0.509  0.00  0.00    +0.102 C 
ATOM     40  C   VAL A   5     -46.393  39.635  -0.688  0.00  0.00    +0.234 C 
ATOM     41  O   VAL A   5     -47.250  39.967   0.131  0.00  0.00    -0.274 OA
ATOM     42  CB  VAL A   5     -44.312  39.428   0.750  0.00  0.00    -0.020 C 
ATOM     43  CG1 VAL A   5     -44.671  37.943   0.979  0.00  0.00    -0.061 C 
ATOM     44  CG2 VAL A   5     -42.782  39.578   0.713  0.00  0.00    -0.061 C 
ATOM     45  N   LYS A   6     -46.610  38.848  -1.750  0.00  0.00    -0.302 N 
ATOM     46  CA  LYS A   6     -47.842  38.113  -2.009  0.00  0.00    +0.099 C 
ATOM     47  C   LYS A   6     -47.541  36.621  -1.805  0.00  0.00    +0.234 C 
ATOM     48  O   LYS A   6     -46.403  36.189  -2.001  0.00  0.00    -0.274 OA
ATOM     49  CB  LYS A   6     -48.348  38.398  -3.443  0.00  0.00    -0.026 C 
ATOM     50  CG  LYS A   6     -48.684  39.880  -3.716  0.00  0.00    -0.053 C 
ATOM     51  CD  LYS A   6     -47.516  40.674  -4.324  0.00  0.00    -0.069 C 
ATOM     52  CE  LYS A   6     -47.811  42.174  -4.455  0.00  0.00    -0.096 C 
ATOM     53  NZ  LYS A   6     -46.656  42.887  -5.026  0.00  0.00    +0.378 N 
ATOM     54  N   SER A   7     -48.569  35.866  -1.390  0.00  0.00    -0.301 N 
ATOM     55  CA  SER A   7     -48.487  34.444  -1.051  0.00  0.00    +0.123 C 
ATOM     56  C   SER A   7     -48.100  33.526  -2.230  0.00  0.00    +0.236 C 
ATOM     57  O   SER A   7     -48.313  33.873  -3.393  0.00  0.00    -0.274 OA
ATOM     58  CB  SER A   7     -49.821  34.029  -0.395  0.00  0.00    +0.071 C 
ATOM     59  OG  SER A   7     -50.903  34.077  -1.305  0.00  0.00    -0.393 OA
ATOM     60  N   GLY A   8     -47.547  32.353  -1.881  0.00  0.00    -0.305 N 
ATOM     61  CA  GLY A   8     -47.201  31.294  -2.825  0.00  0.00    +0.088 C 
ATOM     62  C   GLY A   8     -48.426  30.418  -3.127  0.00  0.00    +0.231 C 
ATOM     63  O   GLY A   8     -49.461  30.511  -2.462  0.00  0.00    -0.274 OA
ATOM     64  N   LEU A   9     -48.283  29.544  -4.136  0.00  0.00    -0.303 N 
ATOM     65  CA  LEU A   9     -49.295  28.565  -4.525  0.00  0.00    +0.100 C 
ATOM     66  C   LEU A   9     -49.237  27.345  -3.598  0.00  0.00    +0.234 C 
ATOM     67  O   LEU A   9     -48.212  26.662  -3.572  0.00  0.00    -0.274 OA
ATOM     68  CB  LEU A   9     -49.065  28.156  -5.998  0.00  0.00    -0.024 C 
ATOM     69  CG  LEU A   9     -50.052  27.116  -6.575  0.00  0.00    -0.045 C 
ATOM     70  CD1 LEU A   9     -51.523  27.540  -6.416  0.00  0.00    -0.063 C 
ATOM     71  CD2 LEU A   9     -49.718  26.808  -8.045  0.00  0.00    -0.063 C 
ATOM     72  N   GLN A  10     -50.357  27.066  -2.913  0.00  0.00    -0.302 N 
ATOM     73  CA  GLN A  10     -50.563  25.815  -2.192  0.00  0.00    +0.100 C 
ATOM     74  C   GLN A  10     -51.514  24.945  -3.020  0.00  0.00    +0.234 C 
ATOM     75  O   GLN A  10     -52.698  25.269  -3.135  0.00  0.00    -0.274 OA
ATOM     76  CB  GLN A  10     -51.098  26.100  -0.770  0.00  0.00    -0.018 C 
ATOM     77  CG  GLN A  10     -51.338  24.858   0.121  0.00  0.00    +0.026 C 
ATOM     78  CD  GLN A  10     -50.099  23.969   0.291  0.00  0.00    +0.211 C 
ATOM     79  NE2 GLN A  10     -49.409  24.099   1.426  0.00  0.00    -0.329 N 
ATOM     80  OE1 GLN A  10     -49.770  23.171  -0.584  0.00  0.00    -0.276 OA
ATOM     81  N   ILE A  11     -50.962  23.859  -3.581  0.00  0.00    -0.302 N 
ATOM     82  CA  ILE A  11     -51.705  22.875  -4.359  0.00  0.00    +0.102 C 
ATOM     83  C   ILE A  11     -52.468  21.933  -3.407  0.00  0.00    +0.234 C 
ATOM     84  O   ILE A  11     -51.846  21.126  -2.711  0.00  0.00    -0.274 OA
ATOM     85  CB  ILE A  11     -50.770  22.055  -5.300  0.00  0.00    -0.017 C 
ATOM     86  CG1 ILE A  11     -50.110  22.982  -6.349  0.00  0.00    -0.051 C 
ATOM     87  CG2 ILE A  11     -51.478  20.875  -6.004  0.00  0.00    -0.060 C 
ATOM     88  CD1 ILE A  11     -49.006  22.317  -7.186  0.00  0.00    -0.065 C 
ATOM     89  N   LYS A  12     -53.806  22.065  -3.418  0.00  0.00    -0.302 N 
ATOM     90  CA  LYS A  12     -54.766  21.203  -2.724  0.00  0.00    +0.099 C 
ATOM     91  C   LYS A  12     -54.659  19.742  -3.196  0.00  0.00    +0.234 C 
ATOM     92  O   LYS A  12     -54.414  19.511  -4.377  0.00  0.00    -0.274 OA
ATOM     93  CB  LYS A  12     -56.188  21.742  -2.992  0.00  0.00    -0.026 C 
ATOM     94  CG  LYS A  12     -56.507  23.072  -2.285  0.00  0.00    -0.053 C 
ATOM     95  CD  LYS A  12     -57.942  23.547  -2.581  0.00  0.00    -0.069 C 
ATOM     96  CE  LYS A  12     -58.445  24.673  -1.666  0.00  0.00    -0.096 C 
ATOM     97  NZ  LYS A  12     -57.659  25.909  -1.811  0.00  0.00    +0.378 N 
ATOM     98  N   LYS A  13     -54.841  18.783  -2.276  0.00  0.00    -0.302 N 
ATOM     99  CA  LYS A  13     -54.777  17.350  -2.591  0.00  0.00    +0.099 C 
ATOM    100  C   LYS A  13     -56.146  16.665  -2.494  0.00  0.00    +0.234 C 
ATOM    101  O   LYS A  13     -56.309  15.609  -3.106  0.00  0.00    -0.274 OA
ATOM    102  CB  LYS A  13     -53.774  16.638  -1.661  0.00  0.00    -0.026 C 
ATOM    103  CG  LYS A  13     -52.332  17.175  -1.702  0.00  0.00    -0.053 C 
ATOM    104  CD  LYS A  13     -51.716  17.262  -3.110  0.00  0.00    -0.069 C 
ATOM    105  CE  LYS A  13     -50.197  17.488  -3.101  0.00  0.00    -0.096 C 
ATOM    106  NZ  LYS A  13     -49.822  18.673  -2.313  0.00  0.00    +0.378 N 
ATOM    107  N   ASN A  14     -57.102  17.262  -1.754  0.00  0.00    -0.302 N 
ATOM    108  CA  ASN A  14     -58.480  16.771  -1.629  0.00  0.00    +0.108 C 
ATOM    109  C   ASN A  14     -59.183  16.737  -2.996  0.00  0.00    +0.234 C 
ATOM    110  O   ASN A  14     -58.892  17.588  -3.835  0.00  0.00    -0.274 OA
ATOM    111  CB  ASN A  14     -59.272  17.607  -0.588  0.00  0.00    +0.051 C 
ATOM    112  CG  ASN A  14     -59.550  19.069  -0.974  0.00  0.00    +0.213 C 
ATOM    113  ND2 ASN A  14     -60.795  19.372  -1.351  0.00  0.00    -0.329 N 
ATOM    114  OD1 ASN A  14     -58.653  19.909  -0.917  0.00  0.00    -0.276 OA
ATOM    115  N   ALA A  15     -60.083  15.761  -3.200  0.00  0.00    -0.303 N 
ATOM    116  CA  ALA A  15     -60.847  15.606  -4.439  0.00  0.00    +0.097 C 
ATOM    117  C   ALA A  15     -61.647  16.878  -4.765  0.00  0.00    +0.234 C 
ATOM    118  O   ALA A  15     -62.382  17.358  -3.904  0.00  0.00    -0.274 OA
ATOM    119  CB  ALA A  15     -61.767  14.384  -4.310  0.00  0.00    -0.038 C 
ATOM    120  N   ILE A  16     -61.456  17.421  -5.979  0.00  0.00    -0.302 N 
ATOM    121  CA  ILE A  16     -62.058  18.684  -6.424  0.00  0.00    +0.102 C 
ATOM    122  C   ILE A  16     -63.601  18.685  -6.395  0.00  0.00    +0.234 C 
ATOM    123  O   ILE A  16     -64.194  19.746  -6.212  0.00  0.00    -0.274 OA
ATOM    124  CB  ILE A  16     -61.600  19.058  -7.863  0.00  0.00    -0.017 C 
ATOM    125  CG1 ILE A  16     -61.945  20.523  -8.218  0.00  0.00    -0.051 C 
ATOM    126  CG2 ILE A  16     -62.129  18.086  -8.946  0.00  0.00    -0.060 C 
ATOM    127  CD1 ILE A  16     -61.176  21.070  -9.420  0.00  0.00    -0.065 C 
ATOM    128  N   ILE A  17     -64.207  17.494  -6.540  0.00  0.00    -0.302 N 
ATOM    129  CA  ILE A  17     -65.649  17.275  -6.485  0.00  0.00    +0.102 C 
ATOM    130  C   ILE A  17     -66.285  17.575  -5.111  0.00  0.00    +0.234 C 
ATOM    131  O   ILE A  17     -67.478  17.867  -5.077  0.00  0.00    -0.274 OA
ATOM    132  CB  ILE A  17     -66.043  15.843  -6.934  0.00  0.00    -0.017 C 
ATOM    133  CG1 ILE A  17     -65.409  14.720  -6.079  0.00  0.00    -0.051 C 
ATOM    134  CG2 ILE A  17     -65.755  15.649  -8.435  0.00  0.00    -0.060 C 
ATOM    135  CD1 ILE A  17     -66.000  13.330  -6.352  0.00  0.00    -0.065 C 
ATOM    136  N   ASP A  18     -65.481  17.574  -4.030  0.00  0.00    -0.302 N 
ATOM    137  CA  ASP A  18     -65.861  18.050  -2.692  0.00  0.00    +0.110 C 
ATOM    138  C   ASP A  18     -66.232  19.543  -2.679  0.00  0.00    +0.234 C 
ATOM    139  O   ASP A  18     -67.134  19.926  -1.935  0.00  0.00    -0.274 OA
ATOM    140  CB  ASP A  18     -64.776  17.810  -1.607  0.00  0.00    +0.076 C 
ATOM    141  CG  ASP A  18     -64.222  16.384  -1.505  0.00  0.00    +0.358 C 
ATOM    142  OD1 ASP A  18     -63.130  16.253  -0.908  0.00  0.00    -0.246 OA
ATOM    143  OD2 ASP A  18     -64.918  15.446  -1.952  0.00  0.00    -0.246 OA
ATOM    144  N   ASP A  19     -65.525  20.340  -3.496  0.00  0.00    -0.302 N 
ATOM    145  CA  ASP A  19     -65.578  21.803  -3.505  0.00  0.00    +0.110 C 
ATOM    146  C   ASP A  19     -66.351  22.370  -4.706  0.00  0.00    +0.234 C 
ATOM    147  O   ASP A  19     -66.871  23.480  -4.588  0.00  0.00    -0.274 OA
ATOM    148  CB  ASP A  19     -64.159  22.422  -3.418  0.00  0.00    +0.076 C 
ATOM    149  CG  ASP A  19     -63.322  21.912  -2.233  0.00  0.00    +0.358 C 
ATOM    150  OD1 ASP A  19     -63.926  21.593  -1.185  0.00  0.00    -0.246 OA
ATOM    151  OD2 ASP A  19     -62.079  21.917  -2.360  0.00  0.00    -0.246 OA
ATOM    152  N   TYR A  20     -66.430  21.621  -5.822  0.00  0.00    -0.302 N 
ATOM    153  CA  TYR A  20     -67.059  22.068  -7.065  0.00  0.00    +0.103 C 
ATOM    154  C   TYR A  20     -67.933  20.962  -7.672  0.00  0.00    +0.234 C 
ATOM    155  O   TYR A  20     -67.479  19.828  -7.794  0.00  0.00    -0.274 OA
ATOM    156  CB  TYR A  20     -65.979  22.497  -8.090  0.00  0.00    -0.001 C 
ATOM    157  CG  TYR A  20     -65.096  23.660  -7.669  0.00  0.00    -0.045 A 
ATOM    158  CD1 TYR A  20     -65.474  24.987  -7.961  0.00  0.00    -0.055 A 
ATOM    159  CD2 TYR A  20     -63.885  23.423  -6.987  0.00  0.00    -0.055 A 
ATOM    160  CE1 TYR A  20     -64.667  26.065  -7.550  0.00  0.00    -0.020 A 
ATOM    161  CE2 TYR A  20     -63.076  24.502  -6.584  0.00  0.00    -0.020 A 
ATOM    162  CZ  TYR A  20     -63.469  25.824  -6.852  0.00  0.00    +0.117 A 
ATOM    163  OH  TYR A  20     -62.694  26.871  -6.442  0.00  0.00    -0.507 OA
ATOM    164  N   LYS A  21     -69.136  21.338  -8.137  0.00  0.00    -0.302 N 
ATOM    165  CA  LYS A  21     -69.895  20.582  -9.132  0.00  0.00    +0.099 C 
ATOM    166  C   LYS A  21     -69.217  20.789 -10.496  0.00  0.00    +0.234 C 
ATOM    167  O   LYS A  21     -69.171  21.923 -10.971  0.00  0.00    -0.274 OA
ATOM    168  CB  LYS A  21     -71.366  21.062  -9.158  0.00  0.00    -0.026 C 
ATOM    169  CG  LYS A  21     -72.239  20.328 -10.200  0.00  0.00    -0.053 C 
ATOM    170  CD  LYS A  21     -73.630  20.946 -10.393  0.00  0.00    -0.069 C 
ATOM    171  CE  LYS A  21     -74.434  20.208 -11.476  0.00  0.00    -0.096 C 
ATOM    172  NZ  LYS A  21     -75.720  20.871 -11.747  0.00  0.00    +0.378 N 
ATOM    173  N   VAL A  22     -68.711  19.702 -11.092  0.00  0.00    -0.302 N 
ATOM    174  CA  VAL A  22     -68.038  19.746 -12.387  0.00  0.00    +0.102 C 
ATOM    175  C   VAL A  22     -69.037  19.342 -13.483  0.00  0.00    +0.234 C 
ATOM    176  O   VAL A  22     -69.495  18.199 -13.501  0.00  0.00    -0.274 OA
ATOM    177  CB  VAL A  22     -66.797  18.810 -12.416  0.00  0.00    -0.020 C 
ATOM    178  CG1 VAL A  22     -66.114  18.715 -13.798  0.00  0.00    -0.061 C 
ATOM    179  CG2 VAL A  22     -65.759  19.242 -11.359  0.00  0.00    -0.061 C 
ATOM    180  N   THR A  23     -69.348  20.302 -14.368  0.00  0.00    -0.300 N 
ATOM    181  CA  THR A  23     -70.192  20.099 -15.548  0.00  0.00    +0.125 C 
ATOM    182  C   THR A  23     -69.322  19.779 -16.785  0.00  0.00    +0.237 C 
ATOM    183  O   THR A  23     -68.100  19.669 -16.665  0.00  0.00    -0.274 OA
ATOM    184  CB  THR A  23     -71.116  21.327 -15.813  0.00  0.00    +0.079 C 
ATOM    185  CG2 THR A  23     -71.726  21.935 -14.543  0.00  0.00    -0.037 C 
ATOM    186  OG1 THR A  23     -70.541  22.347 -16.605  0.00  0.00    -0.390 OA
ATOM    187  N   SER A  24     -69.975  19.602 -17.944  0.00  0.00    -0.300 N 
ATOM    188  CA  SER A  24     -69.334  19.217 -19.202  0.00  0.00    +0.123 C 
ATOM    189  C   SER A  24     -69.439  20.282 -20.308  0.00  0.00    +0.236 C 
ATOM    190  O   SER A  24     -68.862  20.055 -21.372  0.00  0.00    -0.274 OA
ATOM    191  CB  SER A  24     -69.908  17.853 -19.636  0.00  0.00    +0.071 C 
ATOM    192  OG  SER A  24     -71.263  17.947 -20.035  0.00  0.00    -0.393 OA
ATOM    193  N   GLN A  25     -70.142  21.408 -20.072  0.00  0.00    -0.302 N 
ATOM    194  CA  GLN A  25     -70.254  22.498 -21.048  0.00  0.00    +0.100 C 
ATOM    195  C   GLN A  25     -68.911  23.240 -21.163  0.00  0.00    +0.234 C 
ATOM    196  O   GLN A  25     -68.376  23.721 -20.163  0.00  0.00    -0.274 OA
ATOM    197  CB  GLN A  25     -71.468  23.397 -20.723  0.00  0.00    -0.018 C 
ATOM    198  CG  GLN A  25     -71.348  24.269 -19.457  0.00  0.00    +0.026 C 
ATOM    199  CD  GLN A  25     -72.702  24.676 -18.870  0.00  0.00    +0.211 C 
ATOM    200  NE2 GLN A  25     -72.824  25.924 -18.420  0.00  0.00    -0.329 N 
ATOM    201  OE1 GLN A  25     -73.623  23.867 -18.783  0.00  0.00    -0.276 OA
ATOM    202  N   VAL A  26     -68.370  23.235 -22.388  0.00  0.00    -0.302 N 
ATOM    203  CA  VAL A  26     -67.021  23.684 -22.705  0.00  0.00    +0.102 C 
ATOM    204  C   VAL A  26     -67.021  25.201 -22.966  0.00  0.00    +0.234 C 
ATOM    205  O   VAL A  26     -67.765  25.664 -23.831  0.00  0.00    -0.274 OA
ATOM    206  CB  VAL A  26     -66.496  22.936 -23.968  0.00  0.00    -0.020 C 
ATOM    207  CG1 VAL A  26     -65.117  23.409 -24.461  0.00  0.00    -0.061 C 
ATOM    208  CG2 VAL A  26     -66.439  21.414 -23.733  0.00  0.00    -0.061 C 
ATOM    209  N   LEU A  27     -66.175  25.934 -22.224  0.00  0.00    -0.302 N 
ATOM    210  CA  LEU A  27     -65.951  27.369 -22.411  0.00  0.00    +0.100 C 
ATOM    211  C   LEU A  27     -64.998  27.642 -23.583  0.00  0.00    +0.234 C 
ATOM    212  O   LEU A  27     -65.276  28.519 -24.399  0.00  0.00    -0.274 OA
ATOM    213  CB  LEU A  27     -65.365  27.986 -21.124  0.00  0.00    -0.024 C 
ATOM    214  CG  LEU A  27     -66.298  27.974 -19.899  0.00  0.00    -0.045 C 
ATOM    215  CD1 LEU A  27     -65.591  28.627 -18.702  0.00  0.00    -0.063 C 
ATOM    216  CD2 LEU A  27     -67.661  28.637 -20.174  0.00  0.00    -0.063 C 
ATOM    217  N   GLY A  28     -63.899  26.880 -23.636  0.00  0.00    -0.305 N 
ATOM    218  CA  GLY A  28     -62.884  26.975 -24.674  0.00  0.00    +0.088 C 
ATOM    219  C   GLY A  28     -62.078  25.676 -24.655  0.00  0.00    +0.231 C 
ATOM    220  O   GLY A  28     -62.339  24.777 -23.854  0.00  0.00    -0.274 OA
ATOM    221  N   LEU A  29     -61.090  25.571 -25.554  0.00  0.00    -0.303 N 
ATOM    222  CA  LEU A  29     -60.267  24.374 -25.682  0.00  0.00    +0.100 C 
ATOM    223  C   LEU A  29     -58.817  24.727 -26.017  0.00  0.00    +0.234 C 
ATOM    224  O   LEU A  29     -58.543  25.273 -27.084  0.00  0.00    -0.274 OA
ATOM    225  CB  LEU A  29     -60.903  23.317 -26.618  0.00  0.00    -0.024 C 
ATOM    226  CG  LEU A  29     -61.369  23.818 -28.007  0.00  0.00    -0.045 C 
ATOM    227  CD1 LEU A  29     -61.230  22.713 -29.070  0.00  0.00    -0.063 C 
ATOM    228  CD2 LEU A  29     -62.807  24.386 -27.971  0.00  0.00    -0.063 C 
ATOM    229  N   GLY A  30     -57.921  24.399 -25.075  0.00  0.00    -0.305 N 
ATOM    230  CA  GLY A  30     -56.496  24.653 -25.188  0.00  0.00    +0.088 C 
ATOM    231  C   GLY A  30     -55.783  23.432 -25.765  0.00  0.00    +0.231 C 
ATOM    232  O   GLY A  30     -56.238  22.293 -25.633  0.00  0.00    -0.274 OA
ATOM    233  N   ILE A  31     -54.592  23.693 -26.320  0.00  0.00    -0.302 N 
ATOM    234  CA  ILE A  31     -53.543  22.702 -26.533  0.00  0.00    +0.102 C 
ATOM    235  C   ILE A  31     -53.058  22.250 -25.136  0.00  0.00    +0.234 C 
ATOM    236  O   ILE A  31     -52.736  23.109 -24.313  0.00  0.00    -0.274 OA
ATOM    237  CB  ILE A  31     -52.331  23.301 -27.318  0.00  0.00    -0.017 C 
ATOM    238  CG1 ILE A  31     -52.755  23.961 -28.655  0.00  0.00    -0.051 C 
ATOM    239  CG2 ILE A  31     -51.247  22.237 -27.601  0.00  0.00    -0.060 C 
ATOM    240  CD1 ILE A  31     -53.330  25.385 -28.525  0.00  0.00    -0.065 C 
ATOM    241  N   ASN A  32     -53.072  20.927 -24.895  0.00  0.00    -0.302 N 
ATOM    242  CA  ASN A  32     -52.769  20.252 -23.621  0.00  0.00    +0.108 C 
ATOM    243  C   ASN A  32     -53.987  20.085 -22.678  0.00  0.00    +0.234 C 
ATOM    244  O   ASN A  32     -53.844  19.380 -21.678  0.00  0.00    -0.274 OA
ATOM    245  CB  ASN A  32     -51.544  20.878 -22.884  0.00  0.00    +0.051 C 
ATOM    246  CG  ASN A  32     -50.676  19.917 -22.061  0.00  0.00    +0.213 C 
ATOM    247  ND2 ASN A  32     -49.697  20.474 -21.345  0.00  0.00    -0.329 N 
ATOM    248  OD1 ASN A  32     -50.868  18.704 -22.061  0.00  0.00    -0.276 OA
ATOM    249  N   GLY A  33     -55.165  20.655 -22.994  0.00  0.00    -0.305 N 
ATOM    250  CA  GLY A  33     -56.364  20.379 -22.202  0.00  0.00    +0.088 C 
ATOM    251  C   GLY A  33     -57.487  21.362 -22.527  0.00  0.00    +0.231 C 
ATOM    252  O   GLY A  33     -57.270  22.574 -22.556  0.00  0.00    -0.274 OA
ATOM    253  N   LYS A  34     -58.706  20.821 -22.701  0.00  0.00    -0.303 N 
ATOM    254  CA  LYS A  34     -59.945  21.584 -22.862  0.00  0.00    +0.099 C 
ATOM    255  C   LYS A  34     -60.475  22.150 -21.535  0.00  0.00    +0.234 C 
ATOM    256  O   LYS A  34     -60.279  21.537 -20.484  0.00  0.00    -0.274 OA
ATOM    257  CB  LYS A  34     -61.011  20.794 -23.661  0.00  0.00    -0.026 C 
ATOM    258  CG  LYS A  34     -61.159  19.294 -23.325  0.00  0.00    -0.053 C 
ATOM    259  CD  LYS A  34     -60.339  18.371 -24.254  0.00  0.00    -0.069 C 
ATOM    260  CE  LYS A  34     -60.928  18.198 -25.668  0.00  0.00    -0.096 C 
ATOM    261  NZ  LYS A  34     -62.177  17.417 -25.649  0.00  0.00    +0.378 N 
ATOM    262  N   VAL A  35     -61.124  23.324 -21.626  0.00  0.00    -0.302 N 
ATOM    263  CA  VAL A  35     -61.617  24.081 -20.480  0.00  0.00    +0.102 C 
ATOM    264  C   VAL A  35     -63.130  23.866 -20.308  0.00  0.00    +0.234 C 
ATOM    265  O   VAL A  35     -63.918  24.310 -21.143  0.00  0.00    -0.274 OA
ATOM    266  CB  VAL A  35     -61.314  25.601 -20.596  0.00  0.00    -0.020 C 
ATOM    267  CG1 VAL A  35     -61.878  26.442 -19.428  0.00  0.00    -0.061 C 
ATOM    268  CG2 VAL A  35     -59.798  25.835 -20.696  0.00  0.00    -0.061 C 
ATOM    269  N   LEU A  36     -63.483  23.198 -19.203  0.00  0.00    -0.302 N 
ATOM    270  CA  LEU A  36     -64.849  22.927 -18.765  0.00  0.00    +0.100 C 
ATOM    271  C   LEU A  36     -65.323  24.030 -17.814  0.00  0.00    +0.234 C 
ATOM    272  O   LEU A  36     -64.509  24.615 -17.103  0.00  0.00    -0.274 OA
ATOM    273  CB  LEU A  36     -64.870  21.585 -17.998  0.00  0.00    -0.024 C 
ATOM    274  CG  LEU A  36     -64.452  20.345 -18.818  0.00  0.00    -0.045 C 
ATOM    275  CD1 LEU A  36     -64.274  19.120 -17.895  0.00  0.00    -0.063 C 
ATOM    276  CD2 LEU A  36     -65.412  20.073 -19.997  0.00  0.00    -0.063 C 
ATOM    277  N   GLN A  37     -66.643  24.241 -17.765  0.00  0.00    -0.302 N 
ATOM    278  CA  GLN A  37     -67.275  25.092 -16.765  0.00  0.00    +0.100 C 
ATOM    279  C   GLN A  37     -67.605  24.247 -15.522  0.00  0.00    +0.234 C 
ATOM    280  O   GLN A  37     -68.026  23.096 -15.651  0.00  0.00    -0.274 OA
ATOM    281  CB  GLN A  37     -68.528  25.719 -17.391  0.00  0.00    -0.018 C 
ATOM    282  CG  GLN A  37     -69.083  26.906 -16.585  0.00  0.00    +0.026 C 
ATOM    283  CD  GLN A  37     -70.198  27.640 -17.327  0.00  0.00    +0.211 C 
ATOM    284  NE2 GLN A  37     -71.037  28.353 -16.587  0.00  0.00    -0.329 N 
ATOM    285  OE1 GLN A  37     -70.318  27.579 -18.548  0.00  0.00    -0.276 OA
ATOM    286  N   ILE A  38     -67.399  24.840 -14.341  0.00  0.00    -0.302 N 
ATOM    287  CA  ILE A  38     -67.662  24.230 -13.038  0.00  0.00    +0.102 C 
ATOM    288  C   ILE A  38     -68.358  25.271 -12.139  0.00  0.00    +0.234 C 
ATOM    289  O   ILE A  38     -68.356  26.461 -12.458  0.00  0.00    -0.274 OA
ATOM    290  CB  ILE A  38     -66.346  23.714 -12.362  0.00  0.00    -0.017 C 
ATOM    291  CG1 ILE A  38     -65.411  24.814 -11.795  0.00  0.00    -0.051 C 
ATOM    292  CG2 ILE A  38     -65.581  22.765 -13.305  0.00  0.00    -0.060 C 
ATOM    293  CD1 ILE A  38     -64.162  24.299 -11.061  0.00  0.00    -0.065 C 
ATOM    294  N   PHE A  39     -68.952  24.802 -11.034  0.00  0.00    -0.302 N 
ATOM    295  CA  PHE A  39     -69.652  25.643 -10.066  0.00  0.00    +0.103 C 
ATOM    296  C   PHE A  39     -69.173  25.310  -8.655  0.00  0.00    +0.234 C 
ATOM    297  O   PHE A  39     -69.231  24.144  -8.282  0.00  0.00    -0.274 OA
ATOM    298  CB  PHE A  39     -71.178  25.429 -10.163  0.00  0.00    -0.001 C 
ATOM    299  CG  PHE A  39     -71.820  25.907 -11.452  0.00  0.00    -0.045 A 
ATOM    300  CD1 PHE A  39     -71.787  25.092 -12.602  0.00  0.00    -0.059 A 
ATOM    301  CD2 PHE A  39     -72.312  27.224 -11.558  0.00  0.00    -0.059 A 
ATOM    302  CE1 PHE A  39     -72.279  25.569 -13.809  0.00  0.00    -0.062 A 
ATOM    303  CE2 PHE A  39     -72.827  27.672 -12.768  0.00  0.00    -0.062 A 
ATOM    304  CZ  PHE A  39     -72.808  26.850 -13.887  0.00  0.00    -0.062 A 
ATOM    305  N   ASN A  40     -68.763  26.330  -7.880  0.00  0.00    -0.302 N 
ATOM    306  CA  ASN A  40     -68.442  26.215  -6.451  0.00  0.00    +0.108 C 
ATOM    307  C   ASN A  40     -69.710  25.838  -5.670  0.00  0.00    +0.234 C 
ATOM    308  O   ASN A  40     -70.736  26.482  -5.860  0.00  0.00    -0.274 OA
ATOM    309  CB  ASN A  40     -67.848  27.559  -5.966  0.00  0.00    +0.051 C 
ATOM    310  CG  ASN A  40     -67.230  27.550  -4.555  0.00  0.00    +0.213 C 
ATOM    311  ND2 ASN A  40     -66.097  28.234  -4.392  0.00  0.00    -0.329 N 
ATOM    312  OD1 ASN A  40     -67.773  26.976  -3.612  0.00  0.00    -0.276 OA
ATOM    313  N   LYS A  41     -69.619  24.804  -4.823  0.00  0.00    -0.302 N 
ATOM    314  CA  LYS A  41     -70.742  24.279  -4.048  0.00  0.00    +0.099 C 
ATOM    315  C   LYS A  41     -71.257  25.238  -2.959  0.00  0.00    +0.234 C 
ATOM    316  O   LYS A  41     -72.472  25.398  -2.846  0.00  0.00    -0.274 OA
ATOM    317  CB  LYS A  41     -70.341  22.922  -3.448  0.00  0.00    -0.026 C 
ATOM    318  CG  LYS A  41     -70.247  21.801  -4.495  0.00  0.00    -0.053 C 
ATOM    319  CD  LYS A  41     -69.690  20.502  -3.894  0.00  0.00    -0.069 C 
ATOM    320  CE  LYS A  41     -70.449  19.246  -4.330  0.00  0.00    -0.096 C 
ATOM    321  NZ  LYS A  41     -69.925  18.055  -3.643  0.00  0.00    +0.378 N 
ATOM    322  N   ARG A  42     -70.337  25.854  -2.194  0.00  0.00    -0.302 N 
ATOM    323  CA  ARG A  42     -70.648  26.790  -1.108  0.00  0.00    +0.099 C 
ATOM    324  C   ARG A  42     -71.313  28.076  -1.622  0.00  0.00    +0.234 C 
ATOM    325  O   ARG A  42     -72.457  28.355  -1.267  0.00  0.00    -0.274 OA
ATOM    326  CB  ARG A  42     -69.368  27.169  -0.331  0.00  0.00    -0.024 C 
ATOM    327  CG  ARG A  42     -68.665  26.031   0.420  0.00  0.00    -0.033 C 
ATOM    328  CD  ARG A  42     -67.343  26.542   1.011  0.00  0.00    +0.018 C 
ATOM    329  NE  ARG A  42     -66.714  25.585   1.928  0.00  0.00    -0.358 N 
ATOM    330  CZ  ARG A  42     -65.428  25.628   2.320  0.00  0.00    +0.166 C 
ATOM    331  NH1 ARG A  42     -64.587  26.567   1.861  0.00  0.00    -0.372 N 
ATOM    332  NH2 ARG A  42     -64.974  24.714   3.186  0.00  0.00    -0.372 N 
ATOM    333  N   THR A  43     -70.554  28.838  -2.425  0.00  0.00    -0.300 N 
ATOM    334  CA  THR A  43     -70.923  30.168  -2.904  0.00  0.00    +0.125 C 
ATOM    335  C   THR A  43     -71.898  30.138  -4.102  0.00  0.00    +0.236 C 
ATOM    336  O   THR A  43     -72.443  31.188  -4.438  0.00  0.00    -0.274 OA
ATOM    337  CB  THR A  43     -69.654  30.973  -3.303  0.00  0.00    +0.079 C 
ATOM    338  CG2 THR A  43     -68.577  31.022  -2.207  0.00  0.00    -0.037 C 
ATOM    339  OG1 THR A  43     -69.056  30.497  -4.491  0.00  0.00    -0.390 OA
ATOM    340  N   GLN A  44     -72.090  28.956  -4.723  0.00  0.00    -0.302 N 
ATOM    341  CA  GLN A  44     -72.929  28.681  -5.903  0.00  0.00    +0.100 C 
ATOM    342  C   GLN A  44     -72.389  29.326  -7.207  0.00  0.00    +0.234 C 
ATOM    343  O   GLN A  44     -73.022  29.211  -8.256  0.00  0.00    -0.274 OA
ATOM    344  CB  GLN A  44     -74.412  29.022  -5.585  0.00  0.00    -0.018 C 
ATOM    345  CG  GLN A  44     -75.502  28.395  -6.486  0.00  0.00    +0.026 C 
ATOM    346  CD  GLN A  44     -75.674  26.879  -6.322  0.00  0.00    +0.211 C 
ATOM    347  NE2 GLN A  44     -76.917  26.432  -6.132  0.00  0.00    -0.329 N 
ATOM    348  OE1 GLN A  44     -74.721  26.108  -6.401  0.00  0.00    -0.276 OA
ATOM    349  N   GLU A  45     -71.219  29.980  -7.117  0.00  0.00    -0.302 N 
ATOM    350  CA  GLU A  45     -70.565  30.792  -8.141  0.00  0.00    +0.100 C 
ATOM    351  C   GLU A  45     -69.963  29.952  -9.278  0.00  0.00    +0.234 C 
ATOM    352  O   GLU A  45     -69.882  28.732  -9.170  0.00  0.00    -0.274 OA
ATOM    353  CB  GLU A  45     -69.523  31.653  -7.403  0.00  0.00    -0.016 C 
ATOM    354  CG  GLU A  45     -68.775  32.723  -8.224  0.00  0.00    +0.051 C 
ATOM    355  CD  GLU A  45     -67.810  33.559  -7.381  0.00  0.00    +0.356 C 
ATOM    356  OE1 GLU A  45     -67.664  33.262  -6.173  0.00  0.00    -0.246 OA
ATOM    357  OE2 GLU A  45     -67.212  34.479  -7.978  0.00  0.00    -0.246 OA
ATOM    358  N   LYS A  46     -69.582  30.640 -10.359  0.00  0.00    -0.302 N 
ATOM    359  CA  LYS A  46     -69.264  30.081 -11.664  0.00  0.00    +0.099 C 
ATOM    360  C   LYS A  46     -67.756  30.225 -11.934  0.00  0.00    +0.234 C 
ATOM    361  O   LYS A  46     -67.234  31.339 -11.875  0.00  0.00    -0.274 OA
ATOM    362  CB  LYS A  46     -70.126  30.895 -12.653  0.00  0.00    -0.026 C 
ATOM    363  CG  LYS A  46     -70.508  30.176 -13.949  0.00  0.00    -0.053 C 
ATOM    364  CD  LYS A  46     -71.735  30.843 -14.610  0.00  0.00    -0.069 C 
ATOM    365  CE  LYS A  46     -71.432  32.175 -15.306  0.00  0.00    -0.096 C 
ATOM    366  NZ  LYS A  46     -70.527  31.993 -16.450  0.00  0.00    +0.378 N 
ATOM    367  N   PHE A  47     -67.085  29.096 -12.216  0.00  0.00    -0.302 N 
ATOM    368  CA  PHE A  47     -65.638  29.007 -12.443  0.00  0.00    +0.103 C 
ATOM    369  C   PHE A  47     -65.319  28.163 -13.691  0.00  0.00    +0.234 C 
ATOM    370  O   PHE A  47     -66.203  27.504 -14.238  0.00  0.00    -0.274 OA
ATOM    371  CB  PHE A  47     -64.938  28.462 -11.177  0.00  0.00    -0.001 C 
ATOM    372  CG  PHE A  47     -64.933  29.409  -9.992  0.00  0.00    -0.045 A 
ATOM    373  CD1 PHE A  47     -65.935  29.324  -9.003  0.00  0.00    -0.059 A 
ATOM    374  CD2 PHE A  47     -64.023  30.485  -9.950  0.00  0.00    -0.059 A 
ATOM    375  CE1 PHE A  47     -65.963  30.246  -7.965  0.00  0.00    -0.062 A 
ATOM    376  CE2 PHE A  47     -64.081  31.409  -8.915  0.00  0.00    -0.062 A 
ATOM    377  CZ  PHE A  47     -65.039  31.281  -7.920  0.00  0.00    -0.062 A 
ATOM    378  N   ALA A  48     -64.055  28.229 -14.132  0.00  0.00    -0.303 N 
ATOM    379  CA  ALA A  48     -63.529  27.520 -15.296  0.00  0.00    +0.097 C 
ATOM    380  C   ALA A  48     -62.408  26.571 -14.854  0.00  0.00    +0.234 C 
ATOM    381  O   ALA A  48     -61.530  26.987 -14.106  0.00  0.00    -0.274 OA
ATOM    382  CB  ALA A  48     -62.994  28.562 -16.286  0.00  0.00    -0.038 C 
ATOM    383  N   LEU A  49     -62.446  25.324 -15.340  0.00  0.00    -0.302 N 
ATOM    384  CA  LEU A  49     -61.493  24.263 -15.025  0.00  0.00    +0.100 C 
ATOM    385  C   LEU A  49     -60.721  23.871 -16.287  0.00  0.00    +0.234 C 
ATOM    386  O   LEU A  49     -61.359  23.431 -17.239  0.00  0.00    -0.274 OA
ATOM    387  CB  LEU A  49     -62.281  23.053 -14.479  0.00  0.00    -0.024 C 
ATOM    388  CG  LEU A  49     -61.464  21.753 -14.248  0.00  0.00    -0.045 C 
ATOM    389  CD1 LEU A  49     -61.466  21.337 -12.772  0.00  0.00    -0.063 C 
ATOM    390  CD2 LEU A  49     -61.968  20.610 -15.150  0.00  0.00    -0.063 C 
ATOM    391  N   LYS A  50     -59.381  23.933 -16.235  0.00  0.00    -0.302 N 
ATOM    392  CA  LYS A  50     -58.507  23.296 -17.220  0.00  0.00    +0.099 C 
ATOM    393  C   LYS A  50     -57.909  22.027 -16.595  0.00  0.00    +0.234 C 
ATOM    394  O   LYS A  50     -57.297  22.106 -15.529  0.00  0.00    -0.274 OA
ATOM    395  CB  LYS A  50     -57.397  24.271 -17.666  0.00  0.00    -0.026 C 
ATOM    396  CG  LYS A  50     -56.559  23.733 -18.844  0.00  0.00    -0.053 C 
ATOM    397  CD  LYS A  50     -55.403  24.661 -19.239  0.00  0.00    -0.069 C 
ATOM    398  CE  LYS A  50     -54.728  24.226 -20.552  0.00  0.00    -0.096 C 
ATOM    399  NZ  LYS A  50     -53.629  25.127 -20.936  0.00  0.00    +0.378 N 
ATOM    400  N   MET A  51     -58.073  20.895 -17.296  0.00  0.00    -0.302 N 
ATOM    401  CA  MET A  51     -57.466  19.615 -16.940  0.00  0.00    +0.100 C 
ATOM    402  C   MET A  51     -56.117  19.450 -17.646  0.00  0.00    +0.234 C 
ATOM    403  O   MET A  51     -56.080  19.392 -18.874  0.00  0.00    -0.274 OA
ATOM    404  CB  MET A  51     -58.404  18.455 -17.337  0.00  0.00    -0.017 C 
ATOM    405  CG  MET A  51     -59.502  18.170 -16.300  0.00  0.00    -0.004 C 
ATOM    406  SD  MET A  51     -59.904  16.418 -16.025  0.00  0.00    -0.164 S 
ATOM    407  CE  MET A  51     -58.268  15.679 -15.735  0.00  0.00    -0.018 C 
ATOM    408  N   LEU A  52     -55.055  19.313 -16.844  0.00  0.00    -0.302 N 
ATOM    409  CA  LEU A  52     -53.728  18.894 -17.280  0.00  0.00    +0.100 C 
ATOM    410  C   LEU A  52     -53.389  17.553 -16.622  0.00  0.00    +0.234 C 
ATOM    411  O   LEU A  52     -53.906  17.231 -15.552  0.00  0.00    -0.274 OA
ATOM    412  CB  LEU A  52     -52.683  19.955 -16.872  0.00  0.00    -0.024 C 
ATOM    413  CG  LEU A  52     -52.798  21.305 -17.604  0.00  0.00    -0.045 C 
ATOM    414  CD1 LEU A  52     -51.699  22.268 -17.121  0.00  0.00    -0.063 C 
ATOM    415  CD2 LEU A  52     -52.777  21.158 -19.136  0.00  0.00    -0.063 C 
ATOM    416  N   GLN A  53     -52.485  16.813 -17.275  0.00  0.00    -0.302 N 
ATOM    417  CA  GLN A  53     -51.906  15.581 -16.755  0.00  0.00    +0.100 C 
ATOM    418  C   GLN A  53     -50.502  15.926 -16.229  0.00  0.00    +0.234 C 
ATOM    419  O   GLN A  53     -49.759  16.639 -16.907  0.00  0.00    -0.274 OA
ATOM    420  CB  GLN A  53     -51.898  14.548 -17.895  0.00  0.00    -0.018 C 
ATOM    421  CG  GLN A  53     -51.642  13.111 -17.415  0.00  0.00    +0.026 C 
ATOM    422  CD  GLN A  53     -51.730  12.117 -18.572  0.00  0.00    +0.211 C 
ATOM    423  NE2 GLN A  53     -50.596  11.519 -18.940  0.00  0.00    -0.329 N 
ATOM    424  OE1 GLN A  53     -52.804  11.885 -19.125  0.00  0.00    -0.276 OA
ATOM    425  N   ASP A  54     -50.191  15.448 -15.013  0.00  0.00    -0.302 N 
ATOM    426  CA  ASP A  54     -48.995  15.804 -14.244  0.00  0.00    +0.110 C 
ATOM    427  C   ASP A  54     -47.703  15.371 -14.972  0.00  0.00    +0.235 C 
ATOM    428  O   ASP A  54     -47.573  14.213 -15.367  0.00  0.00    -0.274 OA
ATOM    429  CB  ASP A  54     -49.092  15.239 -12.804  0.00  0.00    +0.076 C 
ATOM    430  CG  ASP A  54     -48.099  15.812 -11.783  0.00  0.00    +0.358 C 
ATOM    431  OD1 ASP A  54     -47.205  16.592 -12.175  0.00  0.00    -0.246 OA
ATOM    432  OD2 ASP A  54     -48.261  15.460 -10.595  0.00  0.00    -0.246 OA
ATOM    433  N   CYS A  55     -46.793  16.342 -15.131  0.00  0.00    -0.302 N 
ATOM    434  CA  CYS A  55     -45.510  16.264 -15.830  0.00  0.00    +0.108 C 
ATOM    435  C   CYS A  55     -44.787  17.616 -15.629  0.00  0.00    +0.237 C 
ATOM    436  O   CYS A  55     -45.468  18.597 -15.325  0.00  0.00    -0.274 OA
ATOM    437  CB  CYS A  55     -45.676  15.895 -17.330  0.00  0.00    +0.018 C 
ATOM    438  SG  CYS A  55     -46.553  17.176 -18.282  0.00  0.00    -0.176 S 
ATOM    439  N   PRO A  56     -43.450  17.691 -15.847  0.00  0.00    -0.288 N 
ATOM    440  CA  PRO A  56     -42.692  18.959 -15.760  0.00  0.00    +0.102 C 
ATOM    441  C   PRO A  56     -43.258  20.152 -16.554  0.00  0.00    +0.234 C 
ATOM    442  O   PRO A  56     -43.249  21.258 -16.023  0.00  0.00    -0.274 OA
ATOM    443  CB  PRO A  56     -41.275  18.579 -16.215  0.00  0.00    -0.024 C 
ATOM    444  CG  PRO A  56     -41.149  17.115 -15.836  0.00  0.00    -0.035 C 
ATOM    445  CD  PRO A  56     -42.546  16.569 -16.111  0.00  0.00    +0.016 C 
ATOM    446  N   LYS A  57     -43.792  19.905 -17.765  0.00  0.00    -0.302 N 
ATOM    447  CA  LYS A  57     -44.506  20.899 -18.573  0.00  0.00    +0.099 C 
ATOM    448  C   LYS A  57     -45.741  21.499 -17.879  0.00  0.00    +0.234 C 
ATOM    449  O   LYS A  57     -45.893  22.719 -17.890  0.00  0.00    -0.274 OA
ATOM    450  CB  LYS A  57     -44.905  20.291 -19.938  0.00  0.00    -0.026 C 
ATOM    451  CG  LYS A  57     -44.034  20.754 -21.120  0.00  0.00    -0.053 C 
ATOM    452  CD  LYS A  57     -44.791  20.707 -22.459  0.00  0.00    -0.069 C 
ATOM    453  CE  LYS A  57     -45.779  21.880 -22.627  0.00  0.00    -0.096 C 
ATOM    454  NZ  LYS A  57     -46.635  21.709 -23.812  0.00  0.00    +0.378 N 
ATOM    455  N   ALA A  58     -46.588  20.632 -17.298  0.00  0.00    -0.303 N 
ATOM    456  CA  ALA A  58     -47.801  21.014 -16.579  0.00  0.00    +0.097 C 
ATOM    457  C   ALA A  58     -47.513  21.798 -15.288  0.00  0.00    +0.234 C 
ATOM    458  O   ALA A  58     -48.219  22.771 -15.030  0.00  0.00    -0.274 OA
ATOM    459  CB  ALA A  58     -48.652  19.766 -16.298  0.00  0.00    -0.038 C 
ATOM    460  N   ARG A  59     -46.468  21.404 -14.534  0.00  0.00    -0.302 N 
ATOM    461  CA  ARG A  59     -46.014  22.118 -13.333  0.00  0.00    +0.099 C 
ATOM    462  C   ARG A  59     -45.426  23.502 -13.651  0.00  0.00    +0.234 C 
ATOM    463  O   ARG A  59     -45.687  24.435 -12.893  0.00  0.00    -0.274 OA
ATOM    464  CB  ARG A  59     -45.014  21.278 -12.496  0.00  0.00    -0.024 C 
ATOM    465  CG  ARG A  59     -45.483  19.850 -12.154  0.00  0.00    -0.033 C 
ATOM    466  CD  ARG A  59     -46.724  19.760 -11.255  0.00  0.00    +0.018 C 
ATOM    467  NE  ARG A  59     -46.425  19.653  -9.823  0.00  0.00    -0.358 N 
ATOM    468  CZ  ARG A  59     -47.196  18.982  -8.946  0.00  0.00    +0.166 C 
ATOM    469  NH1 ARG A  59     -48.264  18.275  -9.332  0.00  0.00    -0.372 N 
ATOM    470  NH2 ARG A  59     -46.901  19.002  -7.643  0.00  0.00    -0.372 N 
ATOM    471  N   ARG A  60     -44.684  23.625 -14.768  0.00  0.00    -0.302 N 
ATOM    472  CA  ARG A  60     -44.147  24.904 -15.236  0.00  0.00    +0.099 C 
ATOM    473  C   ARG A  60     -45.224  25.833 -15.821  0.00  0.00    +0.234 C 
ATOM    474  O   ARG A  60     -45.107  27.033 -15.592  0.00  0.00    -0.274 OA
ATOM    475  CB  ARG A  60     -42.966  24.706 -16.208  0.00  0.00    -0.024 C 
ATOM    476  CG  ARG A  60     -41.707  24.099 -15.551  0.00  0.00    -0.033 C 
ATOM    477  CD  ARG A  60     -40.407  24.345 -16.336  0.00  0.00    +0.018 C 
ATOM    478  NE  ARG A  60     -40.526  24.005 -17.764  0.00  0.00    -0.358 N 
ATOM    479  CZ  ARG A  60     -40.501  22.785 -18.325  0.00  0.00    +0.166 C 
ATOM    480  NH1 ARG A  60     -40.311  21.677 -17.597  0.00  0.00    -0.372 N 
ATOM    481  NH2 ARG A  60     -40.666  22.677 -19.649  0.00  0.00    -0.372 N 
ATOM    482  N   GLU A  61     -46.274  25.305 -16.487  0.00  0.00    -0.302 N 
ATOM    483  CA  GLU A  61     -47.456  26.096 -16.867  0.00  0.00    +0.100 C 
ATOM    484  C   GLU A  61     -48.144  26.707 -15.638  0.00  0.00    +0.234 C 
ATOM    485  O   GLU A  61     -48.347  27.917 -15.610  0.00  0.00    -0.274 OA
ATOM    486  CB  GLU A  61     -48.454  25.298 -17.751  0.00  0.00    -0.016 C 
ATOM    487  CG  GLU A  61     -49.838  25.990 -17.891  0.00  0.00    +0.051 C 
ATOM    488  CD  GLU A  61     -50.847  25.321 -18.818  0.00  0.00    +0.356 C 
ATOM    489  OE1 GLU A  61     -50.487  24.348 -19.516  0.00  0.00    -0.246 OA
ATOM    490  OE2 GLU A  61     -51.998  25.810 -18.807  0.00  0.00    -0.246 OA
ATOM    491  N   VAL A  62     -48.473  25.844 -14.663  0.00  0.00    -0.302 N 
ATOM    492  CA  VAL A  62     -49.150  26.187 -13.414  0.00  0.00    +0.102 C 
ATOM    493  C   VAL A  62     -48.411  27.259 -12.594  0.00  0.00    +0.234 C 
ATOM    494  O   VAL A  62     -49.060  28.199 -12.137  0.00  0.00    -0.274 OA
ATOM    495  CB  VAL A  62     -49.379  24.911 -12.551  0.00  0.00    -0.020 C 
ATOM    496  CG1 VAL A  62     -49.638  25.147 -11.051  0.00  0.00    -0.061 C 
ATOM    497  CG2 VAL A  62     -50.533  24.079 -13.128  0.00  0.00    -0.061 C 
ATOM    498  N   GLU A  63     -47.083  27.112 -12.449  0.00  0.00    -0.302 N 
ATOM    499  CA  GLU A  63     -46.240  28.058 -11.720  0.00  0.00    +0.100 C 
ATOM    500  C   GLU A  63     -46.136  29.421 -12.426  0.00  0.00    +0.234 C 
ATOM    501  O   GLU A  63     -46.261  30.442 -11.755  0.00  0.00    -0.274 OA
ATOM    502  CB  GLU A  63     -44.862  27.421 -11.427  0.00  0.00    -0.016 C 
ATOM    503  CG  GLU A  63     -43.870  28.303 -10.630  0.00  0.00    +0.051 C 
ATOM    504  CD  GLU A  63     -44.404  28.765  -9.268  0.00  0.00    +0.356 C 
ATOM    505  OE1 GLU A  63     -45.026  27.929  -8.576  0.00  0.00    -0.246 OA
ATOM    506  OE2 GLU A  63     -44.182  29.952  -8.946  0.00  0.00    -0.246 OA
ATOM    507  N   LEU A  64     -45.963  29.418 -13.760  0.00  0.00    -0.302 N 
ATOM    508  CA  LEU A  64     -45.912  30.635 -14.576  0.00  0.00    +0.100 C 
ATOM    509  C   LEU A  64     -47.240  31.397 -14.602  0.00  0.00    +0.234 C 
ATOM    510  O   LEU A  64     -47.226  32.616 -14.443  0.00  0.00    -0.274 OA
ATOM    511  CB  LEU A  64     -45.477  30.300 -16.018  0.00  0.00    -0.024 C 
ATOM    512  CG  LEU A  64     -43.989  29.930 -16.162  0.00  0.00    -0.045 C 
ATOM    513  CD1 LEU A  64     -43.687  29.374 -17.567  0.00  0.00    -0.063 C 
ATOM    514  CD2 LEU A  64     -43.065  31.094 -15.774  0.00  0.00    -0.063 C 
ATOM    515  N   HIS A  65     -48.353  30.664 -14.768  0.00  0.00    -0.302 N 
ATOM    516  CA  HIS A  65     -49.708  31.202 -14.724  0.00  0.00    +0.105 C 
ATOM    517  C   HIS A  65     -50.055  31.757 -13.333  0.00  0.00    +0.234 C 
ATOM    518  O   HIS A  65     -50.671  32.813 -13.275  0.00  0.00    -0.274 OA
ATOM    519  CB  HIS A  65     -50.707  30.128 -15.194  0.00  0.00    +0.018 C 
ATOM    520  CG  HIS A  65     -52.080  30.616 -15.616  0.00  0.00    +0.061 A 
ATOM    521  CD2 HIS A  65     -52.663  31.862 -15.484  0.00  0.00    +0.024 A 
ATOM    522  ND1 HIS A  65     -52.994  29.769 -16.255  0.00  0.00    -0.241 NA
ATOM    523  CE1 HIS A  65     -54.076  30.512 -16.450  0.00  0.00    +0.094 A 
ATOM    524  NE2 HIS A  65     -53.935  31.760 -16.009  0.00  0.00    -0.351 N 
ATOM    525  N   TRP A  66     -49.607  31.103 -12.245  0.00  0.00    -0.302 N 
ATOM    526  CA  TRP A  66     -49.779  31.611 -10.883  0.00  0.00    +0.103 C 
ATOM    527  C   TRP A  66     -49.006  32.917 -10.601  0.00  0.00    +0.234 C 
ATOM    528  O   TRP A  66     -49.540  33.775  -9.899  0.00  0.00    -0.274 OA
ATOM    529  CB  TRP A  66     -49.471  30.526  -9.833  0.00  0.00    +0.001 C 
ATOM    530  CG  TRP A  66     -49.557  31.012  -8.415  0.00  0.00    -0.020 A 
ATOM    531  CD1 TRP A  66     -48.503  31.388  -7.652  0.00  0.00    +0.006 A 
ATOM    532  CD2 TRP A  66     -50.750  31.324  -7.632  0.00  0.00    +0.003 A 
ATOM    533  CE2 TRP A  66     -50.337  31.874  -6.380  0.00  0.00    +0.047 A 
ATOM    534  CE3 TRP A  66     -52.143  31.217  -7.857  0.00  0.00    -0.052 A 
ATOM    535  NE1 TRP A  66     -48.960  31.893  -6.451  0.00  0.00    -0.360 N 
ATOM    536  CZ2 TRP A  66     -51.255  32.283  -5.397  0.00  0.00    -0.038 A 
ATOM    537  CZ3 TRP A  66     -53.074  31.626  -6.880  0.00  0.00    -0.061 A 
ATOM    538  CH2 TRP A  66     -52.633  32.157  -5.652  0.00  0.00    -0.060 A 
ATOM    539  N   ARG A  67     -47.785  33.070 -11.141  0.00  0.00    -0.302 N 
ATOM    540  CA  ARG A  67     -47.020  34.318 -11.025  0.00  0.00    +0.099 C 
ATOM    541  C   ARG A  67     -47.638  35.453 -11.864  0.00  0.00    +0.234 C 
ATOM    542  O   ARG A  67     -47.707  36.584 -11.384  0.00  0.00    -0.274 OA
ATOM    543  CB  ARG A  67     -45.531  34.080 -11.360  0.00  0.00    -0.024 C 
ATOM    544  CG  ARG A  67     -44.833  33.166 -10.334  0.00  0.00    -0.033 C 
ATOM    545  CD  ARG A  67     -43.295  33.213 -10.329  0.00  0.00    +0.018 C 
ATOM    546  NE  ARG A  67     -42.659  32.888 -11.615  0.00  0.00    -0.358 N 
ATOM    547  CZ  ARG A  67     -42.019  33.751 -12.426  0.00  0.00    +0.166 C 
ATOM    548  NH1 ARG A  67     -41.978  35.065 -12.165  0.00  0.00    -0.372 N 
ATOM    549  NH2 ARG A  67     -41.389  33.288 -13.514  0.00  0.00    -0.372 N 
ATOM    550  N   ALA A  68     -48.122  35.110 -13.068  0.00  0.00    -0.303 N 
ATOM    551  CA  ALA A  68     -48.838  35.987 -13.993  0.00  0.00    +0.097 C 
ATOM    552  C   ALA A  68     -50.213  36.459 -13.487  0.00  0.00    +0.234 C 
ATOM    553  O   ALA A  68     -50.615  37.575 -13.806  0.00  0.00    -0.274 OA
ATOM    554  CB  ALA A  68     -49.014  35.223 -15.308  0.00  0.00    -0.038 C 
ATOM    555  N   SER A  69     -50.894  35.607 -12.702  0.00  0.00    -0.301 N 
ATOM    556  CA  SER A  69     -52.232  35.785 -12.127  0.00  0.00    +0.123 C 
ATOM    557  C   SER A  69     -52.405  37.061 -11.273  0.00  0.00    +0.236 C 
ATOM    558  O   SER A  69     -53.535  37.520 -11.112  0.00  0.00    -0.274 OA
ATOM    559  CB  SER A  69     -52.575  34.479 -11.368  0.00  0.00    +0.071 C 
ATOM    560  OG  SER A  69     -53.752  34.507 -10.601  0.00  0.00    -0.393 OA
ATOM    561  N   GLN A  70     -51.290  37.639 -10.794  0.00  0.00    -0.302 N 
ATOM    562  CA  GLN A  70     -51.236  38.896 -10.046  0.00  0.00    +0.100 C 
ATOM    563  C   GLN A  70     -51.599  40.142 -10.890  0.00  0.00    +0.234 C 
ATOM    564  O   GLN A  70     -51.932  41.172 -10.303  0.00  0.00    -0.274 OA
ATOM    565  CB  GLN A  70     -49.812  39.031  -9.449  0.00  0.00    -0.018 C 
ATOM    566  CG  GLN A  70     -49.783  39.577  -8.011  0.00  0.00    +0.026 C 
ATOM    567  CD  GLN A  70     -50.442  38.616  -7.017  0.00  0.00    +0.211 C 
ATOM    568  NE2 GLN A  70     -51.435  39.096  -6.268  0.00  0.00    -0.329 N 
ATOM    569  OE1 GLN A  70     -50.058  37.452  -6.925  0.00  0.00    -0.276 OA
ATOM    570  N   CYS A  71     -51.538  40.031 -12.229  0.00  0.00    -0.302 N 
ATOM    571  CA  CYS A  71     -51.912  41.071 -13.187  0.00  0.00    +0.108 C 
ATOM    572  C   CYS A  71     -53.446  41.093 -13.377  0.00  0.00    +0.237 C 
ATOM    573  O   CYS A  71     -54.013  40.032 -13.641  0.00  0.00    -0.274 OA
ATOM    574  CB  CYS A  71     -51.237  40.788 -14.543  0.00  0.00    +0.018 C 
ATOM    575  SG  CYS A  71     -51.519  42.105 -15.762  0.00  0.00    -0.176 S 
ATOM    576  N   PRO A  72     -54.092  42.282 -13.295  0.00  0.00    -0.288 N 
ATOM    577  CA  PRO A  72     -55.535  42.414 -13.576  0.00  0.00    +0.102 C 
ATOM    578  C   PRO A  72     -55.949  42.256 -15.059  0.00  0.00    +0.234 C 
ATOM    579  O   PRO A  72     -57.149  42.227 -15.322  0.00  0.00    -0.274 OA
ATOM    580  CB  PRO A  72     -55.875  43.811 -13.032  0.00  0.00    -0.024 C 
ATOM    581  CG  PRO A  72     -54.594  44.605 -13.221  0.00  0.00    -0.035 C 
ATOM    582  CD  PRO A  72     -53.503  43.577 -12.940  0.00  0.00    +0.016 C 
ATOM    583  N   HIS A  73     -54.983  42.136 -15.987  0.00  0.00    -0.302 N 
ATOM    584  CA  HIS A  73     -55.211  41.873 -17.415  0.00  0.00    +0.105 C 
ATOM    585  C   HIS A  73     -54.782  40.458 -17.830  0.00  0.00    +0.234 C 
ATOM    586  O   HIS A  73     -54.557  40.212 -19.014  0.00  0.00    -0.274 OA
ATOM    587  CB  HIS A  73     -54.555  42.979 -18.262  0.00  0.00    +0.016 C 
ATOM    588  CG  HIS A  73     -55.275  44.292 -18.129  0.00  0.00    +0.038 A 
ATOM    589  CD2 HIS A  73     -54.898  45.500 -17.590  0.00  0.00    +0.048 A 
ATOM    590  ND1 HIS A  73     -56.579  44.461 -18.559  0.00  0.00    -0.348 N 
ATOM    591  CE1 HIS A  73     -56.931  45.712 -18.261  0.00  0.00    +0.094 A 
ATOM    592  NE2 HIS A  73     -55.963  46.401 -17.670  0.00  0.00    -0.244 N 
ATOM    593  N   ILE A  74     -54.720  39.539 -16.858  0.00  0.00    -0.302 N 
ATOM    594  CA  ILE A  74     -54.503  38.113 -17.068  0.00  0.00    +0.102 C 
ATOM    595  C   ILE A  74     -55.556  37.353 -16.246  0.00  0.00    +0.234 C 
ATOM    596  O   ILE A  74     -55.852  37.766 -15.123  0.00  0.00    -0.274 OA
ATOM    597  CB  ILE A  74     -53.054  37.700 -16.661  0.00  0.00    -0.017 C 
ATOM    598  CG1 ILE A  74     -52.046  38.305 -17.670  0.00  0.00    -0.051 C 
ATOM    599  CG2 ILE A  74     -52.838  36.178 -16.526  0.00  0.00    -0.060 C 
ATOM    600  CD1 ILE A  74     -50.573  38.244 -17.263  0.00  0.00    -0.065 C 
ATOM    601  N   VAL A  75     -56.112  36.270 -16.823  0.00  0.00    -0.302 N 
ATOM    602  CA  VAL A  75     -57.092  35.409 -16.155  0.00  0.00    +0.102 C 
ATOM    603  C   VAL A  75     -56.477  34.737 -14.912  0.00  0.00    +0.234 C 
ATOM    604  O   VAL A  75     -55.407  34.133 -14.991  0.00  0.00    -0.274 OA
ATOM    605  CB  VAL A  75     -57.709  34.345 -17.104  0.00  0.00    -0.020 C 
ATOM    606  CG1 VAL A  75     -56.725  33.277 -17.592  0.00  0.00    -0.061 C 
ATOM    607  CG2 VAL A  75     -58.937  33.642 -16.495  0.00  0.00    -0.061 C 
ATOM    608  N   ARG A  76     -57.147  34.948 -13.775  0.00  0.00    -0.302 N 
ATOM    609  CA  ARG A  76     -56.636  34.630 -12.453  0.00  0.00    +0.099 C 
ATOM    610  C   ARG A  76     -56.867  33.148 -12.123  0.00  0.00    +0.234 C 
ATOM    611  O   ARG A  76     -58.001  32.684 -12.247  0.00  0.00    -0.274 OA
ATOM    612  CB  ARG A  76     -57.347  35.557 -11.442  0.00  0.00    -0.024 C 
ATOM    613  CG  ARG A  76     -56.592  35.739 -10.119  0.00  0.00    -0.033 C 
ATOM    614  CD  ARG A  76     -57.336  36.572  -9.068  0.00  0.00    +0.018 C 
ATOM    615  NE  ARG A  76     -58.377  35.798  -8.374  0.00  0.00    -0.358 N 
ATOM    616  CZ  ARG A  76     -59.690  35.739  -8.660  0.00  0.00    +0.166 C 
ATOM    617  NH1 ARG A  76     -60.226  36.407  -9.692  0.00  0.00    -0.372 N 
ATOM    618  NH2 ARG A  76     -60.485  34.995  -7.883  0.00  0.00    -0.372 N 
ATOM    619  N   ILE A  77     -55.813  32.456 -11.659  0.00  0.00    -0.302 N 
ATOM    620  CA  ILE A  77     -55.936  31.144 -11.021  0.00  0.00    +0.102 C 
ATOM    621  C   ILE A  77     -56.466  31.332  -9.587  0.00  0.00    +0.234 C 
ATOM    622  O   ILE A  77     -55.955  32.171  -8.845  0.00  0.00    -0.274 OA
ATOM    623  CB  ILE A  77     -54.595  30.345 -11.014  0.00  0.00    -0.017 C 
ATOM    624  CG1 ILE A  77     -54.260  29.908 -12.460  0.00  0.00    -0.051 C 
ATOM    625  CG2 ILE A  77     -54.585  29.122 -10.059  0.00  0.00    -0.060 C 
ATOM    626  CD1 ILE A  77     -52.970  29.090 -12.620  0.00  0.00    -0.065 C 
ATOM    627  N   VAL A  78     -57.497  30.548  -9.256  0.00  0.00    -0.302 N 
ATOM    628  CA  VAL A  78     -58.248  30.600  -8.005  0.00  0.00    +0.102 C 
ATOM    629  C   VAL A  78     -57.763  29.507  -7.037  0.00  0.00    +0.234 C 
ATOM    630  O   VAL A  78     -57.555  29.797  -5.860  0.00  0.00    -0.274 OA
ATOM    631  CB  VAL A  78     -59.760  30.379  -8.304  0.00  0.00    -0.020 C 
ATOM    632  CG1 VAL A  78     -60.662  30.201  -7.063  0.00  0.00    -0.061 C 
ATOM    633  CG2 VAL A  78     -60.305  31.512  -9.191  0.00  0.00    -0.061 C 
ATOM    634  N   ASP A  79     -57.583  28.290  -7.572  0.00  0.00    -0.302 N 
ATOM    635  CA  ASP A  79     -57.109  27.080  -6.900  0.00  0.00    +0.110 C 
ATOM    636  C   ASP A  79     -56.377  26.203  -7.917  0.00  0.00    +0.234 C 
ATOM    637  O   ASP A  79     -56.634  26.297  -9.118  0.00  0.00    -0.274 OA
ATOM    638  CB  ASP A  79     -58.239  26.240  -6.245  0.00  0.00    +0.076 C 
ATOM    639  CG  ASP A  79     -58.942  26.883  -5.052  0.00  0.00    +0.358 C 
ATOM    640  OD1 ASP A  79     -58.209  27.349  -4.152  0.00  0.00    -0.246 OA
ATOM    641  OD2 ASP A  79     -60.184  26.756  -4.983  0.00  0.00    -0.246 OA
ATOM    642  N   VAL A  80     -55.512  25.321  -7.401  0.00  0.00    -0.302 N 
ATOM    643  CA  VAL A  80     -54.942  24.215  -8.159  0.00  0.00    +0.102 C 
ATOM    644  C   VAL A  80     -55.066  22.959  -7.290  0.00  0.00    +0.234 C 
ATOM    645  O   VAL A  80     -54.726  23.000  -6.107  0.00  0.00    -0.274 OA
ATOM    646  CB  VAL A  80     -53.449  24.436  -8.525  0.00  0.00    -0.020 C 
ATOM    647  CG1 VAL A  80     -52.810  23.235  -9.257  0.00  0.00    -0.061 C 
ATOM    648  CG2 VAL A  80     -53.273  25.699  -9.382  0.00  0.00    -0.061 C 
ATOM    649  N   TYR A  81     -55.549  21.876  -7.909  0.00  0.00    -0.302 N 
ATOM    650  CA  TYR A  81     -55.714  20.571  -7.286  0.00  0.00    +0.103 C 
ATOM    651  C   TYR A  81     -54.763  19.573  -7.942  0.00  0.00    +0.234 C 
ATOM    652  O   TYR A  81     -54.605  19.598  -9.160  0.00  0.00    -0.274 OA
ATOM    653  CB  TYR A  81     -57.166  20.095  -7.450  0.00  0.00    -0.001 C 
ATOM    654  CG  TYR A  81     -58.174  20.905  -6.664  0.00  0.00    -0.045 A 
ATOM    655  CD1 TYR A  81     -58.650  22.138  -7.153  0.00  0.00    -0.055 A 
ATOM    656  CD2 TYR A  81     -58.616  20.430  -5.417  0.00  0.00    -0.055 A 
ATOM    657  CE1 TYR A  81     -59.556  22.893  -6.388  0.00  0.00    -0.020 A 
ATOM    658  CE2 TYR A  81     -59.541  21.170  -4.660  0.00  0.00    -0.020 A 
ATOM    659  CZ  TYR A  81     -59.996  22.412  -5.140  0.00  0.00    +0.117 A 
ATOM    660  OH  TYR A  81     -60.841  23.166  -4.386  0.00  0.00    -0.507 OA
ATOM    661  N   GLU A  82     -54.202  18.681  -7.118  0.00  0.00    -0.302 N 
ATOM    662  CA  GLU A  82     -53.494  17.485  -7.546  0.00  0.00    +0.100 C 
ATOM    663  C   GLU A  82     -54.354  16.289  -7.129  0.00  0.00    +0.234 C 
ATOM    664  O   GLU A  82     -54.395  15.953  -5.945  0.00  0.00    -0.274 OA
ATOM    665  CB  GLU A  82     -52.079  17.469  -6.944  0.00  0.00    -0.016 C 
ATOM    666  CG  GLU A  82     -51.263  16.196  -7.237  0.00  0.00    +0.051 C 
ATOM    667  CD  GLU A  82     -49.898  16.247  -6.556  0.00  0.00    +0.356 C 
ATOM    668  OE1 GLU A  82     -49.642  15.360  -5.714  0.00  0.00    -0.246 OA
ATOM    669  OE2 GLU A  82     -49.126  17.174  -6.881  0.00  0.00    -0.246 OA
ATOM    670  N   ASN A  83     -55.059  15.708  -8.109  0.00  0.00    -0.302 N 
ATOM    671  CA  ASN A  83     -55.990  14.594  -7.922  0.00  0.00    +0.108 C 
ATOM    672  C   ASN A  83     -55.586  13.425  -8.823  0.00  0.00    +0.234 C 
ATOM    673  O   ASN A  83     -54.859  13.604  -9.801  0.00  0.00    -0.274 OA
ATOM    674  CB  ASN A  83     -57.429  15.052  -8.274  0.00  0.00    +0.051 C 
ATOM    675  CG  ASN A  83     -58.086  16.062  -7.322  0.00  0.00    +0.213 C 
ATOM    676  ND2 ASN A  83     -57.534  16.289  -6.128  0.00  0.00    -0.329 N 
ATOM    677  OD1 ASN A  83     -59.124  16.622  -7.662  0.00  0.00    -0.276 OA
ATOM    678  N   LEU A  84     -56.110  12.243  -8.473  0.00  0.00    -0.302 N 
ATOM    679  CA  LEU A  84     -55.947  11.008  -9.225  0.00  0.00    +0.100 C 
ATOM    680  C   LEU A  84     -57.225  10.794 -10.054  0.00  0.00    +0.234 C 
ATOM    681  O   LEU A  84     -58.299  10.620  -9.475  0.00  0.00    -0.274 OA
ATOM    682  CB  LEU A  84     -55.676   9.874  -8.206  0.00  0.00    -0.024 C 
ATOM    683  CG  LEU A  84     -54.963   8.630  -8.776  0.00  0.00    -0.045 C 
ATOM    684  CD1 LEU A  84     -53.560   8.959  -9.335  0.00  0.00    -0.063 C 
ATOM    685  CD2 LEU A  84     -54.907   7.504  -7.720  0.00  0.00    -0.063 C 
ATOM    686  N   TYR A  85     -57.087  10.849 -11.387  0.00  0.00    -0.302 N 
ATOM    687  CA  TYR A  85     -58.179  10.690 -12.344  0.00  0.00    +0.103 C 
ATOM    688  C   TYR A  85     -57.800   9.587 -13.338  0.00  0.00    +0.234 C 
ATOM    689  O   TYR A  85     -56.830   9.751 -14.076  0.00  0.00    -0.274 OA
ATOM    690  CB  TYR A  85     -58.456  12.031 -13.059  0.00  0.00    -0.001 C 
ATOM    691  CG  TYR A  85     -59.681  11.991 -13.955  0.00  0.00    -0.045 A 
ATOM    692  CD1 TYR A  85     -60.945  12.312 -13.420  0.00  0.00    -0.055 A 
ATOM    693  CD2 TYR A  85     -59.577  11.575 -15.300  0.00  0.00    -0.055 A 
ATOM    694  CE1 TYR A  85     -62.101  12.187 -14.211  0.00  0.00    -0.020 A 
ATOM    695  CE2 TYR A  85     -60.735  11.439 -16.089  0.00  0.00    -0.020 A 
ATOM    696  CZ  TYR A  85     -61.999  11.736 -15.542  0.00  0.00    +0.117 A 
ATOM    697  OH  TYR A  85     -63.122  11.581 -16.300  0.00  0.00    -0.507 OA
ATOM    698  N   ALA A  86     -58.583   8.493 -13.344  0.00  0.00    -0.303 N 
ATOM    699  CA  ALA A  86     -58.404   7.306 -14.192  0.00  0.00    +0.097 C 
ATOM    700  C   ALA A  86     -57.047   6.597 -13.979  0.00  0.00    +0.233 C 
ATOM    701  O   ALA A  86     -56.467   6.087 -14.936  0.00  0.00    -0.274 OA
ATOM    702  CB  ALA A  86     -58.665   7.663 -15.672  0.00  0.00    -0.038 C 
ATOM    703  N   GLY A  87     -56.547   6.614 -12.730  0.00  0.00    -0.305 N 
ATOM    704  CA  GLY A  87     -55.235   6.086 -12.345  0.00  0.00    +0.088 C 
ATOM    705  C   GLY A  87     -54.063   6.986 -12.784  0.00  0.00    +0.231 C 
ATOM    706  O   GLY A  87     -52.917   6.656 -12.481  0.00  0.00    -0.274 OA
ATOM    707  N   ARG A  88     -54.334   8.107 -13.476  0.00  0.00    -0.303 N 
ATOM    708  CA  ARG A  88     -53.361   9.111 -13.897  0.00  0.00    +0.099 C 
ATOM    709  C   ARG A  88     -53.391  10.272 -12.902  0.00  0.00    +0.234 C 
ATOM    710  O   ARG A  88     -54.461  10.777 -12.564  0.00  0.00    -0.274 OA
ATOM    711  CB  ARG A  88     -53.707   9.595 -15.327  0.00  0.00    -0.024 C 
ATOM    712  CG  ARG A  88     -52.776   9.033 -16.416  0.00  0.00    -0.033 C 
ATOM    713  CD  ARG A  88     -52.793   7.503 -16.566  0.00  0.00    +0.018 C 
ATOM    714  NE  ARG A  88     -54.074   7.007 -17.087  0.00  0.00    -0.358 N 
ATOM    715  CZ  ARG A  88     -54.378   5.712 -17.280  0.00  0.00    +0.166 C 
ATOM    716  NH1 ARG A  88     -53.500   4.740 -16.994  0.00  0.00    -0.372 N 
ATOM    717  NH2 ARG A  88     -55.579   5.385 -17.775  0.00  0.00    -0.372 N 
ATOM    718  N   LYS A  89     -52.193  10.693 -12.486  0.00  0.00    -0.302 N 
ATOM    719  CA  LYS A  89     -51.977  11.871 -11.657  0.00  0.00    +0.099 C 
ATOM    720  C   LYS A  89     -52.197  13.127 -12.521  0.00  0.00    +0.234 C 
ATOM    721  O   LYS A  89     -51.673  13.186 -13.634  0.00  0.00    -0.274 OA
ATOM    722  CB  LYS A  89     -50.548  11.774 -11.093  0.00  0.00    -0.026 C 
ATOM    723  CG  LYS A  89     -50.349  12.551  -9.792  0.00  0.00    -0.053 C 
ATOM    724  CD  LYS A  89     -48.918  12.416  -9.255  0.00  0.00    -0.069 C 
ATOM    725  CE  LYS A  89     -48.807  12.972  -7.834  0.00  0.00    -0.096 C 
ATOM    726  NZ  LYS A  89     -47.429  13.357  -7.494  0.00  0.00    +0.378 N 
ATOM    727  N   CYS A  90     -53.020  14.064 -12.029  0.00  0.00    -0.302 N 
ATOM    728  CA  CYS A  90     -53.524  15.193 -12.812  0.00  0.00    +0.108 C 
ATOM    729  C   CYS A  90     -53.415  16.494 -12.014  0.00  0.00    +0.235 C 
ATOM    730  O   CYS A  90     -53.580  16.479 -10.797  0.00  0.00    -0.274 OA
ATOM    731  CB  CYS A  90     -54.996  14.982 -13.224  0.00  0.00    +0.018 C 
ATOM    732  SG  CYS A  90     -55.150  13.672 -14.468  0.00  0.00    -0.176 S 
ATOM    733  N   LEU A  91     -53.204  17.599 -12.746  0.00  0.00    -0.302 N 
ATOM    734  CA  LEU A  91     -53.302  18.969 -12.255  0.00  0.00    +0.100 C 
ATOM    735  C   LEU A  91     -54.601  19.581 -12.789  0.00  0.00    +0.234 C 
ATOM    736  O   LEU A  91     -54.744  19.733 -14.001  0.00  0.00    -0.274 OA
ATOM    737  CB  LEU A  91     -52.111  19.799 -12.769  0.00  0.00    -0.024 C 
ATOM    738  CG  LEU A  91     -50.789  19.599 -12.015  0.00  0.00    -0.045 C 
ATOM    739  CD1 LEU A  91     -49.692  20.411 -12.732  0.00  0.00    -0.063 C 
ATOM    740  CD2 LEU A  91     -50.907  19.954 -10.515  0.00  0.00    -0.063 C 
ATOM    741  N   LEU A  92     -55.508  19.949 -11.875  0.00  0.00    -0.302 N 
ATOM    742  CA  LEU A  92     -56.766  20.608 -12.206  0.00  0.00    +0.100 C 
ATOM    743  C   LEU A  92     -56.651  22.070 -11.766  0.00  0.00    +0.234 C 
ATOM    744  O   LEU A  92     -56.725  22.354 -10.571  0.00  0.00    -0.274 OA
ATOM    745  CB  LEU A  92     -57.960  19.900 -11.523  0.00  0.00    -0.024 C 
ATOM    746  CG  LEU A  92     -57.956  18.355 -11.540  0.00  0.00    -0.045 C 
ATOM    747  CD1 LEU A  92     -59.146  17.797 -10.755  0.00  0.00    -0.063 C 
ATOM    748  CD2 LEU A  92     -57.897  17.753 -12.949  0.00  0.00    -0.063 C 
ATOM    749  N   ILE A  93     -56.449  22.965 -12.742  0.00  0.00    -0.302 N 
ATOM    750  CA  ILE A  93     -56.384  24.405 -12.514  0.00  0.00    +0.102 C 
ATOM    751  C   ILE A  93     -57.817  24.957 -12.527  0.00  0.00    +0.234 C 
ATOM    752  O   ILE A  93     -58.485  24.845 -13.553  0.00  0.00    -0.274 OA
ATOM    753  CB  ILE A  93     -55.596  25.150 -13.634  0.00  0.00    -0.017 C 
ATOM    754  CG1 ILE A  93     -54.190  24.553 -13.841  0.00  0.00    -0.051 C 
ATOM    755  CG2 ILE A  93     -55.489  26.665 -13.347  0.00  0.00    -0.060 C 
ATOM    756  CD1 ILE A  93     -53.403  25.201 -14.992  0.00  0.00    -0.065 C 
ATOM    757  N   VAL A  94     -58.236  25.576 -11.415  0.00  0.00    -0.302 N 
ATOM    758  CA  VAL A  94     -59.463  26.363 -11.357  0.00  0.00    +0.102 C 
ATOM    759  C   VAL A  94     -59.090  27.837 -11.587  0.00  0.00    +0.234 C 
ATOM    760  O   VAL A  94     -58.178  28.350 -10.942  0.00  0.00    -0.274 OA
ATOM    761  CB  VAL A  94     -60.196  26.242  -9.995  0.00  0.00    -0.020 C 
ATOM    762  CG1 VAL A  94     -61.508  27.055  -9.953  0.00  0.00    -0.061 C 
ATOM    763  CG2 VAL A  94     -60.502  24.772  -9.662  0.00  0.00    -0.061 C 
ATOM    764  N   MET A  95     -59.812  28.467 -12.518  0.00  0.00    -0.302 N 
ATOM    765  CA  MET A  95     -59.682  29.857 -12.933  0.00  0.00    +0.100 C 
ATOM    766  C   MET A  95     -61.034  30.556 -12.774  0.00  0.00    +0.234 C 
ATOM    767  O   MET A  95     -62.072  29.891 -12.762  0.00  0.00    -0.274 OA
ATOM    768  CB  MET A  95     -59.299  29.909 -14.427  0.00  0.00    -0.017 C 
ATOM    769  CG  MET A  95     -58.013  29.172 -14.809  0.00  0.00    -0.004 C 
ATOM    770  SD  MET A  95     -57.735  29.113 -16.597  0.00  0.00    -0.164 S 
ATOM    771  CE  MET A  95     -58.945  27.847 -17.076  0.00  0.00    -0.018 C 
ATOM    772  N   GLU A  96     -61.004  31.897 -12.750  0.00  0.00    -0.302 N 
ATOM    773  CA  GLU A  96     -62.193  32.736 -12.904  0.00  0.00    +0.100 C 
ATOM    774  C   GLU A  96     -62.840  32.536 -14.292  0.00  0.00    +0.234 C 
ATOM    775  O   GLU A  96     -62.131  32.457 -15.298  0.00  0.00    -0.274 OA
ATOM    776  CB  GLU A  96     -61.833  34.210 -12.619  0.00  0.00    -0.016 C 
ATOM    777  CG  GLU A  96     -60.761  34.818 -13.549  0.00  0.00    +0.051 C 
ATOM    778  CD  GLU A  96     -60.473  36.297 -13.300  0.00  0.00    +0.356 C 
ATOM    779  OE1 GLU A  96     -61.298  36.974 -12.649  0.00  0.00    -0.246 OA
ATOM    780  OE2 GLU A  96     -59.420  36.753 -13.793  0.00  0.00    -0.246 OA
ATOM    781  N   CYS A  97     -64.179  32.434 -14.302  0.00  0.00    -0.302 N 
ATOM    782  CA  CYS A  97     -64.983  32.243 -15.507  0.00  0.00    +0.108 C 
ATOM    783  C   CYS A  97     -65.191  33.590 -16.218  0.00  0.00    +0.235 C 
ATOM    784  O   CYS A  97     -65.783  34.495 -15.630  0.00  0.00    -0.274 OA
ATOM    785  CB  CYS A  97     -66.326  31.561 -15.179  0.00  0.00    +0.018 C 
ATOM    786  SG  CYS A  97     -67.303  31.190 -16.662  0.00  0.00    -0.176 S 
ATOM    787  N   LEU A  98     -64.709  33.679 -17.465  0.00  0.00    -0.302 N 
ATOM    788  CA  LEU A  98     -64.844  34.842 -18.336  0.00  0.00    +0.100 C 
ATOM    789  C   LEU A  98     -65.821  34.465 -19.459  0.00  0.00    +0.234 C 
ATOM    790  O   LEU A  98     -65.490  33.594 -20.264  0.00  0.00    -0.274 OA
ATOM    791  CB  LEU A  98     -63.458  35.252 -18.903  0.00  0.00    -0.024 C 
ATOM    792  CG  LEU A  98     -62.286  35.335 -17.894  0.00  0.00    -0.045 C 
ATOM    793  CD1 LEU A  98     -61.042  35.950 -18.563  0.00  0.00    -0.063 C 
ATOM    794  CD2 LEU A  98     -62.635  36.054 -16.573  0.00  0.00    -0.063 C 
ATOM    795  N   ASP A  99     -67.010  35.092 -19.475  0.00  0.00    -0.302 N 
ATOM    796  CA  ASP A  99     -68.112  34.748 -20.386  0.00  0.00    +0.110 C 
ATOM    797  C   ASP A  99     -68.541  35.932 -21.278  0.00  0.00    +0.234 C 
ATOM    798  O   ASP A  99     -69.629  35.891 -21.855  0.00  0.00    -0.274 OA
ATOM    799  CB  ASP A  99     -69.316  34.091 -19.659  0.00  0.00    +0.076 C 
ATOM    800  CG  ASP A  99     -69.942  34.893 -18.509  0.00  0.00    +0.358 C 
ATOM    801  OD1 ASP A  99     -69.537  36.052 -18.276  0.00  0.00    -0.246 OA
ATOM    802  OD2 ASP A  99     -70.889  34.339 -17.912  0.00  0.00    -0.246 OA
ATOM    803  N   GLY A 100     -67.681  36.955 -21.400  0.00  0.00    -0.305 N 
ATOM    804  CA  GLY A 100     -67.918  38.128 -22.242  0.00  0.00    +0.088 C 
ATOM    805  C   GLY A 100     -67.600  37.881 -23.720  0.00  0.00    +0.231 C 
ATOM    806  O   GLY A 100     -67.907  38.743 -24.542  0.00  0.00    -0.274 OA
ATOM    807  N   GLY A 101     -66.995  36.729 -24.050  0.00  0.00    -0.305 N 
ATOM    808  CA  GLY A 101     -66.610  36.350 -25.402  0.00  0.00    +0.088 C 
ATOM    809  C   GLY A 101     -65.178  36.802 -25.695  0.00  0.00    +0.231 C 
ATOM    810  O   GLY A 101     -64.596  37.628 -24.989  0.00  0.00    -0.274 OA
ATOM    811  N   GLU A 102     -64.631  36.252 -26.788  0.00  0.00    -0.303 N 
ATOM    812  CA  GLU A 102     -63.328  36.602 -27.353  0.00  0.00    +0.100 C 
ATOM    813  C   GLU A 102     -63.339  38.040 -27.906  0.00  0.00    +0.234 C 
ATOM    814  O   GLU A 102     -64.413  38.569 -28.198  0.00  0.00    -0.274 OA
ATOM    815  CB  GLU A 102     -62.962  35.570 -28.442  0.00  0.00    -0.016 C 
ATOM    816  CG  GLU A 102     -63.035  34.111 -27.934  0.00  0.00    +0.051 C 
ATOM    817  CD  GLU A 102     -62.616  33.048 -28.950  0.00  0.00    +0.356 C 
ATOM    818  OE1 GLU A 102     -62.497  31.885 -28.509  0.00  0.00    -0.246 OA
ATOM    819  OE2 GLU A 102     -62.427  33.397 -30.136  0.00  0.00    -0.246 OA
ATOM    820  N   LEU A 103     -62.148  38.651 -28.020  0.00  0.00    -0.302 N 
ATOM    821  CA  LEU A 103     -61.929  40.049 -28.408  0.00  0.00    +0.100 C 
ATOM    822  C   LEU A 103     -62.715  40.477 -29.657  0.00  0.00    +0.234 C 
ATOM    823  O   LEU A 103     -63.514  41.410 -29.574  0.00  0.00    -0.274 OA
ATOM    824  CB  LEU A 103     -60.408  40.311 -28.547  0.00  0.00    -0.024 C 
ATOM    825  CG  LEU A 103     -59.987  41.684 -29.133  0.00  0.00    -0.045 C 
ATOM    826  CD1 LEU A 103     -60.527  42.878 -28.323  0.00  0.00    -0.063 C 
ATOM    827  CD2 LEU A 103     -58.465  41.763 -29.335  0.00  0.00    -0.063 C 
ATOM    828  N   PHE A 104     -62.492  39.762 -30.771  0.00  0.00    -0.302 N 
ATOM    829  CA  PHE A 104     -63.146  40.047 -32.045  0.00  0.00    +0.103 C 
ATOM    830  C   PHE A 104     -64.608  39.595 -32.112  0.00  0.00    +0.234 C 
ATOM    831  O   PHE A 104     -65.353  40.210 -32.870  0.00  0.00    -0.274 OA
ATOM    832  CB  PHE A 104     -62.305  39.501 -33.216  0.00  0.00    -0.001 C 
ATOM    833  CG  PHE A 104     -60.922  40.124 -33.336  0.00  0.00    -0.045 A 
ATOM    834  CD1 PHE A 104     -59.823  39.326 -33.707  0.00  0.00    -0.059 A 
ATOM    835  CD2 PHE A 104     -60.728  41.517 -33.206  0.00  0.00    -0.059 A 
ATOM    836  CE1 PHE A 104     -58.556  39.887 -33.792  0.00  0.00    -0.062 A 
ATOM    837  CE2 PHE A 104     -59.451  42.051 -33.288  0.00  0.00    -0.062 A 
ATOM    838  CZ  PHE A 104     -58.362  41.234 -33.535  0.00  0.00    -0.062 A 
ATOM    839  N   SER A 105     -65.013  38.603 -31.295  0.00  0.00    -0.301 N 
ATOM    840  CA  SER A 105     -66.413  38.185 -31.147  0.00  0.00    +0.123 C 
ATOM    841  C   SER A 105     -67.290  39.301 -30.552  0.00  0.00    +0.236 C 
ATOM    842  O   SER A 105     -68.369  39.556 -31.079  0.00  0.00    -0.274 OA
ATOM    843  CB  SER A 105     -66.516  36.903 -30.294  0.00  0.00    +0.071 C 
ATOM    844  OG  SER A 105     -66.047  35.780 -31.009  0.00  0.00    -0.393 OA
ATOM    845  N   ARG A 106     -66.779  39.980 -29.509  0.00  0.00    -0.302 N 
ATOM    846  CA  ARG A 106     -67.422  41.129 -28.869  0.00  0.00    +0.099 C 
ATOM    847  C   ARG A 106     -67.539  42.350 -29.804  0.00  0.00    +0.234 C 
ATOM    848  O   ARG A 106     -68.538  43.066 -29.730  0.00  0.00    -0.274 OA
ATOM    849  CB  ARG A 106     -66.660  41.463 -27.564  0.00  0.00    -0.024 C 
ATOM    850  CG  ARG A 106     -67.293  42.559 -26.683  0.00  0.00    -0.033 C 
ATOM    851  CD  ARG A 106     -68.653  42.149 -26.094  0.00  0.00    +0.018 C 
ATOM    852  NE  ARG A 106     -69.148  43.135 -25.124  0.00  0.00    -0.358 N 
ATOM    853  CZ  ARG A 106     -68.668  43.341 -23.886  0.00  0.00    +0.166 C 
ATOM    854  NH1 ARG A 106     -67.650  42.619 -23.400  0.00  0.00    -0.372 N 
ATOM    855  NH2 ARG A 106     -69.227  44.286 -23.123  0.00  0.00    -0.372 N 
ATOM    856  N   ILE A 107     -66.534  42.559 -30.676  0.00  0.00    -0.302 N 
ATOM    857  CA  ILE A 107     -66.502  43.660 -31.642  0.00  0.00    +0.102 C 
ATOM    858  C   ILE A 107     -67.555  43.518 -32.762  0.00  0.00    +0.234 C 
ATOM    859  O   ILE A 107     -68.135  44.534 -33.143  0.00  0.00    -0.274 OA
ATOM    860  CB  ILE A 107     -65.073  43.883 -32.227  0.00  0.00    -0.017 C 
ATOM    861  CG1 ILE A 107     -64.147  44.428 -31.114  0.00  0.00    -0.051 C 
ATOM    862  CG2 ILE A 107     -65.009  44.805 -33.470  0.00  0.00    -0.060 C 
ATOM    863  CD1 ILE A 107     -62.649  44.249 -31.380  0.00  0.00    -0.065 C 
ATOM    864  N   GLN A 108     -67.834  42.281 -33.216  0.00  0.00    -0.302 N 
ATOM    865  CA  GLN A 108     -68.938  41.969 -34.135  0.00  0.00    +0.100 C 
ATOM    866  C   GLN A 108     -70.277  41.637 -33.436  0.00  0.00    +0.234 C 
ATOM    867  O   GLN A 108     -71.150  41.059 -34.082  0.00  0.00    -0.274 OA
ATOM    868  CB  GLN A 108     -68.517  40.927 -35.201  0.00  0.00    -0.018 C 
ATOM    869  CG  GLN A 108     -67.944  39.606 -34.644  0.00  0.00    +0.026 C 
ATOM    870  CD  GLN A 108     -68.328  38.345 -35.420  0.00  0.00    +0.211 C 
ATOM    871  NE2 GLN A 108     -68.317  38.396 -36.748  0.00  0.00    -0.329 N 
ATOM    872  OE1 GLN A 108     -68.619  37.311 -34.826  0.00  0.00    -0.276 OA
ATOM    873  N   ASP A 109     -70.456  42.061 -32.170  0.00  0.00    -0.302 N 
ATOM    874  CA  ASP A 109     -71.767  42.148 -31.502  0.00  0.00    +0.110 C 
ATOM    875  C   ASP A 109     -72.437  43.526 -31.670  0.00  0.00    +0.234 C 
ATOM    876  O   ASP A 109     -73.527  43.707 -31.127  0.00  0.00    -0.274 OA
ATOM    877  CB  ASP A 109     -71.754  41.734 -30.008  0.00  0.00    +0.076 C 
ATOM    878  CG  ASP A 109     -71.335  40.289 -29.727  0.00  0.00    +0.358 C 
ATOM    879  OD1 ASP A 109     -71.463  39.448 -30.643  0.00  0.00    -0.246 OA
ATOM    880  OD2 ASP A 109     -70.990  40.032 -28.553  0.00  0.00    -0.246 OA
ATOM    881  N   ARG A 110     -71.824  44.457 -32.425  0.00  0.00    -0.302 N 
ATOM    882  CA  ARG A 110     -72.456  45.726 -32.782  0.00  0.00    +0.099 C 
ATOM    883  C   ARG A 110     -72.846  45.702 -34.264  0.00  0.00    +0.234 C 
ATOM    884  O   ARG A 110     -71.997  45.507 -35.137  0.00  0.00    -0.274 OA
ATOM    885  CB  ARG A 110     -71.578  46.935 -32.370  0.00  0.00    -0.024 C 
ATOM    886  CG  ARG A 110     -70.405  47.314 -33.296  0.00  0.00    -0.033 C 
ATOM    887  CD  ARG A 110     -69.467  48.372 -32.696  0.00  0.00    +0.018 C 
ATOM    888  NE  ARG A 110     -68.683  47.822 -31.583  0.00  0.00    -0.358 N 
ATOM    889  CZ  ARG A 110     -67.792  48.496 -30.838  0.00  0.00    +0.166 C 
ATOM    890  NH1 ARG A 110     -67.520  49.788 -31.064  0.00  0.00    -0.372 N 
ATOM    891  NH2 ARG A 110     -67.153  47.857 -29.854  0.00  0.00    -0.372 N 
ATOM    892  N   GLY A 111     -74.142  45.940 -34.502  0.00  0.00    -0.305 N 
ATOM    893  CA  GLY A 111     -74.660  46.353 -35.797  0.00  0.00    +0.088 C 
ATOM    894  C   GLY A 111     -74.549  47.879 -35.871  0.00  0.00    +0.231 C 
ATOM    895  O   GLY A 111     -74.139  48.382 -36.916  0.00  0.00    -0.274 OA
ATOM    896  N   ASP A 112     -74.858  48.559 -34.739  0.00  0.00    -0.302 N 
ATOM    897  CA  ASP A 112     -74.896  50.003 -34.449  0.00  0.00    +0.110 C 
ATOM    898  C   ASP A 112     -74.123  50.854 -35.453  0.00  0.00    +0.234 C 
ATOM    899  O   ASP A 112     -74.752  51.390 -36.363  0.00  0.00    -0.274 OA
ATOM    900  CB  ASP A 112     -74.487  50.365 -32.992  0.00  0.00    +0.076 C 
ATOM    901  CG  ASP A 112     -75.212  49.574 -31.903  0.00  0.00    +0.358 C 
ATOM    902  OD1 ASP A 112     -75.970  50.225 -31.153  0.00  0.00    -0.246 OA
ATOM    903  OD2 ASP A 112     -74.962  48.352 -31.811  0.00  0.00    -0.246 OA
ATOM    904  N   GLN A 113     -72.791  50.853 -35.277  0.00  0.00    -0.302 N 
ATOM    905  CA  GLN A 113     -71.699  51.392 -36.089  0.00  0.00    +0.100 C 
ATOM    906  C   GLN A 113     -70.717  52.136 -35.175  0.00  0.00    +0.234 C 
ATOM    907  O   GLN A 113     -71.027  52.416 -34.015  0.00  0.00    -0.274 OA
ATOM    908  CB  GLN A 113     -72.143  52.220 -37.327  0.00  0.00    -0.018 C 
ATOM    909  CG  GLN A 113     -72.887  53.547 -37.041  0.00  0.00    +0.026 C 
ATOM    910  CD  GLN A 113     -71.989  54.776 -37.066  0.00  0.00    +0.211 C 
ATOM    911  NE2 GLN A 113     -71.874  55.459 -35.927  0.00  0.00    -0.329 N 
ATOM    912  OE1 GLN A 113     -71.427  55.118 -38.102  0.00  0.00    -0.276 OA
ATOM    913  N   ALA A 114     -69.539  52.432 -35.742  0.00  0.00    -0.303 N 
ATOM    914  CA  ALA A 114     -68.399  53.074 -35.096  0.00  0.00    +0.097 C 
ATOM    915  C   ALA A 114     -67.744  52.173 -34.039  0.00  0.00    +0.234 C 
ATOM    916  O   ALA A 114     -67.958  52.346 -32.840  0.00  0.00    -0.274 OA
ATOM    917  CB  ALA A 114     -68.748  54.477 -34.558  0.00  0.00    -0.038 C 
ATOM    918  N   PHE A 115     -66.889  51.268 -34.533  0.00  0.00    -0.302 N 
ATOM    919  CA  PHE A 115     -65.635  50.946 -33.862  0.00  0.00    +0.103 C 
ATOM    920  C   PHE A 115     -64.650  52.035 -34.313  0.00  0.00    +0.234 C 
ATOM    921  O   PHE A 115     -64.619  52.341 -35.505  0.00  0.00    -0.274 OA
ATOM    922  CB  PHE A 115     -65.191  49.528 -34.273  0.00  0.00    -0.001 C 
ATOM    923  CG  PHE A 115     -64.006  49.009 -33.484  0.00  0.00    -0.045 A 
ATOM    924  CD1 PHE A 115     -64.206  48.485 -32.189  0.00  0.00    -0.059 A 
ATOM    925  CD2 PHE A 115     -62.690  49.224 -33.941  0.00  0.00    -0.059 A 
ATOM    926  CE1 PHE A 115     -63.117  48.152 -31.397  0.00  0.00    -0.062 A 
ATOM    927  CE2 PHE A 115     -61.617  48.883 -33.134  0.00  0.00    -0.062 A 
ATOM    928  CZ  PHE A 115     -61.829  48.360 -31.866  0.00  0.00    -0.062 A 
ATOM    929  N   THR A 116     -63.927  52.642 -33.363  0.00  0.00    -0.300 N 
ATOM    930  CA  THR A 116     -63.104  53.827 -33.617  0.00  0.00    +0.125 C 
ATOM    931  C   THR A 116     -61.634  53.560 -33.265  0.00  0.00    +0.236 C 
ATOM    932  O   THR A 116     -61.335  52.635 -32.507  0.00  0.00    -0.274 OA
ATOM    933  CB  THR A 116     -63.611  55.042 -32.792  0.00  0.00    +0.079 C 
ATOM    934  CG2 THR A 116     -65.096  55.353 -33.051  0.00  0.00    -0.037 C 
ATOM    935  OG1 THR A 116     -63.385  54.886 -31.400  0.00  0.00    -0.390 OA
ATOM    936  N   GLU A 117     -60.744  54.393 -33.833  0.00  0.00    -0.302 N 
ATOM    937  CA  GLU A 117     -59.296  54.346 -33.614  0.00  0.00    +0.100 C 
ATOM    938  C   GLU A 117     -58.888  54.576 -32.142  0.00  0.00    +0.234 C 
ATOM    939  O   GLU A 117     -57.891  53.998 -31.708  0.00  0.00    -0.274 OA
ATOM    940  CB  GLU A 117     -58.609  55.322 -34.598  0.00  0.00    -0.016 C 
ATOM    941  CG  GLU A 117     -57.066  55.364 -34.506  0.00  0.00    +0.051 C 
ATOM    942  CD  GLU A 117     -56.408  56.348 -35.476  0.00  0.00    +0.356 C 
ATOM    943  OE1 GLU A 117     -56.915  56.495 -36.609  0.00  0.00    -0.246 OA
ATOM    944  OE2 GLU A 117     -55.383  56.934 -35.065  0.00  0.00    -0.246 OA
ATOM    945  N   ARG A 118     -59.681  55.365 -31.391  0.00  0.00    -0.302 N 
ATOM    946  CA  ARG A 118     -59.476  55.580 -29.958  0.00  0.00    +0.099 C 
ATOM    947  C   ARG A 118     -59.868  54.374 -29.090  0.00  0.00    +0.234 C 
ATOM    948  O   ARG A 118     -59.175  54.108 -28.110  0.00  0.00    -0.274 OA
ATOM    949  CB  ARG A 118     -60.118  56.907 -29.502  0.00  0.00    -0.024 C 
ATOM    950  CG  ARG A 118     -59.829  57.213 -28.018  0.00  0.00    -0.033 C 
ATOM    951  CD  ARG A 118     -59.781  58.699 -27.662  0.00  0.00    +0.018 C 
ATOM    952  NE  ARG A 118     -61.074  59.379 -27.761  0.00  0.00    -0.358 N 
ATOM    953  CZ  ARG A 118     -61.250  60.694 -27.982  0.00  0.00    +0.166 C 
ATOM    954  NH1 ARG A 118     -60.249  61.480 -28.398  0.00  0.00    -0.372 N 
ATOM    955  NH2 ARG A 118     -62.456  61.236 -27.777  0.00  0.00    -0.372 N 
ATOM    956  N   GLU A 119     -60.914  53.630 -29.481  0.00  0.00    -0.302 N 
ATOM    957  CA  GLU A 119     -61.276  52.369 -28.834  0.00  0.00    +0.100 C 
ATOM    958  C   GLU A 119     -60.221  51.269 -29.077  0.00  0.00    +0.234 C 
ATOM    959  O   GLU A 119     -59.921  50.515 -28.153  0.00  0.00    -0.274 OA
ATOM    960  CB  GLU A 119     -62.691  51.956 -29.279  0.00  0.00    -0.016 C 
ATOM    961  CG  GLU A 119     -63.217  50.678 -28.594  0.00  0.00    +0.051 C 
ATOM    962  CD  GLU A 119     -64.619  50.264 -29.039  0.00  0.00    +0.356 C 
ATOM    963  OE1 GLU A 119     -65.039  49.173 -28.600  0.00  0.00    -0.246 OA
ATOM    964  OE2 GLU A 119     -65.249  51.008 -29.824  0.00  0.00    -0.246 OA
ATOM    965  N   ALA A 120     -59.638  51.238 -30.291  0.00  0.00    -0.303 N 
ATOM    966  CA  ALA A 120     -58.519  50.367 -30.664  0.00  0.00    +0.097 C 
ATOM    967  C   ALA A 120     -57.248  50.636 -29.837  0.00  0.00    +0.234 C 
ATOM    968  O   ALA A 120     -56.596  49.680 -29.424  0.00  0.00    -0.274 OA
ATOM    969  CB  ALA A 120     -58.225  50.526 -32.165  0.00  0.00    -0.038 C 
ATOM    970  N   SER A 121     -56.956  51.925 -29.580  0.00  0.00    -0.301 N 
ATOM    971  CA  SER A 121     -55.889  52.413 -28.701  0.00  0.00    +0.123 C 
ATOM    972  C   SER A 121     -56.027  51.921 -27.246  0.00  0.00    +0.236 C 
ATOM    973  O   SER A 121     -55.047  51.417 -26.698  0.00  0.00    -0.274 OA
ATOM    974  CB  SER A 121     -55.826  53.954 -28.812  0.00  0.00    +0.071 C 
ATOM    975  OG  SER A 121     -55.119  54.574 -27.760  0.00  0.00    -0.393 OA
ATOM    976  N   GLU A 122     -57.236  52.054 -26.669  0.00  0.00    -0.302 N 
ATOM    977  CA  GLU A 122     -57.587  51.585 -25.324  0.00  0.00    +0.100 C 
ATOM    978  C   GLU A 122     -57.433  50.065 -25.156  0.00  0.00    +0.234 C 
ATOM    979  O   GLU A 122     -56.870  49.621 -24.156  0.00  0.00    -0.274 OA
ATOM    980  CB  GLU A 122     -59.038  51.985 -24.998  0.00  0.00    -0.016 C 
ATOM    981  CG  GLU A 122     -59.252  53.493 -24.772  0.00  0.00    +0.051 C 
ATOM    982  CD  GLU A 122     -60.725  53.869 -24.567  0.00  0.00    +0.356 C 
ATOM    983  OE1 GLU A 122     -61.599  52.998 -24.779  0.00  0.00    -0.246 OA
ATOM    984  OE2 GLU A 122     -60.952  55.042 -24.201  0.00  0.00    -0.246 OA
ATOM    985  N   ILE A 123     -57.921  49.303 -26.149  0.00  0.00    -0.302 N 
ATOM    986  CA  ILE A 123     -57.829  47.844 -26.201  0.00  0.00    +0.102 C 
ATOM    987  C   ILE A 123     -56.373  47.348 -26.311  0.00  0.00    +0.234 C 
ATOM    988  O   ILE A 123     -56.011  46.422 -25.587  0.00  0.00    -0.274 OA
ATOM    989  CB  ILE A 123     -58.702  47.269 -27.355  0.00  0.00    -0.017 C 
ATOM    990  CG1 ILE A 123     -60.203  47.398 -27.006  0.00  0.00    -0.051 C 
ATOM    991  CG2 ILE A 123     -58.385  45.813 -27.750  0.00  0.00    -0.060 C 
ATOM    992  CD1 ILE A 123     -61.137  47.283 -28.218  0.00  0.00    -0.065 C 
ATOM    993  N   MET A 124     -55.561  47.998 -27.164  0.00  0.00    -0.302 N 
ATOM    994  CA  MET A 124     -54.123  47.749 -27.289  0.00  0.00    +0.100 C 
ATOM    995  C   MET A 124     -53.335  48.052 -26.009  0.00  0.00    +0.234 C 
ATOM    996  O   MET A 124     -52.399  47.313 -25.703  0.00  0.00    -0.274 OA
ATOM    997  CB  MET A 124     -53.547  48.557 -28.468  0.00  0.00    -0.017 C 
ATOM    998  CG  MET A 124     -53.787  47.910 -29.832  0.00  0.00    -0.004 C 
ATOM    999  SD  MET A 124     -52.910  46.336 -30.020  0.00  0.00    -0.164 S 
ATOM   1000  CE  MET A 124     -54.315  45.209 -30.089  0.00  0.00    -0.018 C 
ATOM   1001  N   LYS A 125     -53.747  49.097 -25.274  0.00  0.00    -0.302 N 
ATOM   1002  CA  LYS A 125     -53.204  49.426 -23.963  0.00  0.00    +0.099 C 
ATOM   1003  C   LYS A 125     -53.508  48.344 -22.908  0.00  0.00    +0.234 C 
ATOM   1004  O   LYS A 125     -52.603  47.987 -22.161  0.00  0.00    -0.274 OA
ATOM   1005  CB  LYS A 125     -53.632  50.850 -23.545  0.00  0.00    -0.026 C 
ATOM   1006  CG  LYS A 125     -53.242  51.207 -22.101  0.00  0.00    -0.053 C 
ATOM   1007  CD  LYS A 125     -53.176  52.714 -21.820  0.00  0.00    -0.069 C 
ATOM   1008  CE  LYS A 125     -53.271  53.051 -20.322  0.00  0.00    -0.096 C 
ATOM   1009  NZ  LYS A 125     -52.363  52.232 -19.499  0.00  0.00    +0.378 N 
ATOM   1010  N   SER A 126     -54.742  47.810 -22.885  0.00  0.00    -0.301 N 
ATOM   1011  CA  SER A 126     -55.149  46.765 -21.938  0.00  0.00    +0.123 C 
ATOM   1012  C   SER A 126     -54.441  45.414 -22.173  0.00  0.00    +0.236 C 
ATOM   1013  O   SER A 126     -54.040  44.776 -21.199  0.00  0.00    -0.274 OA
ATOM   1014  CB  SER A 126     -56.688  46.660 -21.902  0.00  0.00    +0.071 C 
ATOM   1015  OG  SER A 126     -57.229  45.924 -22.980  0.00  0.00    -0.393 OA
ATOM   1016  N   ILE A 127     -54.249  45.029 -23.449  0.00  0.00    -0.302 N 
ATOM   1017  CA  ILE A 127     -53.498  43.832 -23.839  0.00  0.00    +0.102 C 
ATOM   1018  C   ILE A 127     -52.002  43.989 -23.528  0.00  0.00    +0.234 C 
ATOM   1019  O   ILE A 127     -51.412  43.068 -22.973  0.00  0.00    -0.274 OA
ATOM   1020  CB  ILE A 127     -53.646  43.500 -25.355  0.00  0.00    -0.017 C 
ATOM   1021  CG1 ILE A 127     -55.111  43.188 -25.719  0.00  0.00    -0.051 C 
ATOM   1022  CG2 ILE A 127     -52.740  42.351 -25.856  0.00  0.00    -0.060 C 
ATOM   1023  CD1 ILE A 127     -55.405  43.362 -27.210  0.00  0.00    -0.065 C 
ATOM   1024  N   GLY A 128     -51.425  45.153 -23.867  0.00  0.00    -0.305 N 
ATOM   1025  CA  GLY A 128     -50.004  45.429 -23.694  0.00  0.00    +0.088 C 
ATOM   1026  C   GLY A 128     -49.605  45.612 -22.218  0.00  0.00    +0.231 C 
ATOM   1027  O   GLY A 128     -48.425  45.467 -21.912  0.00  0.00    -0.274 OA
ATOM   1028  N   GLU A 129     -50.560  45.883 -21.306  0.00  0.00    -0.303 N 
ATOM   1029  CA  GLU A 129     -50.354  45.865 -19.854  0.00  0.00    +0.100 C 
ATOM   1030  C   GLU A 129     -50.237  44.441 -19.283  0.00  0.00    +0.234 C 
ATOM   1031  O   GLU A 129     -49.492  44.255 -18.320  0.00  0.00    -0.274 OA
ATOM   1032  CB  GLU A 129     -51.461  46.669 -19.145  0.00  0.00    -0.016 C 
ATOM   1033  CG  GLU A 129     -51.196  48.183 -19.206  0.00  0.00    +0.051 C 
ATOM   1034  CD  GLU A 129     -52.326  49.006 -18.596  0.00  0.00    +0.356 C 
ATOM   1035  OE1 GLU A 129     -53.433  48.983 -19.174  0.00  0.00    -0.246 OA
ATOM   1036  OE2 GLU A 129     -52.049  49.697 -17.592  0.00  0.00    -0.246 OA
ATOM   1037  N   ALA A 130     -50.911  43.460 -19.914  0.00  0.00    -0.303 N 
ATOM   1038  CA  ALA A 130     -50.725  42.034 -19.637  0.00  0.00    +0.097 C 
ATOM   1039  C   ALA A 130     -49.308  41.579 -20.005  0.00  0.00    +0.234 C 
ATOM   1040  O   ALA A 130     -48.642  40.965 -19.175  0.00  0.00    -0.274 OA
ATOM   1041  CB  ALA A 130     -51.776  41.199 -20.387  0.00  0.00    -0.038 C 
ATOM   1042  N   ILE A 131     -48.863  41.948 -21.217  0.00  0.00    -0.302 N 
ATOM   1043  CA  ILE A 131     -47.531  41.655 -21.743  0.00  0.00    +0.102 C 
ATOM   1044  C   ILE A 131     -46.422  42.376 -20.951  0.00  0.00    +0.234 C 
ATOM   1045  O   ILE A 131     -45.394  41.753 -20.694  0.00  0.00    -0.274 OA
ATOM   1046  CB  ILE A 131     -47.403  42.053 -23.240  0.00  0.00    -0.017 C 
ATOM   1047  CG1 ILE A 131     -48.544  41.506 -24.116  0.00  0.00    -0.051 C 
ATOM   1048  CG2 ILE A 131     -46.050  41.684 -23.879  0.00  0.00    -0.060 C 
ATOM   1049  CD1 ILE A 131     -48.520  39.999 -24.384  0.00  0.00    -0.065 C 
ATOM   1050  N   GLN A 132     -46.656  43.637 -20.535  0.00  0.00    -0.302 N 
ATOM   1051  CA  GLN A 132     -45.730  44.402 -19.697  0.00  0.00    +0.100 C 
ATOM   1052  C   GLN A 132     -45.512  43.767 -18.321  0.00  0.00    +0.234 C 
ATOM   1053  O   GLN A 132     -44.360  43.694 -17.895  0.00  0.00    -0.274 OA
ATOM   1054  CB  GLN A 132     -46.114  45.900 -19.618  0.00  0.00    -0.018 C 
ATOM   1055  CG  GLN A 132     -45.199  46.735 -18.688  0.00  0.00    +0.026 C 
ATOM   1056  CD  GLN A 132     -45.405  48.244 -18.812  0.00  0.00    +0.211 C 
ATOM   1057  NE2 GLN A 132     -46.604  48.727 -18.480  0.00  0.00    -0.329 N 
ATOM   1058  OE1 GLN A 132     -44.492  48.969 -19.202  0.00  0.00    -0.276 OA
ATOM   1059  N   TYR A 133     -46.590  43.273 -17.683  0.00  0.00    -0.302 N 
ATOM   1060  CA  TYR A 133     -46.472  42.561 -16.414  0.00  0.00    +0.103 C 
ATOM   1061  C   TYR A 133     -45.663  41.263 -16.549  0.00  0.00    +0.234 C 
ATOM   1062  O   TYR A 133     -44.737  41.079 -15.763  0.00  0.00    -0.274 OA
ATOM   1063  CB  TYR A 133     -47.832  42.310 -15.739  0.00  0.00    -0.001 C 
ATOM   1064  CG  TYR A 133     -47.643  41.756 -14.336  0.00  0.00    -0.045 A 
ATOM   1065  CD1 TYR A 133     -47.328  42.635 -13.280  0.00  0.00    -0.055 A 
ATOM   1066  CD2 TYR A 133     -47.663  40.364 -14.103  0.00  0.00    -0.055 A 
ATOM   1067  CE1 TYR A 133     -47.006  42.127 -12.008  0.00  0.00    -0.020 A 
ATOM   1068  CE2 TYR A 133     -47.359  39.857 -12.826  0.00  0.00    -0.020 A 
ATOM   1069  CZ  TYR A 133     -47.010  40.737 -11.784  0.00  0.00    +0.117 A 
ATOM   1070  OH  TYR A 133     -46.664  40.243 -10.560  0.00  0.00    -0.507 OA
ATOM   1071  N   LEU A 134     -45.995  40.426 -17.550  0.00  0.00    -0.302 N 
ATOM   1072  CA  LEU A 134     -45.288  39.179 -17.850  0.00  0.00    +0.100 C 
ATOM   1073  C   LEU A 134     -43.792  39.386 -18.097  0.00  0.00    +0.234 C 
ATOM   1074  O   LEU A 134     -42.984  38.714 -17.462  0.00  0.00    -0.274 OA
ATOM   1075  CB  LEU A 134     -45.925  38.470 -19.066  0.00  0.00    -0.024 C 
ATOM   1076  CG  LEU A 134     -47.310  37.872 -18.791  0.00  0.00    -0.045 C 
ATOM   1077  CD1 LEU A 134     -47.855  37.156 -20.035  0.00  0.00    -0.063 C 
ATOM   1078  CD2 LEU A 134     -47.313  36.948 -17.571  0.00  0.00    -0.063 C 
ATOM   1079  N   HIS A 135     -43.456  40.327 -18.989  0.00  0.00    -0.302 N 
ATOM   1080  CA  HIS A 135     -42.086  40.608 -19.406  0.00  0.00    +0.105 C 
ATOM   1081  C   HIS A 135     -41.212  41.206 -18.296  0.00  0.00    +0.234 C 
ATOM   1082  O   HIS A 135     -40.015  40.915 -18.275  0.00  0.00    -0.274 OA
ATOM   1083  CB  HIS A 135     -42.106  41.508 -20.653  0.00  0.00    +0.018 C 
ATOM   1084  CG  HIS A 135     -42.617  40.842 -21.908  0.00  0.00    +0.061 A 
ATOM   1085  CD2 HIS A 135     -43.395  39.710 -22.050  0.00  0.00    +0.024 A 
ATOM   1086  ND1 HIS A 135     -42.306  41.328 -23.178  0.00  0.00    -0.241 NA
ATOM   1087  CE1 HIS A 135     -42.866  40.470 -24.015  0.00  0.00    +0.094 A 
ATOM   1088  NE2 HIS A 135     -43.511  39.484 -23.403  0.00  0.00    -0.351 N 
ATOM   1089  N   SER A 136     -41.824  41.976 -17.377  0.00  0.00    -0.301 N 
ATOM   1090  CA  SER A 136     -41.166  42.529 -16.191  0.00  0.00    +0.123 C 
ATOM   1091  C   SER A 136     -40.828  41.476 -15.114  0.00  0.00    +0.236 C 
ATOM   1092  O   SER A 136     -39.926  41.730 -14.317  0.00  0.00    -0.274 OA
ATOM   1093  CB  SER A 136     -41.990  43.711 -15.633  0.00  0.00    +0.071 C 
ATOM   1094  OG  SER A 136     -43.114  43.306 -14.876  0.00  0.00    -0.393 OA
ATOM   1095  N   ILE A 137     -41.517  40.319 -15.127  0.00  0.00    -0.302 N 
ATOM   1096  CA  ILE A 137     -41.233  39.163 -14.265  0.00  0.00    +0.102 C 
ATOM   1097  C   ILE A 137     -40.599  37.990 -15.055  0.00  0.00    +0.234 C 
ATOM   1098  O   ILE A 137     -40.570  36.864 -14.555  0.00  0.00    -0.274 OA
ATOM   1099  CB  ILE A 137     -42.499  38.703 -13.475  0.00  0.00    -0.017 C 
ATOM   1100  CG1 ILE A 137     -43.633  38.098 -14.340  0.00  0.00    -0.051 C 
ATOM   1101  CG2 ILE A 137     -43.008  39.853 -12.581  0.00  0.00    -0.060 C 
ATOM   1102  CD1 ILE A 137     -44.746  37.400 -13.545  0.00  0.00    -0.065 C 
ATOM   1103  N   ASN A 138     -40.064  38.300 -16.254  0.00  0.00    -0.302 N 
ATOM   1104  CA  ASN A 138     -39.286  37.436 -17.156  0.00  0.00    +0.108 C 
ATOM   1105  C   ASN A 138     -40.060  36.203 -17.646  0.00  0.00    +0.234 C 
ATOM   1106  O   ASN A 138     -39.487  35.119 -17.733  0.00  0.00    -0.274 OA
ATOM   1107  CB  ASN A 138     -37.910  37.076 -16.537  0.00  0.00    +0.051 C 
ATOM   1108  CG  ASN A 138     -37.037  38.310 -16.306  0.00  0.00    +0.213 C 
ATOM   1109  ND2 ASN A 138     -36.709  38.600 -15.046  0.00  0.00    -0.329 N 
ATOM   1110  OD1 ASN A 138     -36.665  38.994 -17.258  0.00  0.00    -0.276 OA
ATOM   1111  N   ILE A 139     -41.340  36.405 -17.988  0.00  0.00    -0.302 N 
ATOM   1112  CA  ILE A 139     -42.185  35.421 -18.653  0.00  0.00    +0.102 C 
ATOM   1113  C   ILE A 139     -42.472  35.940 -20.069  0.00  0.00    +0.234 C 
ATOM   1114  O   ILE A 139     -42.889  37.086 -20.221  0.00  0.00    -0.274 OA
ATOM   1115  CB  ILE A 139     -43.538  35.211 -17.905  0.00  0.00    -0.017 C 
ATOM   1116  CG1 ILE A 139     -43.278  34.682 -16.477  0.00  0.00    -0.051 C 
ATOM   1117  CG2 ILE A 139     -44.518  34.278 -18.662  0.00  0.00    -0.060 C 
ATOM   1118  CD1 ILE A 139     -44.532  34.540 -15.601  0.00  0.00    -0.065 C 
ATOM   1119  N   ALA A 140     -42.282  35.068 -21.066  0.00  0.00    -0.303 N 
ATOM   1120  CA  ALA A 140     -42.809  35.240 -22.415  0.00  0.00    +0.097 C 
ATOM   1121  C   ALA A 140     -44.019  34.310 -22.534  0.00  0.00    +0.234 C 
ATOM   1122  O   ALA A 140     -43.900  33.142 -22.167  0.00  0.00    -0.274 OA
ATOM   1123  CB  ALA A 140     -41.722  34.860 -23.431  0.00  0.00    -0.038 C 
ATOM   1124  N   HIS A 141     -45.151  34.832 -23.029  0.00  0.00    -0.302 N 
ATOM   1125  CA  HIS A 141     -46.400  34.083 -23.197  0.00  0.00    +0.105 C 
ATOM   1126  C   HIS A 141     -46.326  33.095 -24.377  0.00  0.00    +0.234 C 
ATOM   1127  O   HIS A 141     -46.628  31.917 -24.197  0.00  0.00    -0.274 OA
ATOM   1128  CB  HIS A 141     -47.558  35.087 -23.342  0.00  0.00    +0.018 C 
ATOM   1129  CG  HIS A 141     -48.930  34.471 -23.441  0.00  0.00    +0.061 A 
ATOM   1130  CD2 HIS A 141     -49.891  34.350 -22.462  0.00  0.00    +0.024 A 
ATOM   1131  ND1 HIS A 141     -49.419  33.912 -24.626  0.00  0.00    -0.241 NA
ATOM   1132  CE1 HIS A 141     -50.634  33.481 -24.325  0.00  0.00    +0.094 A 
ATOM   1133  NE2 HIS A 141     -50.968  33.728 -23.060  0.00  0.00    -0.351 N 
ATOM   1134  N   ARG A 142     -45.888  33.602 -25.542  0.00  0.00    -0.302 N 
ATOM   1135  CA  ARG A 142     -45.543  32.876 -26.770  0.00  0.00    +0.099 C 
ATOM   1136  C   ARG A 142     -46.727  32.284 -27.562  0.00  0.00    +0.234 C 
ATOM   1137  O   ARG A 142     -46.481  31.556 -28.524  0.00  0.00    -0.274 OA
ATOM   1138  CB  ARG A 142     -44.421  31.838 -26.522  0.00  0.00    -0.024 C 
ATOM   1139  CG  ARG A 142     -43.159  32.414 -25.850  0.00  0.00    -0.033 C 
ATOM   1140  CD  ARG A 142     -42.152  31.345 -25.409  0.00  0.00    +0.018 C 
ATOM   1141  NE  ARG A 142     -41.732  30.489 -26.528  0.00  0.00    -0.358 N 
ATOM   1142  CZ  ARG A 142     -41.751  29.146 -26.568  0.00  0.00    +0.166 C 
ATOM   1143  NH1 ARG A 142     -42.180  28.409 -25.538  0.00  0.00    -0.372 N 
ATOM   1144  NH2 ARG A 142     -41.333  28.518 -27.673  0.00  0.00    -0.372 N 
ATOM   1145  N   ASP A 143     -47.974  32.630 -27.204  0.00  0.00    -0.302 N 
ATOM   1146  CA  ASP A 143     -49.173  32.253 -27.960  0.00  0.00    +0.110 C 
ATOM   1147  C   ASP A 143     -50.230  33.368 -27.835  0.00  0.00    +0.234 C 
ATOM   1148  O   ASP A 143     -51.423  33.088 -27.718  0.00  0.00    -0.274 OA
ATOM   1149  CB  ASP A 143     -49.693  30.843 -27.568  0.00  0.00    +0.076 C 
ATOM   1150  CG  ASP A 143     -50.664  30.214 -28.578  0.00  0.00    +0.358 C 
ATOM   1151  OD1 ASP A 143     -50.410  30.348 -29.795  0.00  0.00    -0.246 OA
ATOM   1152  OD2 ASP A 143     -51.623  29.552 -28.122  0.00  0.00    -0.246 OA
ATOM   1153  N   VAL A 144     -49.767  34.629 -27.840  0.00  0.00    -0.302 N 
ATOM   1154  CA  VAL A 144     -50.604  35.822 -27.742  0.00  0.00    +0.102 C 
ATOM   1155  C   VAL A 144     -51.371  35.976 -29.064  0.00  0.00    +0.234 C 
ATOM   1156  O   VAL A 144     -50.764  36.268 -30.092  0.00  0.00    -0.274 OA
ATOM   1157  CB  VAL A 144     -49.744  37.091 -27.485  0.00  0.00    -0.020 C 
ATOM   1158  CG1 VAL A 144     -50.561  38.397 -27.402  0.00  0.00    -0.061 C 
ATOM   1159  CG2 VAL A 144     -48.889  36.938 -26.221  0.00  0.00    -0.061 C 
ATOM   1160  N   LYS A 145     -52.676  35.692 -29.027  0.00  0.00    -0.302 N 
ATOM   1161  CA  LYS A 145     -53.500  35.604 -30.226  0.00  0.00    +0.100 C 
ATOM   1162  C   LYS A 145     -54.927  36.065 -29.889  0.00  0.00    +0.237 C 
ATOM   1163  O   LYS A 145     -55.275  36.105 -28.706  0.00  0.00    -0.274 OA
ATOM   1164  CB  LYS A 145     -53.401  34.167 -30.797  0.00  0.00    -0.026 C 
ATOM   1165  CG  LYS A 145     -54.246  33.099 -30.078  0.00  0.00    -0.053 C 
ATOM   1166  CD  LYS A 145     -53.691  31.692 -30.322  0.00  0.00    -0.069 C 
ATOM   1167  CE  LYS A 145     -54.654  30.572 -29.919  0.00  0.00    -0.096 C 
ATOM   1168  NZ  LYS A 145     -53.964  29.272 -29.914  0.00  0.00    +0.378 N 
ATOM   1169  N   PRO A 146     -55.734  36.396 -30.924  0.00  0.00    -0.288 N 
ATOM   1170  CA  PRO A 146     -57.118  36.876 -30.738  0.00  0.00    +0.102 C 
ATOM   1171  C   PRO A 146     -58.046  36.001 -29.878  0.00  0.00    +0.234 C 
ATOM   1172  O   PRO A 146     -58.854  36.538 -29.121  0.00  0.00    -0.274 OA
ATOM   1173  CB  PRO A 146     -57.649  36.971 -32.170  0.00  0.00    -0.024 C 
ATOM   1174  CG  PRO A 146     -56.420  37.250 -33.016  0.00  0.00    -0.035 C 
ATOM   1175  CD  PRO A 146     -55.362  36.399 -32.344  0.00  0.00    +0.016 C 
ATOM   1176  N   GLU A 147     -57.889  34.676 -30.015  0.00  0.00    -0.302 N 
ATOM   1177  CA  GLU A 147     -58.673  33.644 -29.345  0.00  0.00    +0.100 C 
ATOM   1178  C   GLU A 147     -58.307  33.463 -27.854  0.00  0.00    +0.234 C 
ATOM   1179  O   GLU A 147     -59.102  32.876 -27.121  0.00  0.00    -0.274 OA
ATOM   1180  CB  GLU A 147     -58.542  32.311 -30.125  0.00  0.00    -0.016 C 
ATOM   1181  CG  GLU A 147     -59.098  32.307 -31.576  0.00  0.00    +0.051 C 
ATOM   1182  CD  GLU A 147     -58.292  33.081 -32.631  0.00  0.00    +0.356 C 
ATOM   1183  OE1 GLU A 147     -57.067  33.247 -32.430  0.00  0.00    -0.246 OA
ATOM   1184  OE2 GLU A 147     -58.917  33.498 -33.631  0.00  0.00    -0.246 OA
ATOM   1185  N   ASN A 148     -57.142  33.989 -27.428  0.00  0.00    -0.302 N 
ATOM   1186  CA  ASN A 148     -56.661  34.006 -26.039  0.00  0.00    +0.108 C 
ATOM   1187  C   ASN A 148     -56.883  35.372 -25.359  0.00  0.00    +0.234 C 
ATOM   1188  O   ASN A 148     -56.311  35.593 -24.294  0.00  0.00    -0.274 OA
ATOM   1189  CB  ASN A 148     -55.162  33.596 -26.018  0.00  0.00    +0.051 C 
ATOM   1190  CG  ASN A 148     -54.912  32.091 -26.178  0.00  0.00    +0.213 C 
ATOM   1191  ND2 ASN A 148     -53.695  31.714 -26.573  0.00  0.00    -0.329 N 
ATOM   1192  OD1 ASN A 148     -55.786  31.267 -25.916  0.00  0.00    -0.276 OA
ATOM   1193  N   LEU A 149     -57.711  36.254 -25.942  0.00  0.00    -0.302 N 
ATOM   1194  CA  LEU A 149     -58.049  37.562 -25.382  0.00  0.00    +0.100 C 
ATOM   1195  C   LEU A 149     -59.556  37.580 -25.124  0.00  0.00    +0.234 C 
ATOM   1196  O   LEU A 149     -60.329  37.658 -26.073  0.00  0.00    -0.274 OA
ATOM   1197  CB  LEU A 149     -57.585  38.664 -26.359  0.00  0.00    -0.024 C 
ATOM   1198  CG  LEU A 149     -56.046  38.785 -26.422  0.00  0.00    -0.045 C 
ATOM   1199  CD1 LEU A 149     -55.600  39.623 -27.631  0.00  0.00    -0.063 C 
ATOM   1200  CD2 LEU A 149     -55.478  39.334 -25.099  0.00  0.00    -0.063 C 
ATOM   1201  N   LEU A 150     -59.929  37.453 -23.841  0.00  0.00    -0.302 N 
ATOM   1202  CA  LEU A 150     -61.293  37.218 -23.371  0.00  0.00    +0.100 C 
ATOM   1203  C   LEU A 150     -61.787  38.416 -22.554  0.00  0.00    +0.234 C 
ATOM   1204  O   LEU A 150     -61.058  38.890 -21.684  0.00  0.00    -0.274 OA
ATOM   1205  CB  LEU A 150     -61.287  35.986 -22.435  0.00  0.00    -0.024 C 
ATOM   1206  CG  LEU A 150     -60.660  34.704 -23.012  0.00  0.00    -0.045 C 
ATOM   1207  CD1 LEU A 150     -60.509  33.660 -21.895  0.00  0.00    -0.063 C 
ATOM   1208  CD2 LEU A 150     -61.442  34.159 -24.222  0.00  0.00    -0.063 C 
ATOM   1209  N   TYR A 151     -63.046  38.818 -22.776  0.00  0.00    -0.302 N 
ATOM   1210  CA  TYR A 151     -63.769  39.717 -21.875  0.00  0.00    +0.103 C 
ATOM   1211  C   TYR A 151     -64.377  38.930 -20.708  0.00  0.00    +0.234 C 
ATOM   1212  O   TYR A 151     -64.865  37.818 -20.915  0.00  0.00    -0.274 OA
ATOM   1213  CB  TYR A 151     -64.844  40.488 -22.661  0.00  0.00    -0.001 C 
ATOM   1214  CG  TYR A 151     -64.278  41.674 -23.413  0.00  0.00    -0.045 A 
ATOM   1215  CD1 TYR A 151     -63.873  42.816 -22.692  0.00  0.00    -0.055 A 
ATOM   1216  CD2 TYR A 151     -64.125  41.636 -24.814  0.00  0.00    -0.055 A 
ATOM   1217  CE1 TYR A 151     -63.307  43.914 -23.363  0.00  0.00    -0.020 A 
ATOM   1218  CE2 TYR A 151     -63.565  42.740 -25.488  0.00  0.00    -0.020 A 
ATOM   1219  CZ  TYR A 151     -63.148  43.874 -24.762  0.00  0.00    +0.117 A 
ATOM   1220  OH  TYR A 151     -62.586  44.932 -25.415  0.00  0.00    -0.507 OA
ATOM   1221  N   THR A 152     -64.346  39.536 -19.507  0.00  0.00    -0.300 N 
ATOM   1222  CA  THR A 152     -64.876  38.956 -18.269  0.00  0.00    +0.125 C 
ATOM   1223  C   THR A 152     -66.398  38.715 -18.301  0.00  0.00    +0.237 C 
ATOM   1224  O   THR A 152     -66.846  37.692 -17.787  0.00  0.00    -0.274 OA
ATOM   1225  CB  THR A 152     -64.571  39.838 -17.026  0.00  0.00    +0.079 C 
ATOM   1226  CG2 THR A 152     -63.080  39.925 -16.674  0.00  0.00    -0.037 C 
ATOM   1227  OG1 THR A 152     -65.086  41.152 -17.160  0.00  0.00    -0.390 OA
ATOM   1228  N   SER A 153     -67.154  39.632 -18.920  0.00  0.00    -0.300 N 
ATOM   1229  CA  SER A 153     -68.606  39.560 -19.048  0.00  0.00    +0.123 C 
ATOM   1230  C   SER A 153     -69.087  40.458 -20.196  0.00  0.00    +0.236 C 
ATOM   1231  O   SER A 153     -68.292  41.171 -20.807  0.00  0.00    -0.274 OA
ATOM   1232  CB  SER A 153     -69.273  39.877 -17.691  0.00  0.00    +0.071 C 
ATOM   1233  OG  SER A 153     -69.082  41.224 -17.312  0.00  0.00    -0.393 OA
ATOM   1234  N   LYS A 154     -70.390  40.371 -20.492  0.00  0.00    -0.302 N 
ATOM   1235  CA  LYS A 154     -71.071  41.153 -21.529  0.00  0.00    +0.099 C 
ATOM   1236  C   LYS A 154     -71.517  42.537 -21.012  0.00  0.00    +0.234 C 
ATOM   1237  O   LYS A 154     -72.014  43.327 -21.814  0.00  0.00    -0.274 OA
ATOM   1238  CB  LYS A 154     -72.268  40.371 -22.148  0.00  0.00    -0.026 C 
ATOM   1239  CG  LYS A 154     -72.371  38.871 -21.806  0.00  0.00    -0.053 C 
ATOM   1240  CD  LYS A 154     -72.933  38.613 -20.391  0.00  0.00    -0.069 C 
ATOM   1241  CE  LYS A 154     -72.250  37.453 -19.654  0.00  0.00    -0.096 C 
ATOM   1242  NZ  LYS A 154     -72.367  36.182 -20.387  0.00  0.00    +0.378 N 
ATOM   1243  N   ARG A 155     -71.321  42.819 -19.706  0.00  0.00    -0.302 N 
ATOM   1244  CA  ARG A 155     -71.556  44.121 -19.073  0.00  0.00    +0.100 C 
ATOM   1245  C   ARG A 155     -70.637  45.224 -19.649  0.00  0.00    +0.237 C 
ATOM   1246  O   ARG A 155     -69.602  44.903 -20.239  0.00  0.00    -0.274 OA
ATOM   1247  CB  ARG A 155     -71.394  43.982 -17.538  0.00  0.00    -0.024 C 
ATOM   1248  CG  ARG A 155     -72.731  43.871 -16.778  0.00  0.00    -0.033 C 
ATOM   1249  CD  ARG A 155     -73.400  42.486 -16.831  0.00  0.00    +0.018 C 
ATOM   1250  NE  ARG A 155     -72.551  41.381 -16.347  0.00  0.00    -0.358 N 
ATOM   1251  CZ  ARG A 155     -71.864  41.293 -15.190  0.00  0.00    +0.166 C 
ATOM   1252  NH1 ARG A 155     -71.839  42.281 -14.286  0.00  0.00    -0.372 N 
ATOM   1253  NH2 ARG A 155     -71.189  40.169 -14.920  0.00  0.00    -0.372 N 
ATOM   1254  N   PRO A 156     -71.041  46.508 -19.488  0.00  0.00    -0.288 N 
ATOM   1255  CA  PRO A 156     -70.448  47.624 -20.249  0.00  0.00    +0.102 C 
ATOM   1256  C   PRO A 156     -68.973  47.935 -19.951  0.00  0.00    +0.234 C 
ATOM   1257  O   PRO A 156     -68.307  48.485 -20.827  0.00  0.00    -0.274 OA
ATOM   1258  CB  PRO A 156     -71.357  48.822 -19.924  0.00  0.00    -0.024 C 
ATOM   1259  CG  PRO A 156     -71.954  48.490 -18.568  0.00  0.00    -0.035 C 
ATOM   1260  CD  PRO A 156     -72.153  46.984 -18.657  0.00  0.00    +0.016 C 
ATOM   1261  N   ASN A 157     -68.492  47.582 -18.747  0.00  0.00    -0.302 N 
ATOM   1262  CA  ASN A 157     -67.124  47.857 -18.298  0.00  0.00    +0.108 C 
ATOM   1263  C   ASN A 157     -66.435  46.556 -17.865  0.00  0.00    +0.234 C 
ATOM   1264  O   ASN A 157     -65.727  46.527 -16.857  0.00  0.00    -0.274 OA
ATOM   1265  CB  ASN A 157     -67.123  48.970 -17.223  0.00  0.00    +0.051 C 
ATOM   1266  CG  ASN A 157     -67.714  50.282 -17.753  0.00  0.00    +0.213 C 
ATOM   1267  ND2 ASN A 157     -66.888  51.105 -18.402  0.00  0.00    -0.329 N 
ATOM   1268  OD1 ASN A 157     -68.908  50.534 -17.603  0.00  0.00    -0.276 OA
ATOM   1269  N   ALA A 158     -66.623  45.510 -18.687  0.00  0.00    -0.303 N 
ATOM   1270  CA  ALA A 158     -65.869  44.263 -18.640  0.00  0.00    +0.097 C 
ATOM   1271  C   ALA A 158     -64.401  44.480 -19.035  0.00  0.00    +0.234 C 
ATOM   1272  O   ALA A 158     -64.110  45.286 -19.920  0.00  0.00    -0.274 OA
ATOM   1273  CB  ALA A 158     -66.533  43.261 -19.585  0.00  0.00    -0.038 C 
ATOM   1274  N   ILE A 159     -63.514  43.741 -18.362  0.00  0.00    -0.302 N 
ATOM   1275  CA  ILE A 159     -62.065  43.856 -18.502  0.00  0.00    +0.102 C 
ATOM   1276  C   ILE A 159     -61.581  42.819 -19.532  0.00  0.00    +0.234 C 
ATOM   1277  O   ILE A 159     -62.037  41.676 -19.494  0.00  0.00    -0.274 OA
ATOM   1278  CB  ILE A 159     -61.374  43.575 -17.133  0.00  0.00    -0.017 C 
ATOM   1279  CG1 ILE A 159     -61.851  44.559 -16.035  0.00  0.00    -0.051 C 
ATOM   1280  CG2 ILE A 159     -59.832  43.583 -17.189  0.00  0.00    -0.060 C 
ATOM   1281  CD1 ILE A 159     -61.824  43.953 -14.626  0.00  0.00    -0.065 C 
ATOM   1282  N   LEU A 160     -60.657  43.227 -20.416  0.00  0.00    -0.302 N 
ATOM   1283  CA  LEU A 160     -60.000  42.324 -21.361  0.00  0.00    +0.100 C 
ATOM   1284  C   LEU A 160     -58.801  41.646 -20.674  0.00  0.00    +0.234 C 
ATOM   1285  O   LEU A 160     -57.970  42.343 -20.089  0.00  0.00    -0.274 OA
ATOM   1286  CB  LEU A 160     -59.584  43.118 -22.616  0.00  0.00    -0.024 C 
ATOM   1287  CG  LEU A 160     -59.112  42.250 -23.804  0.00  0.00    -0.045 C 
ATOM   1288  CD1 LEU A 160     -60.204  41.290 -24.316  0.00  0.00    -0.063 C 
ATOM   1289  CD2 LEU A 160     -58.603  43.134 -24.947  0.00  0.00    -0.063 C 
ATOM   1290  N   LYS A 161     -58.754  40.307 -20.746  0.00  0.00    -0.302 N 
ATOM   1291  CA  LYS A 161     -57.766  39.466 -20.071  0.00  0.00    +0.099 C 
ATOM   1292  C   LYS A 161     -57.151  38.436 -21.024  0.00  0.00    +0.234 C 
ATOM   1293  O   LYS A 161     -57.868  37.812 -21.805  0.00  0.00    -0.274 OA
ATOM   1294  CB  LYS A 161     -58.419  38.766 -18.861  0.00  0.00    -0.026 C 
ATOM   1295  CG  LYS A 161     -58.578  39.693 -17.649  0.00  0.00    -0.053 C 
ATOM   1296  CD  LYS A 161     -59.337  39.053 -16.484  0.00  0.00    -0.069 C 
ATOM   1297  CE  LYS A 161     -59.304  39.940 -15.234  0.00  0.00    -0.096 C 
ATOM   1298  NZ  LYS A 161     -60.212  39.448 -14.189  0.00  0.00    +0.378 N 
ATOM   1299  N   LEU A 162     -55.829  38.252 -20.885  0.00  0.00    -0.302 N 
ATOM   1300  CA  LEU A 162     -55.025  37.254 -21.586  0.00  0.00    +0.100 C 
ATOM   1301  C   LEU A 162     -55.072  35.900 -20.850  0.00  0.00    +0.234 C 
ATOM   1302  O   LEU A 162     -55.046  35.877 -19.619  0.00  0.00    -0.274 OA
ATOM   1303  CB  LEU A 162     -53.593  37.826 -21.726  0.00  0.00    -0.024 C 
ATOM   1304  CG  LEU A 162     -52.523  36.903 -22.355  0.00  0.00    -0.045 C 
ATOM   1305  CD1 LEU A 162     -52.882  36.450 -23.788  0.00  0.00    -0.063 C 
ATOM   1306  CD2 LEU A 162     -51.137  37.580 -22.292  0.00  0.00    -0.063 C 
ATOM   1307  N   THR A 163     -55.114  34.800 -21.619  0.00  0.00    -0.300 N 
ATOM   1308  CA  THR A 163     -55.170  33.429 -21.103  0.00  0.00    +0.125 C 
ATOM   1309  C   THR A 163     -54.214  32.492 -21.874  0.00  0.00    +0.236 C 
ATOM   1310  O   THR A 163     -53.696  32.875 -22.920  0.00  0.00    -0.274 OA
ATOM   1311  CB  THR A 163     -56.627  32.877 -21.170  0.00  0.00    +0.079 C 
ATOM   1312  CG2 THR A 163     -57.194  32.633 -22.580  0.00  0.00    -0.037 C 
ATOM   1313  OG1 THR A 163     -56.733  31.646 -20.490  0.00  0.00    -0.390 OA
ATOM   1314  N   ASP A 164     -54.034  31.271 -21.342  0.00  0.00    -0.302 N 
ATOM   1315  CA  ASP A 164     -53.325  30.128 -21.919  0.00  0.00    +0.110 C 
ATOM   1316  C   ASP A 164     -51.804  30.268 -21.775  0.00  0.00    +0.234 C 
ATOM   1317  O   ASP A 164     -51.141  30.818 -22.651  0.00  0.00    -0.274 OA
ATOM   1318  CB  ASP A 164     -53.768  29.767 -23.364  0.00  0.00    +0.076 C 
ATOM   1319  CG  ASP A 164     -53.277  28.401 -23.874  0.00  0.00    +0.358 C 
ATOM   1320  OD1 ASP A 164     -52.699  27.628 -23.073  0.00  0.00    -0.246 OA
ATOM   1321  OD2 ASP A 164     -53.554  28.121 -25.059  0.00  0.00    -0.246 OA
ATOM   1322  N   PHE A 165     -51.292  29.707 -20.674  0.00  0.00    -0.302 N 
ATOM   1323  CA  PHE A 165     -49.873  29.658 -20.333  0.00  0.00    +0.103 C 
ATOM   1324  C   PHE A 165     -49.198  28.333 -20.732  0.00  0.00    +0.234 C 
ATOM   1325  O   PHE A 165     -48.098  28.055 -20.257  0.00  0.00    -0.274 OA
ATOM   1326  CB  PHE A 165     -49.728  30.014 -18.839  0.00  0.00    -0.001 C 
ATOM   1327  CG  PHE A 165     -49.916  31.499 -18.596  0.00  0.00    -0.045 A 
ATOM   1328  CD1 PHE A 165     -51.209  32.065 -18.560  0.00  0.00    -0.059 A 
ATOM   1329  CD2 PHE A 165     -48.799  32.353 -18.655  0.00  0.00    -0.059 A 
ATOM   1330  CE1 PHE A 165     -51.367  33.442 -18.538  0.00  0.00    -0.062 A 
ATOM   1331  CE2 PHE A 165     -48.977  33.726 -18.644  0.00  0.00    -0.062 A 
ATOM   1332  CZ  PHE A 165     -50.254  34.271 -18.578  0.00  0.00    -0.062 A 
ATOM   1333  N   GLY A 166     -49.845  27.550 -21.617  0.00  0.00    -0.305 N 
ATOM   1334  CA  GLY A 166     -49.366  26.249 -22.092  0.00  0.00    +0.088 C 
ATOM   1335  C   GLY A 166     -48.138  26.335 -23.013  0.00  0.00    +0.231 C 
ATOM   1336  O   GLY A 166     -47.499  25.307 -23.241  0.00  0.00    -0.274 OA
ATOM   1337  N   PHE A 167     -47.795  27.537 -23.510  0.00  0.00    -0.302 N 
ATOM   1338  CA  PHE A 167     -46.598  27.815 -24.307  0.00  0.00    +0.103 C 
ATOM   1339  C   PHE A 167     -45.592  28.717 -23.575  0.00  0.00    +0.234 C 
ATOM   1340  O   PHE A 167     -44.538  28.990 -24.145  0.00  0.00    -0.274 OA
ATOM   1341  CB  PHE A 167     -47.010  28.458 -25.648  0.00  0.00    -0.001 C 
ATOM   1342  CG  PHE A 167     -47.766  27.533 -26.581  0.00  0.00    -0.045 A 
ATOM   1343  CD1 PHE A 167     -47.069  26.589 -27.364  0.00  0.00    -0.059 A 
ATOM   1344  CD2 PHE A 167     -49.176  27.504 -26.564  0.00  0.00    -0.059 A 
ATOM   1345  CE1 PHE A 167     -47.773  25.701 -28.167  0.00  0.00    -0.062 A 
ATOM   1346  CE2 PHE A 167     -49.860  26.615 -27.380  0.00  0.00    -0.062 A 
ATOM   1347  CZ  PHE A 167     -49.162  25.722 -28.183  0.00  0.00    -0.062 A 
ATOM   1348  N   ALA A 168     -45.905  29.187 -22.355  0.00  0.00    -0.303 N 
ATOM   1349  CA  ALA A 168     -45.077  30.154 -21.636  0.00  0.00    +0.097 C 
ATOM   1350  C   ALA A 168     -43.725  29.581 -21.172  0.00  0.00    +0.234 C 
ATOM   1351  O   ALA A 168     -43.649  28.407 -20.808  0.00  0.00    -0.274 OA
ATOM   1352  CB  ALA A 168     -45.879  30.739 -20.467  0.00  0.00    -0.038 C 
ATOM   1353  N   LYS A 169     -42.692  30.439 -21.188  0.00  0.00    -0.302 N 
ATOM   1354  CA  LYS A 169     -41.335  30.130 -20.731  0.00  0.00    +0.099 C 
ATOM   1355  C   LYS A 169     -40.757  31.287 -19.912  0.00  0.00    +0.234 C 
ATOM   1356  O   LYS A 169     -41.090  32.447 -20.159  0.00  0.00    -0.274 OA
ATOM   1357  CB  LYS A 169     -40.412  29.828 -21.933  0.00  0.00    -0.026 C 
ATOM   1358  CG  LYS A 169     -40.522  28.390 -22.464  0.00  0.00    -0.053 C 
ATOM   1359  CD  LYS A 169     -39.560  28.094 -23.629  0.00  0.00    -0.069 C 
ATOM   1360  CE  LYS A 169     -38.074  28.056 -23.238  0.00  0.00    -0.096 C 
ATOM   1361  NZ  LYS A 169     -37.225  27.784 -24.409  0.00  0.00    +0.378 N 
ATOM   1362  N   GLU A 170     -39.850  30.923 -18.990  0.00  0.00    -0.302 N 
ATOM   1363  CA  GLU A 170     -39.039  31.835 -18.180  0.00  0.00    +0.100 C 
ATOM   1364  C   GLU A 170     -37.836  32.375 -18.973  0.00  0.00    +0.234 C 
ATOM   1365  O   GLU A 170     -37.712  32.110 -20.172  0.00  0.00    -0.274 OA
ATOM   1366  CB  GLU A 170     -38.537  31.118 -16.905  0.00  0.00    -0.016 C 
ATOM   1367  CG  GLU A 170     -39.570  30.201 -16.241  0.00  0.00    +0.051 C 
ATOM   1368  CD  GLU A 170     -39.161  29.811 -14.827  0.00  0.00    +0.356 C 
ATOM   1369  OE1 GLU A 170     -38.375  28.846 -14.707  0.00  0.00    -0.246 OA
ATOM   1370  OE2 GLU A 170     -39.642  30.495 -13.897  0.00  0.00    -0.246 OA
ATOM   1371  N   THR A 171     -36.937  33.091 -18.276  0.00  0.00    -0.300 N 
ATOM   1372  CA  THR A 171     -35.635  33.464 -18.822  0.00  0.00    +0.125 C 
ATOM   1373  C   THR A 171     -34.543  33.570 -17.739  0.00  0.00    +0.237 C 
ATOM   1374  O   THR A 171     -34.863  33.766 -16.567  0.00  0.00    -0.274 OA
ATOM   1375  CB  THR A 171     -35.655  34.791 -19.637  0.00  0.00    +0.079 C 
ATOM   1376  CG2 THR A 171     -34.555  34.806 -20.712  0.00  0.00    -0.037 C 
ATOM   1377  OG1 THR A 171     -36.888  35.020 -20.297  0.00  0.00    -0.390 OA
ATOM   1378  N   THR A 172     -33.272  33.459 -18.177  0.00  0.00    -0.301 N 
ATOM   1379  CA  THR A 172     -32.001  33.617 -17.435  0.00  0.00    +0.115 C 
ATOM   1380  C   THR A 172     -31.637  32.290 -16.780  0.00  0.00    +0.223 C 
ATOM   1381  O   THR A 172     -32.440  31.407 -16.476  0.00  0.00    -0.287 OA
ATOM   1382  CB  THR A 172     -31.956  34.778 -16.388  0.00  0.00    +0.078 C 
ATOM   1383  CG2 THR A 172     -30.525  35.165 -15.969  0.00  0.00    -0.037 C 
ATOM   1384  OG1 THR A 172     -32.558  35.957 -16.889  0.00  0.00    -0.390 OA
ATOM   1385  H   PRO A   1     -42.449  50.392   6.869  0.00  0.00    +0.000 HD
ATOM   1386  H   PRO A   1     -41.265  51.554   6.943  0.00  0.00    +0.000 HD
ATOM   1387  H   GLN A   2     -41.343  50.143   3.226  0.00  0.00    +0.000 HD
ATOM   1388  H   GLN A   2     -42.080  51.471  -0.538  0.00  0.00    +0.000 HD
ATOM   1389  H   GLN A   2     -43.175  51.818  -1.798  0.00  0.00    +0.000 HD
ATOM   1390  H   PHE A   3     -44.128  46.583   2.328  0.00  0.00    +0.000 HD
ATOM   1391  H   HIS A   4     -43.114  44.590  -0.493  0.00  0.00    +0.000 HD
ATOM   1392  H   HIS A   4     -45.089  49.385  -1.639  0.00  0.00    +0.000 HD
ATOM   1393  H   VAL A   5     -44.918  41.934   0.516  0.00  0.00    +0.000 HD
ATOM   1394  H   LYS A   6     -45.881  38.759  -2.406  0.00  0.00    +0.000 HD
ATOM   1395  H   LYS A   6     -45.849  42.772  -4.413  0.00  0.00    +0.000 HD
ATOM   1396  H   LYS A   6     -46.878  43.879  -5.114  0.00  0.00    +0.000 HD
ATOM   1397  H   LYS A   6     -46.441  42.504  -5.947  0.00  0.00    +0.000 HD
ATOM   1398  H   SER A   7     -49.448  36.302  -1.307  0.00  0.00    +0.000 HD
ATOM   1399  H   SER A   7     -51.015  34.985  -1.626  0.00  0.00    +0.000 HD
ATOM   1400  H   GLY A   8     -47.363  32.197  -0.927  0.00  0.00    +0.000 HD
ATOM   1401  H   LEU A   9     -47.442  29.564  -4.647  0.00  0.00    +0.000 HD
ATOM   1402  H   GLN A  10     -51.075  27.739  -2.896  0.00  0.00    +0.000 HD
ATOM   1403  H   GLN A  10     -49.699  24.748   2.107  0.00  0.00    +0.000 HD
ATOM   1404  H   GLN A  10     -48.610  23.546   1.582  0.00  0.00    +0.000 HD
ATOM   1405  H   ILE A  11     -49.995  23.718  -3.460  0.00  0.00    +0.000 HD
ATOM   1406  H   LYS A  12     -54.176  22.812  -3.942  0.00  0.00    +0.000 HD
ATOM   1407  H   LYS A  12     -56.690  25.728  -1.550  0.00  0.00    +0.000 HD
ATOM   1408  H   LYS A  12     -58.046  26.631  -1.203  0.00  0.00    +0.000 HD
ATOM   1409  H   LYS A  12     -57.697  26.224  -2.780  0.00  0.00    +0.000 HD
ATOM   1410  H   LYS A  13     -55.026  19.052  -1.347  0.00  0.00    +0.000 HD
ATOM   1411  H   LYS A  13     -50.249  19.503  -2.723  0.00  0.00    +0.000 HD
ATOM   1412  H   LYS A  13     -48.807  18.776  -2.316  0.00  0.00    +0.000 HD
ATOM   1413  H   LYS A  13     -50.150  18.561  -1.354  0.00  0.00    +0.000 HD
ATOM   1414  H   ASN A  14     -56.860  18.082  -1.265  0.00  0.00    +0.000 HD
ATOM   1415  H   ASN A  14     -61.484  18.670  -1.383  0.00  0.00    +0.000 HD
ATOM   1416  H   ASN A  14     -61.023  20.298  -1.597  0.00  0.00    +0.000 HD
ATOM   1417  H   ALA A  15     -60.238  15.113  -2.475  0.00  0.00    +0.000 HD
ATOM   1418  H   ILE A  16     -60.874  16.941  -6.612  0.00  0.00    +0.000 HD
ATOM   1419  H   ILE A  17     -63.634  16.709  -6.695  0.00  0.00    +0.000 HD
ATOM   1420  H   ASP A  18     -64.567  17.227  -4.145  0.00  0.00    +0.000 HD
ATOM   1421  H   ASP A  19     -64.922  19.905  -4.141  0.00  0.00    +0.000 HD
ATOM   1422  H   TYR A  20     -66.041  20.717  -5.800  0.00  0.00    +0.000 HD
ATOM   1423  H   TYR A  20     -62.961  27.751  -6.623  0.00  0.00    +0.000 HD
ATOM   1424  H   LYS A  21     -69.529  22.170  -7.788  0.00  0.00    +0.000 HD
ATOM   1425  H   LYS A  21     -76.285  20.877 -10.898  0.00  0.00    +0.000 HD
ATOM   1426  H   LYS A  21     -76.215  20.365 -12.481  0.00  0.00    +0.000 HD
ATOM   1427  H   LYS A  21     -75.551  21.830 -12.050  0.00  0.00    +0.000 HD
ATOM   1428  H   VAL A  22     -68.797  18.834 -10.636  0.00  0.00    +0.000 HD
ATOM   1429  H   THR A  23     -68.984  21.204 -14.214  0.00  0.00    +0.000 HD
ATOM   1430  H   THR A  23     -69.816  22.767 -16.116  0.00  0.00    +0.000 HD
ATOM   1431  H   SER A  24     -70.950  19.740 -17.948  0.00  0.00    +0.000 HD
ATOM   1432  H   SER A  24     -71.799  18.257 -19.289  0.00  0.00    +0.000 HD
ATOM   1433  H   GLN A  25     -70.601  21.503 -19.206  0.00  0.00    +0.000 HD
ATOM   1434  H   GLN A  25     -72.071  26.553 -18.502  0.00  0.00    +0.000 HD
ATOM   1435  H   GLN A  25     -73.667  26.218 -18.006  0.00  0.00    +0.000 HD
ATOM   1436  H   VAL A  26     -68.926  22.903 -23.130  0.00  0.00    +0.000 HD
ATOM   1437  H   LEU A  27     -65.674  25.478 -21.510  0.00  0.00    +0.000 HD
ATOM   1438  H   GLY A  28     -63.769  26.211 -22.926  0.00  0.00    +0.000 HD
ATOM   1439  H   LEU A  29     -60.913  26.333 -26.152  0.00  0.00    +0.000 HD
ATOM   1440  H   GLY A  30     -58.249  23.959 -24.257  0.00  0.00    +0.000 HD
ATOM   1441  H   ILE A  31     -54.412  24.618 -26.604  0.00  0.00    +0.000 HD
ATOM   1442  H   ASN A  32     -53.311  20.346 -25.653  0.00  0.00    +0.000 HD
ATOM   1443  H   ASN A  32     -49.567  21.450 -21.364  0.00  0.00    +0.000 HD
ATOM   1444  H   ASN A  32     -49.105  19.909 -20.797  0.00  0.00    +0.000 HD
ATOM   1445  H   GLY A  33     -55.220  21.264 -23.766  0.00  0.00    +0.000 HD
ATOM   1446  H   LYS A  34     -58.770  19.839 -22.722  0.00  0.00    +0.000 HD
ATOM   1447  H   LYS A  34     -61.989  16.484 -25.281  0.00  0.00    +0.000 HD
ATOM   1448  H   LYS A  34     -62.545  17.340 -26.597  0.00  0.00    +0.000 HD
ATOM   1449  H   LYS A  34     -62.862  17.885 -25.056  0.00  0.00    +0.000 HD
ATOM   1450  H   VAL A  35     -61.277  23.697 -22.524  0.00  0.00    +0.000 HD
ATOM   1451  H   LEU A  36     -62.755  22.858 -18.634  0.00  0.00    +0.000 HD
ATOM   1452  H   GLN A  37     -67.214  23.801 -18.436  0.00  0.00    +0.000 HD
ATOM   1453  H   GLN A  37     -70.923  28.389 -15.610  0.00  0.00    +0.000 HD
ATOM   1454  H   GLN A  37     -71.773  28.847 -17.015  0.00  0.00    +0.000 HD
ATOM   1455  H   ILE A  38     -67.043  25.758 -14.349  0.00  0.00    +0.000 HD
ATOM   1456  H   PHE A  39     -68.915  23.833 -10.864  0.00  0.00    +0.000 HD
ATOM   1457  H   ASN A  40     -68.672  27.216  -8.300  0.00  0.00    +0.000 HD
ATOM   1458  H   ASN A  40     -65.680  28.686  -5.161  0.00  0.00    +0.000 HD
ATOM   1459  H   ASN A  40     -65.678  28.287  -3.503  0.00  0.00    +0.000 HD
ATOM   1460  H   LYS A  41     -68.741  24.371  -4.716  0.00  0.00    +0.000 HD
ATOM   1461  H   LYS A  41     -68.940  17.932  -3.878  0.00  0.00    +0.000 HD
ATOM   1462  H   LYS A  41     -70.450  17.233  -3.940  0.00  0.00    +0.000 HD
ATOM   1463  H   LYS A  41     -70.021  18.174  -2.635  0.00  0.00    +0.000 HD
ATOM   1464  H   ARG A  42     -69.388  25.663  -2.376  0.00  0.00    +0.000 HD
ATOM   1465  H   ARG A  42     -67.275  24.858   2.283  0.00  0.00    +0.000 HD
ATOM   1466  H   ARG A  42     -64.907  27.246   1.224  0.00  0.00    +0.000 HD
ATOM   1467  H   ARG A  42     -63.650  26.578   2.162  0.00  0.00    +0.000 HD
ATOM   1468  H   ARG A  42     -65.580  24.019   3.531  0.00  0.00    +0.000 HD
ATOM   1469  H   ARG A  42     -64.034  24.737   3.478  0.00  0.00    +0.000 HD
ATOM   1470  H   THR A  43     -69.685  28.474  -2.712  0.00  0.00    +0.000 HD
ATOM   1471  H   THR A  43     -68.721  29.598  -4.347  0.00  0.00    +0.000 HD
ATOM   1472  H   GLN A  44     -71.612  28.184  -4.342  0.00  0.00    +0.000 HD
ATOM   1473  H   GLN A  44     -77.665  27.069  -6.072  0.00  0.00    +0.000 HD
ATOM   1474  H   GLN A  44     -77.086  25.465  -6.052  0.00  0.00    +0.000 HD
ATOM   1475  H   GLU A  45     -70.745  29.903  -6.258  0.00  0.00    +0.000 HD
ATOM   1476  H   LYS A  46     -69.510  31.617 -10.263  0.00  0.00    +0.000 HD
ATOM   1477  H   LYS A  46     -69.641  31.606 -16.125  0.00  0.00    +0.000 HD
ATOM   1478  H   LYS A  46     -70.360  32.894 -16.898  0.00  0.00    +0.000 HD
ATOM   1479  H   LYS A  46     -70.952  31.353 -17.121  0.00  0.00    +0.000 HD
ATOM   1480  H   PHE A  47     -67.605  28.262 -12.275  0.00  0.00    +0.000 HD
ATOM   1481  H   ALA A  48     -63.430  28.802 -13.631  0.00  0.00    +0.000 HD
ATOM   1482  H   LEU A  49     -63.177  25.104 -15.961  0.00  0.00    +0.000 HD
ATOM   1483  H   LYS A  50     -58.965  24.433 -15.496  0.00  0.00    +0.000 HD
ATOM   1484  H   LYS A  50     -53.996  26.067 -21.085  0.00  0.00    +0.000 HD
ATOM   1485  H   LYS A  50     -53.198  24.790 -21.797  0.00  0.00    +0.000 HD
ATOM   1486  H   LYS A  50     -52.931  25.148 -20.192  0.00  0.00    +0.000 HD
ATOM   1487  H   MET A  51     -58.638  20.929 -18.101  0.00  0.00    +0.000 HD
ATOM   1488  H   LEU A  52     -55.179  19.510 -15.887  0.00  0.00    +0.000 HD
ATOM   1489  H   GLN A  53     -52.193  17.121 -18.163  0.00  0.00    +0.000 HD
ATOM   1490  H   GLN A  53     -49.755  11.730 -18.474  0.00  0.00    +0.000 HD
ATOM   1491  H   GLN A  53     -50.600  10.867 -19.678  0.00  0.00    +0.000 HD
ATOM   1492  H   ASP A  54     -50.817  14.807 -14.605  0.00  0.00    +0.000 HD
ATOM   1493  H   CYS A  55     -47.015  17.213 -14.729  0.00  0.00    +0.000 HD
ATOM   1494  H   CYS A  55     -47.809  17.331 -17.784  0.00  0.00    +0.000 HD
ATOM   1495  H   LYS A  57     -43.697  18.997 -18.133  0.00  0.00    +0.000 HD
ATOM   1496  H   LYS A  57     -46.054  21.678 -24.650  0.00  0.00    +0.000 HD
ATOM   1497  H   LYS A  57     -47.285  22.492 -23.878  0.00  0.00    +0.000 HD
ATOM   1498  H   LYS A  57     -47.160  20.838 -23.730  0.00  0.00    +0.000 HD
ATOM   1499  H   ALA A  58     -46.376  19.673 -17.361  0.00  0.00    +0.000 HD
ATOM   1500  H   ARG A  59     -45.981  20.592 -14.803  0.00  0.00    +0.000 HD
ATOM   1501  H   ARG A  59     -45.615  20.097  -9.484  0.00  0.00    +0.000 HD
ATOM   1502  H   ARG A  59     -48.512  18.237 -10.284  0.00  0.00    +0.000 HD
ATOM   1503  H   ARG A  59     -48.802  17.792  -8.664  0.00  0.00    +0.000 HD
ATOM   1504  H   ARG A  59     -46.122  19.512  -7.322  0.00  0.00    +0.000 HD
ATOM   1505  H   ARG A  59     -47.462  18.507  -7.004  0.00  0.00    +0.000 HD
ATOM   1506  H   ARG A  60     -44.493  22.816 -15.295  0.00  0.00    +0.000 HD
ATOM   1507  H   ARG A  60     -40.637  24.763 -18.382  0.00  0.00    +0.000 HD
ATOM   1508  H   ARG A  60     -40.188  21.743 -16.622  0.00  0.00    +0.000 HD
ATOM   1509  H   ARG A  60     -40.294  20.796 -18.036  0.00  0.00    +0.000 HD
ATOM   1510  H   ARG A  60     -40.806  23.484 -20.195  0.00  0.00    +0.000 HD
ATOM   1511  H   ARG A  60     -40.647  21.790 -20.077  0.00  0.00    +0.000 HD
ATOM   1512  H   GLU A  61     -46.248  24.351 -16.728  0.00  0.00    +0.000 HD
ATOM   1513  H   VAL A  62     -48.238  24.898 -14.802  0.00  0.00    +0.000 HD
ATOM   1514  H   GLU A  63     -46.655  26.324 -12.856  0.00  0.00    +0.000 HD
ATOM   1515  H   LEU A  64     -45.865  28.550 -14.214  0.00  0.00    +0.000 HD
ATOM   1516  H   HIS A  65     -48.247  29.699 -14.930  0.00  0.00    +0.000 HD
ATOM   1517  H   HIS A  65     -54.611  32.475 -16.050  0.00  0.00    +0.000 HD
ATOM   1518  H   TRP A  66     -49.143  30.244 -12.371  0.00  0.00    +0.000 HD
ATOM   1519  H   TRP A  66     -48.374  32.226  -5.733  0.00  0.00    +0.000 HD
ATOM   1520  H   ARG A  67     -47.388  32.316 -11.634  0.00  0.00    +0.000 HD
ATOM   1521  H   ARG A  67     -42.706  31.950 -11.911  0.00  0.00    +0.000 HD
ATOM   1522  H   ARG A  67     -42.435  35.423 -11.370  0.00  0.00    +0.000 HD
ATOM   1523  H   ARG A  67     -41.491  35.672 -12.768  0.00  0.00    +0.000 HD
ATOM   1524  H   ARG A  67     -41.408  32.326 -13.722  0.00  0.00    +0.000 HD
ATOM   1525  H   ARG A  67     -40.907  33.910 -14.106  0.00  0.00    +0.000 HD
ATOM   1526  H   ALA A  68     -47.981  34.179 -13.356  0.00  0.00    +0.000 HD
ATOM   1527  H   SER A  69     -50.440  34.760 -12.487  0.00  0.00    +0.000 HD
ATOM   1528  H   SER A  69     -53.662  35.165  -9.894  0.00  0.00    +0.000 HD
ATOM   1529  H   GLN A  70     -50.437  37.177 -10.961  0.00  0.00    +0.000 HD
ATOM   1530  H   GLN A  70     -51.718  40.034  -6.367  0.00  0.00    +0.000 HD
ATOM   1531  H   GLN A  70     -51.886  38.513  -5.615  0.00  0.00    +0.000 HD
ATOM   1532  H   CYS A  71     -51.214  39.177 -12.596  0.00  0.00    +0.000 HD
ATOM   1533  H   CYS A  71     -52.851  42.214 -16.012  0.00  0.00    +0.000 HD
ATOM   1534  H   HIS A  73     -54.050  42.232 -15.686  0.00  0.00    +0.000 HD
ATOM   1535  H   HIS A  73     -57.141  43.785 -19.002  0.00  0.00    +0.000 HD
ATOM   1536  H   HIS A  73     -55.989  47.335 -17.359  0.00  0.00    +0.000 HD
ATOM   1537  H   ILE A  74     -54.829  39.850 -15.930  0.00  0.00    +0.000 HD
ATOM   1538  H   VAL A  75     -55.845  36.045 -17.744  0.00  0.00    +0.000 HD
ATOM   1539  H   ARG A  76     -58.046  35.345 -13.838  0.00  0.00    +0.000 HD
ATOM   1540  H   ARG A  76     -58.076  35.258  -7.608  0.00  0.00    +0.000 HD
ATOM   1541  H   ARG A  76     -59.653  36.958 -10.272  0.00  0.00    +0.000 HD
ATOM   1542  H   ARG A  76     -61.192  36.346  -9.869  0.00  0.00    +0.000 HD
ATOM   1543  H   ARG A  76     -60.105  34.499  -7.122  0.00  0.00    +0.000 HD
ATOM   1544  H   ARG A  76     -61.450  34.943  -8.072  0.00  0.00    +0.000 HD
ATOM   1545  H   ILE A  77     -54.916  32.850 -11.752  0.00  0.00    +0.000 HD
ATOM   1546  H   VAL A  78     -57.776  29.873  -9.917  0.00  0.00    +0.000 HD
ATOM   1547  H   ASP A  79     -57.795  28.201  -8.529  0.00  0.00    +0.000 HD
ATOM   1548  H   VAL A  80     -55.247  25.425  -6.459  0.00  0.00    +0.000 HD
ATOM   1549  H   TYR A  81     -55.812  21.968  -8.853  0.00  0.00    +0.000 HD
ATOM   1550  H   TYR A  81     -61.143  23.993  -4.706  0.00  0.00    +0.000 HD
ATOM   1551  H   GLU A  82     -54.274  18.846  -6.150  0.00  0.00    +0.000 HD
ATOM   1552  H   ASN A  83     -54.942  16.056  -9.022  0.00  0.00    +0.000 HD
ATOM   1553  H   ASN A  83     -56.701  15.829  -5.875  0.00  0.00    +0.000 HD
ATOM   1554  H   ASN A  83     -57.960  16.916  -5.500  0.00  0.00    +0.000 HD
ATOM   1555  H   LEU A  84     -56.644  12.207  -7.647  0.00  0.00    +0.000 HD
ATOM   1556  H   TYR A  85     -56.184  11.008 -11.746  0.00  0.00    +0.000 HD
ATOM   1557  H   TYR A  85     -63.963  11.778 -15.937  0.00  0.00    +0.000 HD
ATOM   1558  H   ALA A  86     -59.347   8.487 -12.723  0.00  0.00    +0.000 HD
ATOM   1559  H   GLY A  87     -57.104   7.011 -12.022  0.00  0.00    +0.000 HD
ATOM   1560  H   ARG A  88     -55.274   8.265 -13.721  0.00  0.00    +0.000 HD
ATOM   1561  H   ARG A  88     -54.762   7.674 -17.312  0.00  0.00    +0.000 HD
ATOM   1562  H   ARG A  88     -52.614   4.968 -16.630  0.00  0.00    +0.000 HD
ATOM   1563  H   ARG A  88     -53.741   3.798 -17.148  0.00  0.00    +0.000 HD
ATOM   1564  H   ARG A  88     -56.232   6.090 -17.989  0.00  0.00    +0.000 HD
ATOM   1565  H   ARG A  88     -55.809   4.440 -17.925  0.00  0.00    +0.000 HD
ATOM   1566  H   LYS A  89     -51.403  10.172 -12.758  0.00  0.00    +0.000 HD
ATOM   1567  H   LYS A  89     -46.825  12.536  -7.542  0.00  0.00    +0.000 HD
ATOM   1568  H   LYS A  89     -47.407  13.741  -6.549  0.00  0.00    +0.000 HD
ATOM   1569  H   LYS A  89     -47.100  14.061  -8.155  0.00  0.00    +0.000 HD
ATOM   1570  H   CYS A  90     -53.301  13.988 -11.088  0.00  0.00    +0.000 HD
ATOM   1571  H   CYS A  90     -54.451  14.020 -15.581  0.00  0.00    +0.000 HD
ATOM   1572  H   LEU A  91     -52.963  17.475 -13.692  0.00  0.00    +0.000 HD
ATOM   1573  H   LEU A  92     -55.315  19.764 -10.927  0.00  0.00    +0.000 HD
ATOM   1574  H   ILE A  93     -56.338  22.634 -13.662  0.00  0.00    +0.000 HD
ATOM   1575  H   VAL A  94     -57.691  25.496 -10.599  0.00  0.00    +0.000 HD
ATOM   1576  H   MET A  95     -60.505  27.935 -12.972  0.00  0.00    +0.000 HD
ATOM   1577  H   GLU A  96     -60.135  32.341 -12.622  0.00  0.00    +0.000 HD
ATOM   1578  H   CYS A  97     -64.650  32.492 -13.440  0.00  0.00    +0.000 HD
ATOM   1579  H   CYS A  97     -67.603  32.348 -17.309  0.00  0.00    +0.000 HD
ATOM   1580  H   LEU A  98     -64.226  32.899 -17.822  0.00  0.00    +0.000 HD
ATOM   1581  H   ASP A  99     -67.152  35.828 -18.837  0.00  0.00    +0.000 HD
ATOM   1582  H   GLY A 100     -66.839  36.914 -20.892  0.00  0.00    +0.000 HD
ATOM   1583  H   GLY A 101     -66.797  36.094 -23.324  0.00  0.00    +0.000 HD
ATOM   1584  H   GLU A 102     -65.150  35.554 -27.249  0.00  0.00    +0.000 HD
ATOM   1585  H   LEU A 103     -61.348  38.111 -27.825  0.00  0.00    +0.000 HD
ATOM   1586  H   PHE A 104     -61.858  39.010 -30.727  0.00  0.00    +0.000 HD
ATOM   1587  H   SER A 105     -64.330  38.131 -30.766  0.00  0.00    +0.000 HD
ATOM   1588  H   SER A 105     -66.586  35.656 -31.806  0.00  0.00    +0.000 HD
ATOM   1589  H   ARG A 106     -65.911  39.683 -29.151  0.00  0.00    +0.000 HD
ATOM   1590  H   ARG A 106     -69.904  43.699 -25.408  0.00  0.00    +0.000 HD
ATOM   1591  H   ARG A 106     -67.232  41.921 -23.955  0.00  0.00    +0.000 HD
ATOM   1592  H   ARG A 106     -67.319  42.786 -22.488  0.00  0.00    +0.000 HD
ATOM   1593  H   ARG A 106     -69.976  44.821 -23.472  0.00  0.00    +0.000 HD
ATOM   1594  H   ARG A 106     -68.890  44.446 -22.212  0.00  0.00    +0.000 HD
ATOM   1595  H   ILE A 107     -65.774  41.933 -30.663  0.00  0.00    +0.000 HD
ATOM   1596  H   GLN A 108     -67.262  41.539 -32.913  0.00  0.00    +0.000 HD
ATOM   1597  H   GLN A 108     -68.081  39.235 -37.206  0.00  0.00    +0.000 HD
ATOM   1598  H   GLN A 108     -68.545  37.595 -37.273  0.00  0.00    +0.000 HD
ATOM   1599  H   ASP A 109     -69.660  42.330 -31.658  0.00  0.00    +0.000 HD
ATOM   1600  H   ARG A 110     -70.913  44.276 -32.750  0.00  0.00    +0.000 HD
ATOM   1601  H   ARG A 110     -68.823  46.873 -31.363  0.00  0.00    +0.000 HD
ATOM   1602  H   ARG A 110     -67.984  50.270 -31.786  0.00  0.00    +0.000 HD
ATOM   1603  H   ARG A 110     -66.856  50.256 -30.508  0.00  0.00    +0.000 HD
ATOM   1604  H   ARG A 110     -67.344  46.907 -29.678  0.00  0.00    +0.000 HD
ATOM   1605  H   ARG A 110     -66.491  48.336 -29.305  0.00  0.00    +0.000 HD
ATOM   1606  H   GLY A 111     -74.779  45.829 -33.760  0.00  0.00    +0.000 HD
ATOM   1607  H   ASP A 112     -75.100  47.986 -33.976  0.00  0.00    +0.000 HD
ATOM   1608  H   GLN A 113     -72.495  50.408 -34.450  0.00  0.00    +0.000 HD
ATOM   1609  H   GLN A 113     -72.342  55.150 -35.118  0.00  0.00    +0.000 HD
ATOM   1610  H   GLN A 113     -71.321  56.273 -35.895  0.00  0.00    +0.000 HD
ATOM   1611  H   ALA A 114     -69.432  52.192 -36.691  0.00  0.00    +0.000 HD
ATOM   1612  H   PHE A 115     -67.114  50.807 -35.373  0.00  0.00    +0.000 HD
ATOM   1613  H   THR A 116     -63.950  52.274 -32.450  0.00  0.00    +0.000 HD
ATOM   1614  H   THR A 116     -63.902  54.134 -31.071  0.00  0.00    +0.000 HD
ATOM   1615  H   GLU A 117     -61.091  55.085 -34.441  0.00  0.00    +0.000 HD
ATOM   1616  H   ARG A 118     -60.437  55.820 -31.828  0.00  0.00    +0.000 HD
ATOM   1617  H   ARG A 118     -61.883  58.827 -27.657  0.00  0.00    +0.000 HD
ATOM   1618  H   ARG A 118     -59.355  61.098 -28.554  0.00  0.00    +0.000 HD
ATOM   1619  H   ARG A 118     -60.407  62.440 -28.548  0.00  0.00    +0.000 HD
ATOM   1620  H   ARG A 118     -63.203  60.673 -27.471  0.00  0.00    +0.000 HD
ATOM   1621  H   ARG A 118     -62.596  62.198 -27.932  0.00  0.00    +0.000 HD
ATOM   1622  H   GLU A 119     -61.461  53.946 -30.236  0.00  0.00    +0.000 HD
ATOM   1623  H   ALA A 120     -59.990  51.846 -30.980  0.00  0.00    +0.000 HD
ATOM   1624  H   SER A 121     -57.512  52.605 -30.025  0.00  0.00    +0.000 HD
ATOM   1625  H   SER A 121     -55.567  54.393 -26.919  0.00  0.00    +0.000 HD
ATOM   1626  H   GLU A 122     -57.941  52.502 -27.191  0.00  0.00    +0.000 HD
ATOM   1627  H   ILE A 123     -58.373  49.759 -26.895  0.00  0.00    +0.000 HD
ATOM   1628  H   MET A 124     -55.960  48.687 -27.743  0.00  0.00    +0.000 HD
ATOM   1629  H   LYS A 125     -54.456  49.673 -25.642  0.00  0.00    +0.000 HD
ATOM   1630  H   LYS A 125     -52.613  51.248 -19.594  0.00  0.00    +0.000 HD
ATOM   1631  H   LYS A 125     -52.446  52.511 -18.521  0.00  0.00    +0.000 HD
ATOM   1632  H   LYS A 125     -51.402  52.371 -19.812  0.00  0.00    +0.000 HD
ATOM   1633  H   SER A 126     -55.405  48.136 -23.535  0.00  0.00    +0.000 HD
ATOM   1634  H   SER A 126     -57.014  46.368 -23.815  0.00  0.00    +0.000 HD
ATOM   1635  H   ILE A 127     -54.636  45.585 -24.163  0.00  0.00    +0.000 HD
ATOM   1636  H   GLY A 128     -51.992  45.859 -24.253  0.00  0.00    +0.000 HD
ATOM   1637  H   GLU A 129     -51.459  46.109 -21.638  0.00  0.00    +0.000 HD
ATOM   1638  H   ALA A 130     -51.567  43.717 -20.602  0.00  0.00    +0.000 HD
ATOM   1639  H   ILE A 131     -49.480  42.454 -21.794  0.00  0.00    +0.000 HD
ATOM   1640  H   GLN A 132     -47.497  44.068 -20.810  0.00  0.00    +0.000 HD
ATOM   1641  H   GLN A 132     -47.312  48.117 -18.171  0.00  0.00    +0.000 HD
ATOM   1642  H   GLN A 132     -46.780  49.694 -18.544  0.00  0.00    +0.000 HD
ATOM   1643  H   TYR A 133     -47.481  43.395 -18.083  0.00  0.00    +0.000 HD
ATOM   1644  H   TYR A 133     -46.432  40.829  -9.867  0.00  0.00    +0.000 HD
ATOM   1645  H   LEU A 134     -46.763  40.668 -18.117  0.00  0.00    +0.000 HD
ATOM   1646  H   HIS A 135     -44.179  40.863 -19.389  0.00  0.00    +0.000 HD
ATOM   1647  H   HIS A 135     -43.982  38.735 -23.834  0.00  0.00    +0.000 HD
ATOM   1648  H   SER A 136     -42.778  42.181 -17.511  0.00  0.00    +0.000 HD
ATOM   1649  H   SER A 136     -43.721  42.803 -15.442  0.00  0.00    +0.000 HD
ATOM   1650  H   ILE A 137     -42.266  40.242 -15.761  0.00  0.00    +0.000 HD
ATOM   1651  H   ASN A 138     -40.213  39.222 -16.565  0.00  0.00    +0.000 HD
ATOM   1652  H   ASN A 138     -37.026  38.028 -14.311  0.00  0.00    +0.000 HD
ATOM   1653  H   ASN A 138     -36.149  39.386 -14.852  0.00  0.00    +0.000 HD
ATOM   1654  H   ILE A 139     -41.738  37.280 -17.775  0.00  0.00    +0.000 HD
ATOM   1655  H   ALA A 140     -41.753  34.259 -20.877  0.00  0.00    +0.000 HD
ATOM   1656  H   HIS A 141     -45.143  35.779 -23.297  0.00  0.00    +0.000 HD
ATOM   1657  H   HIS A 141     -51.826  33.507 -22.630  0.00  0.00    +0.000 HD
ATOM   1658  H   ARG A 142     -45.786  34.581 -25.576  0.00  0.00    +0.000 HD
ATOM   1659  H   ARG A 142     -41.402  30.949 -27.334  0.00  0.00    +0.000 HD
ATOM   1660  H   ARG A 142     -42.492  28.849 -24.714  0.00  0.00    +0.000 HD
ATOM   1661  H   ARG A 142     -42.183  27.427 -25.603  0.00  0.00    +0.000 HD
ATOM   1662  H   ARG A 142     -41.013  29.039 -28.444  0.00  0.00    +0.000 HD
ATOM   1663  H   ARG A 142     -41.346  27.534 -27.715  0.00  0.00    +0.000 HD
ATOM   1664  H   ASP A 143     -48.090  33.167 -26.387  0.00  0.00    +0.000 HD
ATOM   1665  H   VAL A 144     -48.794  34.758 -27.915  0.00  0.00    +0.000 HD
ATOM   1666  H   LYS A 145     -53.099  35.535 -28.152  0.00  0.00    +0.000 HD
ATOM   1667  H   LYS A 145     -53.609  29.072 -30.849  0.00  0.00    +0.000 HD
ATOM   1668  H   LYS A 145     -54.618  28.541 -29.635  0.00  0.00    +0.000 HD
ATOM   1669  H   LYS A 145     -53.186  29.302 -29.254  0.00  0.00    +0.000 HD
ATOM   1670  H   GLU A 147     -57.178  34.371 -30.625  0.00  0.00    +0.000 HD
ATOM   1671  H   ASN A 148     -56.560  34.399 -28.108  0.00  0.00    +0.000 HD
ATOM   1672  H   ASN A 148     -53.012  32.393 -26.777  0.00  0.00    +0.000 HD
ATOM   1673  H   ASN A 148     -53.480  30.757 -26.660  0.00  0.00    +0.000 HD
ATOM   1674  H   LEU A 149     -58.117  36.004 -26.803  0.00  0.00    +0.000 HD
ATOM   1675  H   LEU A 150     -59.224  37.524 -23.158  0.00  0.00    +0.000 HD
ATOM   1676  H   TYR A 151     -63.506  38.493 -23.583  0.00  0.00    +0.000 HD
ATOM   1677  H   TYR A 151     -62.309  45.686 -24.933  0.00  0.00    +0.000 HD
ATOM   1678  H   THR A 152     -63.939  40.431 -19.456  0.00  0.00    +0.000 HD
ATOM   1679  H   THR A 152     -64.633  41.604 -17.888  0.00  0.00    +0.000 HD
ATOM   1680  H   SER A 153     -66.698  40.409 -19.316  0.00  0.00    +0.000 HD
ATOM   1681  H   SER A 153     -68.133  41.401 -17.216  0.00  0.00    +0.000 HD
ATOM   1682  H   LYS A 154     -70.932  39.733 -19.974  0.00  0.00    +0.000 HD
ATOM   1683  H   LYS A 154     -73.352  35.935 -20.484  0.00  0.00    +0.000 HD
ATOM   1684  H   LYS A 154     -71.882  35.447 -19.873  0.00  0.00    +0.000 HD
ATOM   1685  H   LYS A 154     -71.949  36.283 -21.312  0.00  0.00    +0.000 HD
ATOM   1686  H   ARG A 155     -70.993  42.090 -19.131  0.00  0.00    +0.000 HD
ATOM   1687  H   ARG A 155     -72.476  40.605 -16.948  0.00  0.00    +0.000 HD
ATOM   1688  H   ARG A 155     -72.327  43.119 -14.459  0.00  0.00    +0.000 HD
ATOM   1689  H   ARG A 155     -71.333  42.170 -13.449  0.00  0.00    +0.000 HD
ATOM   1690  H   ARG A 155     -71.190  39.427 -15.567  0.00  0.00    +0.000 HD
ATOM   1691  H   ARG A 155     -70.691  40.085 -14.075  0.00  0.00    +0.000 HD
ATOM   1692  H   ASN A 157     -69.095  47.110 -18.129  0.00  0.00    +0.000 HD
ATOM   1693  H   ASN A 157     -65.937  50.870 -18.503  0.00  0.00    +0.000 HD
ATOM   1694  H   ASN A 157     -67.229  51.947 -18.780  0.00  0.00    +0.000 HD
ATOM   1695  H   ALA A 158     -67.324  45.592 -19.374  0.00  0.00    +0.000 HD
ATOM   1696  H   ILE A 159     -63.861  43.073 -17.728  0.00  0.00    +0.000 HD
ATOM   1697  H   LEU A 160     -60.410  44.180 -20.429  0.00  0.00    +0.000 HD
ATOM   1698  H   LYS A 161     -59.436  39.857 -21.295  0.00  0.00    +0.000 HD
ATOM   1699  H   LYS A 161     -61.170  39.454 -14.540  0.00  0.00    +0.000 HD
ATOM   1700  H   LYS A 161     -60.147  40.052 -13.370  0.00  0.00    +0.000 HD
ATOM   1701  H   LYS A 161     -59.950  38.496 -13.932  0.00  0.00    +0.000 HD
ATOM   1702  H   LEU A 162     -55.359  38.843 -20.254  0.00  0.00    +0.000 HD
ATOM   1703  H   THR A 163     -55.107  34.923 -22.596  0.00  0.00    +0.000 HD
ATOM   1704  H   THR A 163     -56.198  30.978 -20.946  0.00  0.00    +0.000 HD
ATOM   1705  H   ASP A 164     -54.429  31.127 -20.452  0.00  0.00    +0.000 HD
ATOM   1706  H   PHE A 165     -51.923  29.293 -20.042  0.00  0.00    +0.000 HD
ATOM   1707  H   GLY A 166     -50.704  27.876 -21.971  0.00  0.00    +0.000 HD
ATOM   1708  H   PHE A 167     -48.398  28.292 -23.323  0.00  0.00    +0.000 HD
ATOM   1709  H   ALA A 168     -46.730  28.865 -21.926  0.00  0.00    +0.000 HD
ATOM   1710  H   LYS A 169     -42.860  31.346 -21.533  0.00  0.00    +0.000 HD
ATOM   1711  H   LYS A 169     -37.471  26.876 -24.804  0.00  0.00    +0.000 HD
ATOM   1712  H   LYS A 169     -36.246  27.777 -24.125  0.00  0.00    +0.000 HD
ATOM   1713  H   LYS A 169     -37.370  28.510 -25.110  0.00  0.00    +0.000 HD
ATOM   1714  H   GLU A 170     -39.719  29.958 -18.846  0.00  0.00    +0.000 HD
ATOM   1715  H   THR A 171     -37.165  33.375 -17.361  0.00  0.00    +0.000 HD
ATOM   1716  H   THR A 171     -37.037  34.323 -20.955  0.00  0.00    +0.000 HD
ATOM   1717  H   THR A 172     -33.175  33.240 -19.132  0.00  0.00    +0.000 HD
ATOM   1718  H   THR A 172     -32.052  36.279 -17.651  0.00  0.00    +0.000 HD
TER 
REMARK  Name = /tmp/tmpv11dwean.pdb
REMARK                            x       y       z     vdW  Elec       q    Type
REMARK                         _______ _______ _______ _____ _____    ______ ____
ATOM      1  H   UNK     1     -27.312  30.435 -15.590  0.00  0.00    +0.000 HD
ATOM      2  H   UNK     1     -26.723  30.435 -15.590  0.00  0.00    +0.000 HD
TER 
REMARK  Name = /tmp/tmpv11dwean.pdb
REMARK                            x       y       z     vdW  Elec       q    Type
REMARK                         _______ _______ _______ _____ _____    ______ ____
ATOM      1  N   PRO B   1     -24.478  54.932  -8.467  0.00  0.00    -0.306 N 
ATOM      2  CA  PRO B   1     -25.288  53.738  -8.688  0.00  0.00    +0.085 C 
ATOM      3  C   PRO B   1     -25.110  53.122 -10.098  0.00  0.00    +0.231 C 
ATOM      4  O   PRO B   1     -24.334  53.621 -10.916  0.00  0.00    -0.274 OA
ATOM      5  CB  PRO B   1     -26.732  54.151  -8.372  0.00  0.00    -0.028 C 
ATOM      6  CG  PRO B   1     -26.567  55.278  -7.349  0.00  0.00    -0.039 C 
ATOM      7  CD  PRO B   1     -25.057  55.538  -7.280  0.00  0.00    -0.003 C 
ATOM      8  N   TYR B   2     -25.754  51.960 -10.331  0.00  0.00    -0.302 N 
ATOM      9  CA  TYR B   2     -25.351  51.001 -11.365  0.00  0.00    +0.103 C 
ATOM     10  C   TYR B   2     -25.520  51.403 -12.840  0.00  0.00    +0.234 C 
ATOM     11  O   TYR B   2     -26.303  52.281 -13.196  0.00  0.00    -0.274 OA
ATOM     12  CB  TYR B   2     -25.917  49.588 -11.074  0.00  0.00    -0.001 C 
ATOM     13  CG  TYR B   2     -24.943  48.610 -10.424  0.00  0.00    -0.045 A 
ATOM     14  CD1 TYR B   2     -23.582  48.565 -10.812  0.00  0.00    -0.055 A 
ATOM     15  CD2 TYR B   2     -25.409  47.695  -9.458  0.00  0.00    -0.055 A 
ATOM     16  CE1 TYR B   2     -22.695  47.653 -10.214  0.00  0.00    -0.020 A 
ATOM     17  CE2 TYR B   2     -24.525  46.766  -8.874  0.00  0.00    -0.020 A 
ATOM     18  CZ  TYR B   2     -23.166  46.752  -9.244  0.00  0.00    +0.117 A 
ATOM     19  OH  TYR B   2     -22.307  45.862  -8.671  0.00  0.00    -0.507 OA
ATOM     20  N   TYR B   3     -24.696  50.710 -13.639  0.00  0.00    -0.302 N 
ATOM     21  CA  TYR B   3     -24.243  51.046 -14.988  0.00  0.00    +0.103 C 
ATOM     22  C   TYR B   3     -24.053  49.789 -15.866  0.00  0.00    +0.234 C 
ATOM     23  O   TYR B   3     -23.550  49.922 -16.980  0.00  0.00    -0.274 OA
ATOM     24  CB  TYR B   3     -22.907  51.830 -14.834  0.00  0.00    -0.001 C 
ATOM     25  CG  TYR B   3     -21.939  51.259 -13.794  0.00  0.00    -0.045 A 
ATOM     26  CD1 TYR B   3     -21.253  50.047 -14.028  0.00  0.00    -0.055 A 
ATOM     27  CD2 TYR B   3     -21.782  51.910 -12.550  0.00  0.00    -0.055 A 
ATOM     28  CE1 TYR B   3     -20.453  49.476 -13.019  0.00  0.00    -0.020 A 
ATOM     29  CE2 TYR B   3     -20.980  51.341 -11.542  0.00  0.00    -0.020 A 
ATOM     30  CZ  TYR B   3     -20.322  50.118 -11.773  0.00  0.00    +0.117 A 
ATOM     31  OH  TYR B   3     -19.563  49.552 -10.790  0.00  0.00    -0.507 OA
ATOM     32  N   VAL B   4     -24.390  48.601 -15.325  0.00  0.00    -0.302 N 
ATOM     33  CA  VAL B   4     -23.988  47.267 -15.790  0.00  0.00    +0.102 C 
ATOM     34  C   VAL B   4     -24.275  46.955 -17.275  0.00  0.00    +0.234 C 
ATOM     35  O   VAL B   4     -23.376  46.451 -17.946  0.00  0.00    -0.274 OA
ATOM     36  CB  VAL B   4     -24.636  46.158 -14.903  0.00  0.00    -0.020 C 
ATOM     37  CG1 VAL B   4     -24.333  44.713 -15.344  0.00  0.00    -0.061 C 
ATOM     38  CG2 VAL B   4     -24.247  46.321 -13.423  0.00  0.00    -0.061 C 
ATOM     39  N   ALA B   5     -25.496  47.289 -17.735  0.00  0.00    -0.303 N 
ATOM     40  CA  ALA B   5     -26.103  47.034 -19.053  0.00  0.00    +0.097 C 
ATOM     41  C   ALA B   5     -26.939  45.731 -19.052  0.00  0.00    +0.236 C 
ATOM     42  O   ALA B   5     -26.514  44.768 -18.411  0.00  0.00    -0.274 OA
ATOM     43  CB  ALA B   5     -25.090  47.048 -20.217  0.00  0.00    -0.038 C 
ATOM     44  N   PRO B   6     -28.100  45.715 -19.761  0.00  0.00    -0.288 N 
ATOM     45  CA  PRO B   6     -29.041  44.568 -19.798  0.00  0.00    +0.102 C 
ATOM     46  C   PRO B   6     -28.477  43.159 -20.068  0.00  0.00    +0.234 C 
ATOM     47  O   PRO B   6     -28.949  42.208 -19.448  0.00  0.00    -0.274 OA
ATOM     48  CB  PRO B   6     -30.052  44.956 -20.888  0.00  0.00    -0.024 C 
ATOM     49  CG  PRO B   6     -30.097  46.469 -20.835  0.00  0.00    -0.035 C 
ATOM     50  CD  PRO B   6     -28.657  46.848 -20.515  0.00  0.00    +0.016 C 
ATOM     51  N   GLU B   7     -27.502  43.047 -20.985  0.00  0.00    -0.302 N 
ATOM     52  CA  GLU B   7     -26.888  41.779 -21.397  0.00  0.00    +0.100 C 
ATOM     53  C   GLU B   7     -25.863  41.262 -20.374  0.00  0.00    +0.234 C 
ATOM     54  O   GLU B   7     -25.712  40.049 -20.231  0.00  0.00    -0.274 OA
ATOM     55  CB  GLU B   7     -26.215  41.879 -22.796  0.00  0.00    -0.016 C 
ATOM     56  CG  GLU B   7     -26.692  42.991 -23.757  0.00  0.00    +0.051 C 
ATOM     57  CD  GLU B   7     -26.073  44.356 -23.441  0.00  0.00    +0.356 C 
ATOM     58  OE1 GLU B   7     -26.783  45.173 -22.816  0.00  0.00    -0.246 OA
ATOM     59  OE2 GLU B   7     -24.894  44.547 -23.807  0.00  0.00    -0.246 OA
ATOM     60  N   VAL B   8     -25.160  42.191 -19.706  0.00  0.00    -0.302 N 
ATOM     61  CA  VAL B   8     -24.059  41.904 -18.785  0.00  0.00    +0.102 C 
ATOM     62  C   VAL B   8     -24.546  41.398 -17.402  0.00  0.00    +0.234 C 
ATOM     63  O   VAL B   8     -23.745  40.819 -16.668  0.00  0.00    -0.274 OA
ATOM     64  CB  VAL B   8     -23.140  43.155 -18.642  0.00  0.00    -0.020 C 
ATOM     65  CG1 VAL B   8     -21.949  43.004 -17.671  0.00  0.00    -0.061 C 
ATOM     66  CG2 VAL B   8     -22.597  43.608 -20.013  0.00  0.00    -0.061 C 
ATOM     67  N   LEU B   9     -25.854  41.530 -17.109  0.00  0.00    -0.302 N 
ATOM     68  CA  LEU B   9     -26.529  40.888 -15.977  0.00  0.00    +0.100 C 
ATOM     69  C   LEU B   9     -27.346  39.670 -16.448  0.00  0.00    +0.234 C 
ATOM     70  O   LEU B   9     -28.562  39.613 -16.278  0.00  0.00    -0.274 OA
ATOM     71  CB  LEU B   9     -27.266  41.935 -15.100  0.00  0.00    -0.024 C 
ATOM     72  CG  LEU B   9     -28.250  42.927 -15.779  0.00  0.00    -0.045 C 
ATOM     73  CD1 LEU B   9     -29.667  42.356 -15.979  0.00  0.00    -0.063 C 
ATOM     74  CD2 LEU B   9     -28.315  44.259 -14.998  0.00  0.00    -0.063 C 
ATOM     75  N   GLY B  10     -26.623  38.689 -17.011  0.00  0.00    -0.305 N 
ATOM     76  CA  GLY B  10     -27.151  37.397 -17.438  0.00  0.00    +0.088 C 
ATOM     77  C   GLY B  10     -27.638  37.453 -18.898  0.00  0.00    +0.233 C 
ATOM     78  O   GLY B  10     -28.107  38.499 -19.350  0.00  0.00    -0.274 OA
ATOM     79  N   PRO B  11     -27.576  36.320 -19.637  0.00  0.00    -0.289 N 
ATOM     80  CA  PRO B  11     -28.115  36.215 -21.006  0.00  0.00    +0.102 C 
ATOM     81  C   PRO B  11     -29.655  36.238 -21.049  0.00  0.00    +0.234 C 
ATOM     82  O   PRO B  11     -30.308  36.271 -20.006  0.00  0.00    -0.274 OA
ATOM     83  CB  PRO B  11     -27.546  34.872 -21.495  0.00  0.00    -0.024 C 
ATOM     84  CG  PRO B  11     -27.449  34.023 -20.238  0.00  0.00    -0.035 C 
ATOM     85  CD  PRO B  11     -27.031  35.038 -19.180  0.00  0.00    +0.016 C 
ATOM     86  N   GLU B  12     -30.199  36.210 -22.272  0.00  0.00    -0.302 N 
ATOM     87  CA  GLU B  12     -31.629  36.185 -22.561  0.00  0.00    +0.100 C 
ATOM     88  C   GLU B  12     -31.809  36.041 -24.072  0.00  0.00    +0.234 C 
ATOM     89  O   GLU B  12     -31.272  36.856 -24.823  0.00  0.00    -0.274 OA
ATOM     90  CB  GLU B  12     -32.346  37.424 -21.957  0.00  0.00    -0.016 C 
ATOM     91  CG  GLU B  12     -33.715  37.799 -22.562  0.00  0.00    +0.051 C 
ATOM     92  CD  GLU B  12     -34.487  38.765 -21.666  0.00  0.00    +0.356 C 
ATOM     93  OE1 GLU B  12     -34.642  39.932 -22.084  0.00  0.00    -0.246 OA
ATOM     94  OE2 GLU B  12     -34.932  38.322 -20.584  0.00  0.00    -0.246 OA
ATOM     95  N   LYS B  13     -32.572  35.016 -24.483  0.00  0.00    -0.302 N 
ATOM     96  CA  LYS B  13     -32.925  34.779 -25.882  0.00  0.00    +0.099 C 
ATOM     97  C   LYS B  13     -34.154  35.617 -26.288  0.00  0.00    +0.234 C 
ATOM     98  O   LYS B  13     -34.682  36.379 -25.476  0.00  0.00    -0.274 OA
ATOM     99  CB  LYS B  13     -33.103  33.257 -26.111  0.00  0.00    -0.026 C 
ATOM    100  CG  LYS B  13     -32.456  32.738 -27.411  0.00  0.00    -0.053 C 
ATOM    101  CD  LYS B  13     -30.917  32.892 -27.451  0.00  0.00    -0.069 C 
ATOM    102  CE  LYS B  13     -30.401  33.926 -28.469  0.00  0.00    -0.096 C 
ATOM    103  NZ  LYS B  13     -30.665  33.505 -29.855  0.00  0.00    +0.378 N 
ATOM    104  N   TYR B  14     -34.565  35.497 -27.560  0.00  0.00    -0.302 N 
ATOM    105  CA  TYR B  14     -35.586  36.356 -28.173  0.00  0.00    +0.103 C 
ATOM    106  C   TYR B  14     -36.971  35.693 -28.245  0.00  0.00    +0.234 C 
ATOM    107  O   TYR B  14     -37.742  35.987 -29.158  0.00  0.00    -0.274 OA
ATOM    108  CB  TYR B  14     -35.067  36.871 -29.531  0.00  0.00    -0.001 C 
ATOM    109  CG  TYR B  14     -33.733  37.589 -29.414  0.00  0.00    -0.045 A 
ATOM    110  CD1 TYR B  14     -32.577  37.051 -30.018  0.00  0.00    -0.055 A 
ATOM    111  CD2 TYR B  14     -33.634  38.769 -28.645  0.00  0.00    -0.055 A 
ATOM    112  CE1 TYR B  14     -31.330  37.680 -29.840  0.00  0.00    -0.020 A 
ATOM    113  CE2 TYR B  14     -32.386  39.391 -28.459  0.00  0.00    -0.020 A 
ATOM    114  CZ  TYR B  14     -31.233  38.847 -29.057  0.00  0.00    +0.117 A 
ATOM    115  OH  TYR B  14     -30.023  39.453 -28.888  0.00  0.00    -0.507 OA
ATOM    116  N   ASP B  15     -37.286  34.861 -27.237  0.00  0.00    -0.302 N 
ATOM    117  CA  ASP B  15     -38.620  34.310 -26.958  0.00  0.00    +0.110 C 
ATOM    118  C   ASP B  15     -39.649  35.407 -26.623  0.00  0.00    +0.234 C 
ATOM    119  O   ASP B  15     -40.839  35.220 -26.868  0.00  0.00    -0.274 OA
ATOM    120  CB  ASP B  15     -38.668  33.194 -25.861  0.00  0.00    +0.076 C 
ATOM    121  CG  ASP B  15     -37.380  32.828 -25.100  0.00  0.00    +0.358 C 
ATOM    122  OD1 ASP B  15     -37.277  31.637 -24.730  0.00  0.00    -0.246 OA
ATOM    123  OD2 ASP B  15     -36.571  33.738 -24.809  0.00  0.00    -0.246 OA
ATOM    124  N   LYS B  16     -39.159  36.519 -26.059  0.00  0.00    -0.302 N 
ATOM    125  CA  LYS B  16     -39.955  37.624 -25.550  0.00  0.00    +0.099 C 
ATOM    126  C   LYS B  16     -40.501  38.537 -26.666  0.00  0.00    +0.234 C 
ATOM    127  O   LYS B  16     -41.650  38.966 -26.580  0.00  0.00    -0.274 OA
ATOM    128  CB  LYS B  16     -39.081  38.362 -24.512  0.00  0.00    -0.026 C 
ATOM    129  CG  LYS B  16     -39.894  39.179 -23.503  0.00  0.00    -0.053 C 
ATOM    130  CD  LYS B  16     -39.370  39.125 -22.060  0.00  0.00    -0.069 C 
ATOM    131  CE  LYS B  16     -38.071  39.898 -21.828  0.00  0.00    -0.096 C 
ATOM    132  NZ  LYS B  16     -37.616  39.762 -20.433  0.00  0.00    +0.378 N 
ATOM    133  N   SER B  17     -39.699  38.777 -27.716  0.00  0.00    -0.301 N 
ATOM    134  CA  SER B  17     -40.042  39.648 -28.844  0.00  0.00    +0.123 C 
ATOM    135  C   SER B  17     -41.119  39.097 -29.805  0.00  0.00    +0.236 C 
ATOM    136  O   SER B  17     -41.631  39.875 -30.611  0.00  0.00    -0.274 OA
ATOM    137  CB  SER B  17     -38.743  40.050 -29.573  0.00  0.00    +0.071 C 
ATOM    138  OG  SER B  17     -38.159  38.958 -30.247  0.00  0.00    -0.393 OA
ATOM    139  N   CYS B  18     -41.466  37.800 -29.706  0.00  0.00    -0.302 N 
ATOM    140  CA  CYS B  18     -42.554  37.177 -30.471  0.00  0.00    +0.108 C 
ATOM    141  C   CYS B  18     -43.952  37.570 -29.946  0.00  0.00    +0.235 C 
ATOM    142  O   CYS B  18     -44.884  37.638 -30.746  0.00  0.00    -0.274 OA
ATOM    143  CB  CYS B  18     -42.357  35.652 -30.629  0.00  0.00    +0.018 C 
ATOM    144  SG  CYS B  18     -42.913  34.659 -29.210  0.00  0.00    -0.176 S 
ATOM    145  N   ASP B  19     -44.059  37.892 -28.643  0.00  0.00    -0.302 N 
ATOM    146  CA  ASP B  19     -45.234  38.531 -28.033  0.00  0.00    +0.110 C 
ATOM    147  C   ASP B  19     -45.478  39.950 -28.574  0.00  0.00    +0.234 C 
ATOM    148  O   ASP B  19     -46.625  40.390 -28.611  0.00  0.00    -0.274 OA
ATOM    149  CB  ASP B  19     -45.171  38.580 -26.488  0.00  0.00    +0.076 C 
ATOM    150  CG  ASP B  19     -44.985  37.229 -25.792  0.00  0.00    +0.358 C 
ATOM    151  OD1 ASP B  19     -45.252  36.193 -26.435  0.00  0.00    -0.246 OA
ATOM    152  OD2 ASP B  19     -44.666  37.256 -24.585  0.00  0.00    -0.246 OA
ATOM    153  N   MET B  20     -44.402  40.625 -29.005  0.00  0.00    -0.302 N 
ATOM    154  CA  MET B  20     -44.430  41.961 -29.592  0.00  0.00    +0.100 C 
ATOM    155  C   MET B  20     -44.785  41.957 -31.085  0.00  0.00    +0.234 C 
ATOM    156  O   MET B  20     -45.451  42.892 -31.529  0.00  0.00    -0.274 OA
ATOM    157  CB  MET B  20     -43.079  42.647 -29.310  0.00  0.00    -0.017 C 
ATOM    158  CG  MET B  20     -43.204  43.994 -28.585  0.00  0.00    -0.004 C 
ATOM    159  SD  MET B  20     -44.288  44.098 -27.147  0.00  0.00    -0.164 S 
ATOM    160  CE  MET B  20     -43.420  42.882 -26.136  0.00  0.00    -0.018 C 
ATOM    161  N   TRP B  21     -44.417  40.887 -31.814  0.00  0.00    -0.302 N 
ATOM    162  CA  TRP B  21     -44.949  40.597 -33.150  0.00  0.00    +0.103 C 
ATOM    163  C   TRP B  21     -46.471  40.387 -33.113  0.00  0.00    +0.234 C 
ATOM    164  O   TRP B  21     -47.171  40.912 -33.976  0.00  0.00    -0.274 OA
ATOM    165  CB  TRP B  21     -44.212  39.389 -33.770  0.00  0.00    +0.001 C 
ATOM    166  CG  TRP B  21     -44.738  38.862 -35.078  0.00  0.00    -0.020 A 
ATOM    167  CD1 TRP B  21     -45.773  37.999 -35.212  0.00  0.00    +0.006 A 
ATOM    168  CD2 TRP B  21     -44.316  39.186 -36.440  0.00  0.00    +0.003 A 
ATOM    169  CE2 TRP B  21     -45.147  38.465 -37.353  0.00  0.00    +0.047 A 
ATOM    170  CE3 TRP B  21     -43.310  40.006 -37.003  0.00  0.00    -0.052 A 
ATOM    171  NE1 TRP B  21     -46.018  37.765 -36.548  0.00  0.00    -0.360 N 
ATOM    172  CZ2 TRP B  21     -44.985  38.550 -38.747  0.00  0.00    -0.038 A 
ATOM    173  CZ3 TRP B  21     -43.131  40.089 -38.399  0.00  0.00    -0.061 A 
ATOM    174  CH2 TRP B  21     -43.967  39.367 -39.272  0.00  0.00    -0.060 A 
ATOM    175  N   SER B  22     -46.944  39.655 -32.091  0.00  0.00    -0.301 N 
ATOM    176  CA  SER B  22     -48.354  39.372 -31.853  0.00  0.00    +0.123 C 
ATOM    177  C   SER B  22     -49.202  40.621 -31.569  0.00  0.00    +0.236 C 
ATOM    178  O   SER B  22     -50.325  40.686 -32.064  0.00  0.00    -0.274 OA
ATOM    179  CB  SER B  22     -48.480  38.364 -30.708  0.00  0.00    +0.071 C 
ATOM    180  OG  SER B  22     -48.116  37.072 -31.144  0.00  0.00    -0.393 OA
ATOM    181  N   LEU B  23     -48.646  41.609 -30.842  0.00  0.00    -0.302 N 
ATOM    182  CA  LEU B  23     -49.261  42.929 -30.651  0.00  0.00    +0.100 C 
ATOM    183  C   LEU B  23     -49.427  43.687 -31.976  0.00  0.00    +0.234 C 
ATOM    184  O   LEU B  23     -50.460  44.322 -32.152  0.00  0.00    -0.274 OA
ATOM    185  CB  LEU B  23     -48.455  43.765 -29.626  0.00  0.00    -0.024 C 
ATOM    186  CG  LEU B  23     -49.014  43.728 -28.188  0.00  0.00    -0.045 C 
ATOM    187  CD1 LEU B  23     -49.162  42.301 -27.638  0.00  0.00    -0.063 C 
ATOM    188  CD2 LEU B  23     -48.191  44.617 -27.234  0.00  0.00    -0.063 C 
ATOM    189  N   GLY B  24     -48.453  43.554 -32.894  0.00  0.00    -0.305 N 
ATOM    190  CA  GLY B  24     -48.511  44.113 -34.244  0.00  0.00    +0.088 C 
ATOM    191  C   GLY B  24     -49.599  43.448 -35.098  0.00  0.00    +0.231 C 
ATOM    192  O   GLY B  24     -50.304  44.155 -35.815  0.00  0.00    -0.274 OA
ATOM    193  N   VAL B  25     -49.755  42.114 -35.002  0.00  0.00    -0.302 N 
ATOM    194  CA  VAL B  25     -50.775  41.346 -35.725  0.00  0.00    +0.102 C 
ATOM    195  C   VAL B  25     -52.203  41.658 -35.233  0.00  0.00    +0.234 C 
ATOM    196  O   VAL B  25     -53.073  41.903 -36.068  0.00  0.00    -0.274 OA
ATOM    197  CB  VAL B  25     -50.518  39.809 -35.659  0.00  0.00    -0.020 C 
ATOM    198  CG1 VAL B  25     -51.679  38.930 -36.178  0.00  0.00    -0.061 C 
ATOM    199  CG2 VAL B  25     -49.231  39.425 -36.412  0.00  0.00    -0.061 C 
ATOM    200  N   ILE B  26     -52.413  41.673 -33.903  0.00  0.00    -0.302 N 
ATOM    201  CA  ILE B  26     -53.712  41.968 -33.290  0.00  0.00    +0.102 C 
ATOM    202  C   ILE B  26     -54.107  43.452 -33.468  0.00  0.00    +0.234 C 
ATOM    203  O   ILE B  26     -55.286  43.712 -33.701  0.00  0.00    -0.274 OA
ATOM    204  CB  ILE B  26     -53.779  41.573 -31.781  0.00  0.00    -0.017 C 
ATOM    205  CG1 ILE B  26     -53.480  40.066 -31.568  0.00  0.00    -0.051 C 
ATOM    206  CG2 ILE B  26     -55.136  41.890 -31.105  0.00  0.00    -0.060 C 
ATOM    207  CD1 ILE B  26     -52.947  39.733 -30.166  0.00  0.00    -0.065 C 
ATOM    208  N   MET B  27     -53.126  44.380 -33.437  0.00  0.00    -0.302 N 
ATOM    209  CA  MET B  27     -53.320  45.799 -33.766  0.00  0.00    +0.100 C 
ATOM    210  C   MET B  27     -53.759  46.006 -35.219  0.00  0.00    +0.234 C 
ATOM    211  O   MET B  27     -54.681  46.787 -35.448  0.00  0.00    -0.274 OA
ATOM    212  CB  MET B  27     -52.057  46.636 -33.471  0.00  0.00    -0.017 C 
ATOM    213  CG  MET B  27     -52.286  48.156 -33.576  0.00  0.00    -0.004 C 
ATOM    214  SD  MET B  27     -50.839  49.219 -33.343  0.00  0.00    -0.164 S 
ATOM    215  CE  MET B  27     -50.326  48.721 -31.687  0.00  0.00    -0.018 C 
ATOM    216  N   TYR B  28     -53.113  45.288 -36.158  0.00  0.00    -0.302 N 
ATOM    217  CA  TYR B  28     -53.447  45.329 -37.579  0.00  0.00    +0.103 C 
ATOM    218  C   TYR B  28     -54.906  44.916 -37.839  0.00  0.00    +0.234 C 
ATOM    219  O   TYR B  28     -55.617  45.658 -38.516  0.00  0.00    -0.274 OA
ATOM    220  CB  TYR B  28     -52.425  44.524 -38.415  0.00  0.00    -0.001 C 
ATOM    221  CG  TYR B  28     -52.615  44.649 -39.920  0.00  0.00    -0.045 A 
ATOM    222  CD1 TYR B  28     -53.630  43.920 -40.572  0.00  0.00    -0.055 A 
ATOM    223  CD2 TYR B  28     -51.805  45.524 -40.672  0.00  0.00    -0.055 A 
ATOM    224  CE1 TYR B  28     -53.872  44.101 -41.945  0.00  0.00    -0.020 A 
ATOM    225  CE2 TYR B  28     -52.029  45.689 -42.052  0.00  0.00    -0.020 A 
ATOM    226  CZ  TYR B  28     -53.075  44.990 -42.686  0.00  0.00    +0.117 A 
ATOM    227  OH  TYR B  28     -53.324  45.167 -44.014  0.00  0.00    -0.507 OA
ATOM    228  N   ILE B  29     -55.335  43.783 -37.251  0.00  0.00    -0.302 N 
ATOM    229  CA  ILE B  29     -56.714  43.297 -37.340  0.00  0.00    +0.102 C 
ATOM    230  C   ILE B  29     -57.716  44.256 -36.662  0.00  0.00    +0.234 C 
ATOM    231  O   ILE B  29     -58.793  44.453 -37.213  0.00  0.00    -0.274 OA
ATOM    232  CB  ILE B  29     -56.910  41.876 -36.730  0.00  0.00    -0.017 C 
ATOM    233  CG1 ILE B  29     -55.988  40.815 -37.368  0.00  0.00    -0.051 C 
ATOM    234  CG2 ILE B  29     -58.371  41.373 -36.820  0.00  0.00    -0.060 C 
ATOM    235  CD1 ILE B  29     -55.699  39.613 -36.454  0.00  0.00    -0.065 C 
ATOM    236  N   LEU B  30     -57.347  44.874 -35.525  0.00  0.00    -0.302 N 
ATOM    237  CA  LEU B  30     -58.173  45.874 -34.835  0.00  0.00    +0.100 C 
ATOM    238  C   LEU B  30     -58.458  47.144 -35.653  0.00  0.00    +0.234 C 
ATOM    239  O   LEU B  30     -59.449  47.808 -35.364  0.00  0.00    -0.274 OA
ATOM    240  CB  LEU B  30     -57.519  46.294 -33.495  0.00  0.00    -0.024 C 
ATOM    241  CG  LEU B  30     -58.105  45.633 -32.235  0.00  0.00    -0.045 C 
ATOM    242  CD1 LEU B  30     -57.417  46.200 -30.985  0.00  0.00    -0.063 C 
ATOM    243  CD2 LEU B  30     -59.633  45.778 -32.123  0.00  0.00    -0.063 C 
ATOM    244  N   LEU B  31     -57.590  47.481 -36.615  0.00  0.00    -0.302 N 
ATOM    245  CA  LEU B  31     -57.661  48.725 -37.378  0.00  0.00    +0.100 C 
ATOM    246  C   LEU B  31     -58.284  48.558 -38.777  0.00  0.00    +0.234 C 
ATOM    247  O   LEU B  31     -58.395  49.565 -39.476  0.00  0.00    -0.274 OA
ATOM    248  CB  LEU B  31     -56.248  49.328 -37.438  0.00  0.00    -0.024 C 
ATOM    249  CG  LEU B  31     -55.780  49.933 -36.096  0.00  0.00    -0.045 C 
ATOM    250  CD1 LEU B  31     -54.262  50.062 -36.113  0.00  0.00    -0.063 C 
ATOM    251  CD2 LEU B  31     -56.440  51.289 -35.779  0.00  0.00    -0.063 C 
ATOM    252  N   CYS B  32     -58.699  47.336 -39.166  0.00  0.00    -0.302 N 
ATOM    253  CA  CYS B  32     -59.262  47.072 -40.498  0.00  0.00    +0.108 C 
ATOM    254  C   CYS B  32     -60.200  45.851 -40.577  0.00  0.00    +0.235 C 
ATOM    255  O   CYS B  32     -61.085  45.856 -41.432  0.00  0.00    -0.274 OA
ATOM    256  CB  CYS B  32     -58.167  47.021 -41.582  0.00  0.00    +0.018 C 
ATOM    257  SG  CYS B  32     -57.110  45.550 -41.420  0.00  0.00    -0.176 S 
ATOM    258  N   GLY B  33     -60.025  44.855 -39.694  0.00  0.00    -0.305 N 
ATOM    259  CA  GLY B  33     -60.899  43.687 -39.576  0.00  0.00    +0.088 C 
ATOM    260  C   GLY B  33     -60.364  42.441 -40.300  0.00  0.00    +0.231 C 
ATOM    261  O   GLY B  33     -61.109  41.472 -40.421  0.00  0.00    -0.274 OA
ATOM    262  N   TYR B  34     -59.102  42.429 -40.765  0.00  0.00    -0.302 N 
ATOM    263  CA  TYR B  34     -58.474  41.268 -41.413  0.00  0.00    +0.104 C 
ATOM    264  C   TYR B  34     -56.971  41.211 -41.081  0.00  0.00    +0.237 C 
ATOM    265  O   TYR B  34     -56.405  42.256 -40.765  0.00  0.00    -0.274 OA
ATOM    266  CB  TYR B  34     -58.744  41.289 -42.936  0.00  0.00    -0.001 C 
ATOM    267  CG  TYR B  34     -58.308  42.550 -43.665  0.00  0.00    -0.045 A 
ATOM    268  CD1 TYR B  34     -57.018  42.663 -44.224  0.00  0.00    -0.055 A 
ATOM    269  CD2 TYR B  34     -59.207  43.626 -43.780  0.00  0.00    -0.055 A 
ATOM    270  CE1 TYR B  34     -56.631  43.848 -44.883  0.00  0.00    -0.020 A 
ATOM    271  CE2 TYR B  34     -58.836  44.792 -44.467  0.00  0.00    -0.020 A 
ATOM    272  CZ  TYR B  34     -57.545  44.912 -45.009  0.00  0.00    +0.117 A 
ATOM    273  OH  TYR B  34     -57.187  46.063 -45.645  0.00  0.00    -0.507 OA
ATOM    274  N   PRO B  35     -56.335  40.012 -41.145  0.00  0.00    -0.288 N 
ATOM    275  CA  PRO B  35     -54.903  39.864 -40.798  0.00  0.00    +0.102 C 
ATOM    276  C   PRO B  35     -53.934  40.544 -41.789  0.00  0.00    +0.237 C 
ATOM    277  O   PRO B  35     -54.310  40.773 -42.937  0.00  0.00    -0.274 OA
ATOM    278  CB  PRO B  35     -54.680  38.337 -40.775  0.00  0.00    -0.024 C 
ATOM    279  CG  PRO B  35     -56.063  37.722 -40.685  0.00  0.00    -0.035 C 
ATOM    280  CD  PRO B  35     -56.924  38.707 -41.458  0.00  0.00    +0.016 C 
ATOM    281  N   PRO B  36     -52.681  40.803 -41.350  0.00  0.00    -0.288 N 
ATOM    282  CA  PRO B  36     -51.619  41.283 -42.252  0.00  0.00    +0.102 C 
ATOM    283  C   PRO B  36     -51.079  40.212 -43.223  0.00  0.00    +0.234 C 
ATOM    284  O   PRO B  36     -50.605  40.579 -44.297  0.00  0.00    -0.274 OA
ATOM    285  CB  PRO B  36     -50.534  41.792 -41.290  0.00  0.00    -0.024 C 
ATOM    286  CG  PRO B  36     -50.720  40.978 -40.017  0.00  0.00    -0.035 C 
ATOM    287  CD  PRO B  36     -52.217  40.704 -39.964  0.00  0.00    +0.016 C 
ATOM    288  N   PHE B  37     -51.160  38.926 -42.835  0.00  0.00    -0.302 N 
ATOM    289  CA  PHE B  37     -50.653  37.788 -43.602  0.00  0.00    +0.103 C 
ATOM    290  C   PHE B  37     -51.722  36.688 -43.578  0.00  0.00    +0.234 C 
ATOM    291  O   PHE B  37     -52.168  36.307 -42.495  0.00  0.00    -0.274 OA
ATOM    292  CB  PHE B  37     -49.350  37.250 -42.961  0.00  0.00    -0.001 C 
ATOM    293  CG  PHE B  37     -48.275  38.275 -42.633  0.00  0.00    -0.045 A 
ATOM    294  CD1 PHE B  37     -48.144  38.756 -41.313  0.00  0.00    -0.059 A 
ATOM    295  CD2 PHE B  37     -47.481  38.846 -43.648  0.00  0.00    -0.059 A 
ATOM    296  CE1 PHE B  37     -47.217  39.746 -41.017  0.00  0.00    -0.062 A 
ATOM    297  CE2 PHE B  37     -46.536  39.810 -43.322  0.00  0.00    -0.062 A 
ATOM    298  CZ  PHE B  37     -46.404  40.258 -42.016  0.00  0.00    -0.062 A 
ATOM    299  N   TYR B  38     -52.092  36.172 -44.761  0.00  0.00    -0.302 N 
ATOM    300  CA  TYR B  38     -53.052  35.075 -44.900  0.00  0.00    +0.103 C 
ATOM    301  C   TYR B  38     -52.811  34.268 -46.181  0.00  0.00    +0.234 C 
ATOM    302  O   TYR B  38     -52.257  34.783 -47.152  0.00  0.00    -0.274 OA
ATOM    303  CB  TYR B  38     -54.512  35.568 -44.754  0.00  0.00    -0.001 C 
ATOM    304  CG  TYR B  38     -54.918  36.796 -45.552  0.00  0.00    -0.045 A 
ATOM    305  CD1 TYR B  38     -55.434  36.674 -46.859  0.00  0.00    -0.055 A 
ATOM    306  CD2 TYR B  38     -54.820  38.073 -44.960  0.00  0.00    -0.055 A 
ATOM    307  CE1 TYR B  38     -55.863  37.819 -47.560  0.00  0.00    -0.020 A 
ATOM    308  CE2 TYR B  38     -55.244  39.216 -45.662  0.00  0.00    -0.020 A 
ATOM    309  CZ  TYR B  38     -55.774  39.090 -46.958  0.00  0.00    +0.117 A 
ATOM    310  OH  TYR B  38     -56.201  40.200 -47.627  0.00  0.00    -0.507 OA
ATOM    311  N   SER B  39     -53.234  32.996 -46.133  0.00  0.00    -0.301 N 
ATOM    312  CA  SER B  39     -53.160  32.041 -47.232  0.00  0.00    +0.123 C 
ATOM    313  C   SER B  39     -54.308  32.269 -48.228  0.00  0.00    +0.236 C 
ATOM    314  O   SER B  39     -55.469  32.227 -47.823  0.00  0.00    -0.274 OA
ATOM    315  CB  SER B  39     -53.188  30.620 -46.634  0.00  0.00    +0.071 C 
ATOM    316  OG  SER B  39     -53.160  29.627 -47.638  0.00  0.00    -0.393 OA
ATOM    317  N   ASN B  40     -53.962  32.463 -49.512  0.00  0.00    -0.302 N 
ATOM    318  CA  ASN B  40     -54.929  32.543 -50.617  0.00  0.00    +0.108 C 
ATOM    319  C   ASN B  40     -55.259  31.159 -51.206  0.00  0.00    +0.234 C 
ATOM    320  O   ASN B  40     -56.236  31.057 -51.947  0.00  0.00    -0.274 OA
ATOM    321  CB  ASN B  40     -54.425  33.478 -51.742  0.00  0.00    +0.051 C 
ATOM    322  CG  ASN B  40     -54.189  34.921 -51.288  0.00  0.00    +0.213 C 
ATOM    323  ND2 ASN B  40     -55.271  35.677 -51.095  0.00  0.00    -0.329 N 
ATOM    324  OD1 ASN B  40     -53.050  35.353 -51.124  0.00  0.00    -0.276 OA
ATOM    325  N   HIS B  41     -54.455  30.126 -50.875  0.00  0.00    -0.303 N 
ATOM    326  CA  HIS B  41     -54.567  28.713 -51.290  0.00  0.00    +0.094 C 
ATOM    327  C   HIS B  41     -54.293  28.554 -52.782  0.00  0.00    +0.220 C 
ATOM    328  O   HIS B  41     -53.755  29.408 -53.490  0.00  0.00    -0.287 OA
ATOM    329  CB  HIS B  41     -55.920  28.069 -50.879  0.00  0.00    +0.017 C 
ATOM    330  CG  HIS B  41     -56.393  28.384 -49.478  0.00  0.00    +0.061 A 
ATOM    331  CD2 HIS B  41     -57.553  29.020 -49.086  0.00  0.00    +0.024 A 
ATOM    332  ND1 HIS B  41     -55.643  28.073 -48.337  0.00  0.00    -0.241 NA
ATOM    333  CE1 HIS B  41     -56.366  28.526 -47.321  0.00  0.00    +0.094 A 
ATOM    334  NE2 HIS B  41     -57.506  29.101 -47.706  0.00  0.00    -0.351 N 
ATOM    335  H   PRO B   1     -24.541  55.565  -9.264  0.00  0.00    +0.000 HD
ATOM    336  H   PRO B   1     -23.487  54.718  -8.354  0.00  0.00    +0.000 HD
ATOM    337  H   TYR B   2     -26.538  51.744  -9.776  0.00  0.00    +0.000 HD
ATOM    338  H   TYR B   2     -21.404  45.856  -8.920  0.00  0.00    +0.000 HD
ATOM    339  H   TYR B   3     -24.351  49.865 -13.269  0.00  0.00    +0.000 HD
ATOM    340  H   TYR B   3     -19.126  48.738 -10.946  0.00  0.00    +0.000 HD
ATOM    341  H   VAL B   4     -24.970  48.631 -14.530  0.00  0.00    +0.000 HD
ATOM    342  H   ALA B   5     -26.067  47.775 -17.097  0.00  0.00    +0.000 HD
ATOM    343  H   GLU B   7     -27.176  43.873 -21.410  0.00  0.00    +0.000 HD
ATOM    344  H   VAL B   8     -25.403  43.135 -19.846  0.00  0.00    +0.000 HD
ATOM    345  H   LEU B   9     -26.398  42.100 -17.699  0.00  0.00    +0.000 HD
ATOM    346  H   GLY B  10     -25.662  38.854 -17.146  0.00  0.00    +0.000 HD
ATOM    347  H   GLU B  12     -29.583  36.206 -23.040  0.00  0.00    +0.000 HD
ATOM    348  H   LYS B  13     -32.913  34.389 -23.805  0.00  0.00    +0.000 HD
ATOM    349  H   LYS B  13     -30.183  32.626 -30.041  0.00  0.00    +0.000 HD
ATOM    350  H   LYS B  13     -30.327  34.221 -30.498  0.00  0.00    +0.000 HD
ATOM    351  H   LYS B  13     -31.668  33.377 -29.986  0.00  0.00    +0.000 HD
ATOM    352  H   TYR B  14     -34.158  34.792 -28.114  0.00  0.00    +0.000 HD
ATOM    353  H   TYR B  14     -29.257  39.089 -29.287  0.00  0.00    +0.000 HD
ATOM    354  H   ASP B  15     -36.557  34.597 -26.631  0.00  0.00    +0.000 HD
ATOM    355  H   LYS B  16     -38.180  36.594 -25.983  0.00  0.00    +0.000 HD
ATOM    356  H   LYS B  16     -38.326  40.140 -19.806  0.00  0.00    +0.000 HD
ATOM    357  H   LYS B  16     -36.743  40.275 -20.308  0.00  0.00    +0.000 HD
ATOM    358  H   LYS B  16     -37.464  38.776 -20.220  0.00  0.00    +0.000 HD
ATOM    359  H   SER B  17     -38.818  38.337 -27.729  0.00  0.00    +0.000 HD
ATOM    360  H   SER B  17     -37.928  38.268 -29.606  0.00  0.00    +0.000 HD
ATOM    361  H   CYS B  18     -40.958  37.233 -29.081  0.00  0.00    +0.000 HD
ATOM    362  H   CYS B  18     -42.181  34.988 -28.112  0.00  0.00    +0.000 HD
ATOM    363  H   ASP B  19     -43.296  37.685 -28.057  0.00  0.00    +0.000 HD
ATOM    364  H   MET B  20     -43.525  40.185 -28.919  0.00  0.00    +0.000 HD
ATOM    365  H   TRP B  21     -43.756  40.266 -31.430  0.00  0.00    +0.000 HD
ATOM    366  H   TRP B  21     -46.727  37.171 -36.885  0.00  0.00    +0.000 HD
ATOM    367  H   SER B  22     -46.290  39.282 -31.456  0.00  0.00    +0.000 HD
ATOM    368  H   SER B  22     -48.704  36.796 -31.864  0.00  0.00    +0.000 HD
ATOM    369  H   LEU B  23     -47.777  41.436 -30.414  0.00  0.00    +0.000 HD
ATOM    370  H   GLY B  24     -47.648  43.047 -32.640  0.00  0.00    +0.000 HD
ATOM    371  H   VAL B  25     -49.144  41.621 -34.407  0.00  0.00    +0.000 HD
ATOM    372  H   ILE B  26     -51.653  41.475 -33.310  0.00  0.00    +0.000 HD
ATOM    373  H   MET B  27     -52.223  44.087 -33.177  0.00  0.00    +0.000 HD
ATOM    374  H   TYR B  28     -52.375  44.703 -35.870  0.00  0.00    +0.000 HD
ATOM    375  H   TYR B  28     -54.022  44.697 -44.426  0.00  0.00    +0.000 HD
ATOM    376  H   ILE B  29     -54.687  43.253 -36.733  0.00  0.00    +0.000 HD
ATOM    377  H   LEU B  30     -56.474  44.643 -35.133  0.00  0.00    +0.000 HD
ATOM    378  H   LEU B  31     -56.860  46.853 -36.821  0.00  0.00    +0.000 HD
ATOM    379  H   CYS B  32     -58.622  46.588 -38.531  0.00  0.00    +0.000 HD
ATOM    380  H   CYS B  32     -56.479  45.576 -40.216  0.00  0.00    +0.000 HD
ATOM    381  H   GLY B  33     -59.255  44.914 -39.083  0.00  0.00    +0.000 HD
ATOM    382  H   TYR B  34     -58.565  43.248 -40.665  0.00  0.00    +0.000 HD
ATOM    383  H   TYR B  34     -56.328  46.150 -46.009  0.00  0.00    +0.000 HD
ATOM    384  H   PHE B  37     -51.592  38.737 -41.971  0.00  0.00    +0.000 HD
ATOM    385  H   TYR B  38     -51.697  36.552 -45.579  0.00  0.00    +0.000 HD
ATOM    386  H   TYR B  38     -56.555  40.119 -48.491  0.00  0.00    +0.000 HD
ATOM    387  H   SER B  39     -53.626  32.682 -45.287  0.00  0.00    +0.000 HD
ATOM    388  H   SER B  39     -53.942  29.718 -48.205  0.00  0.00    +0.000 HD
ATOM    389  H   ASN B  40     -53.005  32.557 -49.725  0.00  0.00    +0.000 HD
ATOM    390  H   ASN B  40     -56.168  35.297 -51.236  0.00  0.00    +0.000 HD
ATOM    391  H   ASN B  40     -55.172  36.615 -50.812  0.00  0.00    +0.000 HD
ATOM    392  H   HIS B  41     -53.699  30.342 -50.282  0.00  0.00    +0.000 HD
ATOM    393  H   HIS B  41     -58.185  29.506 -47.119  0.00  0.00    +0.000 HD
TER 
REMARK  Name = /tmp/tmpv11dwean.pdb
REMARK                            x       y       z     vdW  Elec       q    Type
REMARK                         _______ _______ _______ _____ _____    ______ ____
ATOM      1  H   UNK     2     -55.342  24.523 -55.125  0.00  0.00    +0.000 HD
ATOM      2  H   UNK     2     -54.753  24.523 -55.125  0.00  0.00    +0.000 HD
TER 
REMARK  Name = /tmp/tmpv11dwean.pdb
REMARK                            x       y       z     vdW  Elec       q    Type
REMARK                         _______ _______ _______ _____ _____    ______ ____
ATOM      1  N   ILE C   1     -50.504  28.942 -51.682  0.00  0.00    -0.320 N 
ATOM      2  CA  ILE C   1     -50.238  30.296 -51.150  0.00  0.00    +0.085 C 
ATOM      3  C   ILE C   1     -50.276  30.297 -49.583  0.00  0.00    +0.231 C 
ATOM      4  O   ILE C   1     -50.143  31.351 -48.970  0.00  0.00    -0.274 OA
ATOM      5  CB  ILE C   1     -51.152  31.395 -51.796  0.00  0.00    -0.020 C 
ATOM      6  CG1 ILE C   1     -51.025  31.457 -53.340  0.00  0.00    -0.051 C 
ATOM      7  CG2 ILE C   1     -50.967  32.814 -51.238  0.00  0.00    -0.061 C 
ATOM      8  CD1 ILE C   1     -49.737  32.124 -53.854  0.00  0.00    -0.065 C 
ATOM      9  N   SER C   2     -50.326  29.120 -48.935  0.00  0.00    -0.301 N 
ATOM     10  CA  SER C   2     -49.896  28.900 -47.548  0.00  0.00    +0.123 C 
ATOM     11  C   SER C   2     -48.355  28.843 -47.396  0.00  0.00    +0.239 C 
ATOM     12  O   SER C   2     -47.852  29.476 -46.468  0.00  0.00    -0.273 OA
ATOM     13  CB  SER C   2     -50.663  27.697 -46.947  0.00  0.00    +0.071 C 
ATOM     14  OG  SER C   2     -49.904  26.878 -46.078  0.00  0.00    -0.393 OA
ATOM     15  N   PRO C   3     -47.608  28.223 -48.345  0.00  0.00    -0.288 N 
ATOM     16  CA  PRO C   3     -46.178  28.537 -48.540  0.00  0.00    +0.102 C 
ATOM     17  C   PRO C   3     -45.912  29.981 -49.008  0.00  0.00    +0.234 C 
ATOM     18  O   PRO C   3     -44.835  30.507 -48.729  0.00  0.00    -0.274 OA
ATOM     19  CB  PRO C   3     -45.695  27.497 -49.564  0.00  0.00    -0.024 C 
ATOM     20  CG  PRO C   3     -46.953  27.059 -50.296  0.00  0.00    -0.035 C 
ATOM     21  CD  PRO C   3     -48.014  27.107 -49.206  0.00  0.00    +0.016 C 
ATOM     22  N   GLY C   4     -46.915  30.608 -49.648  0.00  0.00    -0.305 N 
ATOM     23  CA  GLY C   4     -46.919  32.028 -49.980  0.00  0.00    +0.088 C 
ATOM     24  C   GLY C   4     -47.053  32.882 -48.713  0.00  0.00    +0.231 C 
ATOM     25  O   GLY C   4     -46.362  33.888 -48.630  0.00  0.00    -0.274 OA
ATOM     26  N   MET C   5     -47.877  32.470 -47.729  0.00  0.00    -0.303 N 
ATOM     27  CA  MET C   5     -48.049  33.118 -46.424  0.00  0.00    +0.100 C 
ATOM     28  C   MET C   5     -46.794  32.999 -45.550  0.00  0.00    +0.234 C 
ATOM     29  O   MET C   5     -46.400  34.003 -44.960  0.00  0.00    -0.274 OA
ATOM     30  CB  MET C   5     -49.299  32.562 -45.702  0.00  0.00    -0.017 C 
ATOM     31  CG  MET C   5     -49.584  33.192 -44.322  0.00  0.00    -0.004 C 
ATOM     32  SD  MET C   5     -50.893  32.385 -43.363  0.00  0.00    -0.164 S 
ATOM     33  CE  MET C   5     -50.022  30.891 -42.817  0.00  0.00    -0.018 C 
ATOM     34  N   LYS C   6     -46.180  31.800 -45.507  0.00  0.00    -0.302 N 
ATOM     35  CA  LYS C   6     -44.893  31.547 -44.847  0.00  0.00    +0.099 C 
ATOM     36  C   LYS C   6     -43.784  32.468 -45.382  0.00  0.00    +0.234 C 
ATOM     37  O   LYS C   6     -43.072  33.069 -44.582  0.00  0.00    -0.274 OA
ATOM     38  CB  LYS C   6     -44.472  30.072 -45.015  0.00  0.00    -0.026 C 
ATOM     39  CG  LYS C   6     -45.286  29.067 -44.179  0.00  0.00    -0.053 C 
ATOM     40  CD  LYS C   6     -44.966  27.596 -44.511  0.00  0.00    -0.069 C 
ATOM     41  CE  LYS C   6     -43.528  27.167 -44.169  0.00  0.00    -0.096 C 
ATOM     42  NZ  LYS C   6     -43.258  25.791 -44.618  0.00  0.00    +0.378 N 
ATOM     43  N   THR C   7     -43.710  32.602 -46.718  0.00  0.00    -0.300 N 
ATOM     44  CA  THR C   7     -42.818  33.528 -47.413  0.00  0.00    +0.125 C 
ATOM     45  C   THR C   7     -43.146  34.998 -47.097  0.00  0.00    +0.236 C 
ATOM     46  O   THR C   7     -42.226  35.732 -46.754  0.00  0.00    -0.274 OA
ATOM     47  CB  THR C   7     -42.860  33.314 -48.950  0.00  0.00    +0.079 C 
ATOM     48  CG2 THR C   7     -42.139  34.367 -49.813  0.00  0.00    -0.037 C 
ATOM     49  OG1 THR C   7     -42.289  32.053 -49.236  0.00  0.00    -0.390 OA
ATOM     50  N   ARG C   8     -44.432  35.388 -47.160  0.00  0.00    -0.302 N 
ATOM     51  CA  ARG C   8     -44.905  36.746 -46.877  0.00  0.00    +0.099 C 
ATOM     52  C   ARG C   8     -44.580  37.218 -45.448  0.00  0.00    +0.234 C 
ATOM     53  O   ARG C   8     -44.260  38.389 -45.271  0.00  0.00    -0.274 OA
ATOM     54  CB  ARG C   8     -46.418  36.863 -47.179  0.00  0.00    -0.024 C 
ATOM     55  CG  ARG C   8     -46.728  37.956 -48.208  0.00  0.00    -0.033 C 
ATOM     56  CD  ARG C   8     -48.190  37.994 -48.664  0.00  0.00    +0.018 C 
ATOM     57  NE  ARG C   8     -48.402  37.074 -49.787  0.00  0.00    -0.358 N 
ATOM     58  CZ  ARG C   8     -49.196  35.998 -49.860  0.00  0.00    +0.166 C 
ATOM     59  NH1 ARG C   8     -49.916  35.557 -48.820  0.00  0.00    -0.372 N 
ATOM     60  NH2 ARG C   8     -49.260  35.367 -51.034  0.00  0.00    -0.372 N 
ATOM     61  N   ILE C   9     -44.621  36.292 -44.477  0.00  0.00    -0.302 N 
ATOM     62  CA  ILE C   9     -44.230  36.515 -43.087  0.00  0.00    +0.102 C 
ATOM     63  C   ILE C   9     -42.711  36.728 -42.919  0.00  0.00    +0.234 C 
ATOM     64  O   ILE C   9     -42.333  37.680 -42.236  0.00  0.00    -0.274 OA
ATOM     65  CB  ILE C   9     -44.740  35.367 -42.162  0.00  0.00    -0.017 C 
ATOM     66  CG1 ILE C   9     -46.274  35.463 -41.998  0.00  0.00    -0.051 C 
ATOM     67  CG2 ILE C   9     -44.065  35.283 -40.773  0.00  0.00    -0.060 C 
ATOM     68  CD1 ILE C   9     -46.945  34.169 -41.519  0.00  0.00    -0.065 C 
ATOM     69  N   ARG C  10     -41.871  35.882 -43.554  0.00  0.00    -0.302 N 
ATOM     70  CA  ARG C  10     -40.407  36.034 -43.520  0.00  0.00    +0.099 C 
ATOM     71  C   ARG C  10     -39.906  37.285 -44.262  0.00  0.00    +0.234 C 
ATOM     72  O   ARG C  10     -38.927  37.880 -43.815  0.00  0.00    -0.274 OA
ATOM     73  CB  ARG C  10     -39.673  34.800 -44.081  0.00  0.00    -0.024 C 
ATOM     74  CG  ARG C  10     -39.902  33.477 -43.336  0.00  0.00    -0.033 C 
ATOM     75  CD  ARG C  10     -38.809  32.459 -43.695  0.00  0.00    +0.018 C 
ATOM     76  NE  ARG C  10     -39.235  31.070 -43.493  0.00  0.00    -0.358 N 
ATOM     77  CZ  ARG C  10     -39.804  30.316 -44.451  0.00  0.00    +0.166 C 
ATOM     78  NH1 ARG C  10     -40.049  30.813 -45.674  0.00  0.00    -0.372 N 
ATOM     79  NH2 ARG C  10     -40.123  29.044 -44.187  0.00  0.00    -0.372 N 
ATOM     80  N   MET C  11     -40.585  37.667 -45.359  0.00  0.00    -0.302 N 
ATOM     81  CA  MET C  11     -40.327  38.902 -46.103  0.00  0.00    +0.100 C 
ATOM     82  C   MET C  11     -40.771  40.167 -45.350  0.00  0.00    +0.234 C 
ATOM     83  O   MET C  11     -40.256  41.240 -45.661  0.00  0.00    -0.274 OA
ATOM     84  CB  MET C  11     -41.025  38.849 -47.483  0.00  0.00    -0.017 C 
ATOM     85  CG  MET C  11     -40.444  37.848 -48.496  0.00  0.00    -0.004 C 
ATOM     86  SD  MET C  11     -38.703  38.093 -48.943  0.00  0.00    -0.164 S 
ATOM     87  CE  MET C  11     -37.917  36.861 -47.867  0.00  0.00    -0.018 C 
ATOM     88  N   GLY C  12     -41.716  40.037 -44.398  0.00  0.00    -0.305 N 
ATOM     89  CA  GLY C  12     -42.353  41.171 -43.721  0.00  0.00    +0.088 C 
ATOM     90  C   GLY C  12     -43.258  41.929 -44.700  0.00  0.00    +0.231 C 
ATOM     91  O   GLY C  12     -43.351  43.153 -44.629  0.00  0.00    -0.274 OA
ATOM     92  N   GLN C  13     -43.857  41.194 -45.647  0.00  0.00    -0.303 N 
ATOM     93  CA  GLN C  13     -44.576  41.702 -46.797  0.00  0.00    +0.100 C 
ATOM     94  C   GLN C  13     -46.077  41.753 -46.495  0.00  0.00    +0.234 C 
ATOM     95  O   GLN C  13     -46.757  40.733 -46.423  0.00  0.00    -0.274 OA
ATOM     96  CB  GLN C  13     -44.200  40.834 -48.010  0.00  0.00    -0.018 C 
ATOM     97  CG  GLN C  13     -44.920  41.213 -49.317  0.00  0.00    +0.026 C 
ATOM     98  CD  GLN C  13     -44.555  40.288 -50.478  0.00  0.00    +0.211 C 
ATOM     99  NE2 GLN C  13     -45.458  40.172 -51.453  0.00  0.00    -0.329 N 
ATOM    100  OE1 GLN C  13     -43.477  39.697 -50.512  0.00  0.00    -0.276 OA
ATOM    101  N   TYR C  14     -46.549  42.982 -46.323  0.00  0.00    -0.302 N 
ATOM    102  CA  TYR C  14     -47.932  43.359 -46.101  0.00  0.00    +0.103 C 
ATOM    103  C   TYR C  14     -48.017  44.837 -46.493  0.00  0.00    +0.234 C 
ATOM    104  O   TYR C  14     -46.992  45.522 -46.571  0.00  0.00    -0.274 OA
ATOM    105  CB  TYR C  14     -48.339  43.101 -44.626  0.00  0.00    -0.001 C 
ATOM    106  CG  TYR C  14     -47.617  43.965 -43.606  0.00  0.00    -0.045 A 
ATOM    107  CD1 TYR C  14     -46.318  43.617 -43.186  0.00  0.00    -0.055 A 
ATOM    108  CD2 TYR C  14     -48.214  45.148 -43.122  0.00  0.00    -0.055 A 
ATOM    109  CE1 TYR C  14     -45.599  44.460 -42.321  0.00  0.00    -0.020 A 
ATOM    110  CE2 TYR C  14     -47.498  45.988 -42.252  0.00  0.00    -0.020 A 
ATOM    111  CZ  TYR C  14     -46.188  45.651 -41.863  0.00  0.00    +0.117 A 
ATOM    112  OH  TYR C  14     -45.496  46.474 -41.030  0.00  0.00    -0.507 OA
ATOM    113  N   GLU C  15     -49.243  45.317 -46.697  0.00  0.00    -0.302 N 
ATOM    114  CA  GLU C  15     -49.494  46.732 -46.931  0.00  0.00    +0.100 C 
ATOM    115  C   GLU C  15     -50.672  47.186 -46.071  0.00  0.00    +0.234 C 
ATOM    116  O   GLU C  15     -51.128  46.451 -45.194  0.00  0.00    -0.274 OA
ATOM    117  CB  GLU C  15     -49.635  46.996 -48.448  0.00  0.00    -0.016 C 
ATOM    118  CG  GLU C  15     -50.897  46.419 -49.125  0.00  0.00    +0.051 C 
ATOM    119  CD  GLU C  15     -50.999  46.777 -50.611  0.00  0.00    +0.356 C 
ATOM    120  OE1 GLU C  15     -52.139  46.730 -51.119  0.00  0.00    -0.246 OA
ATOM    121  OE2 GLU C  15     -49.950  47.095 -51.215  0.00  0.00    -0.246 OA
ATOM    122  N   PHE C  16     -51.125  48.413 -46.338  0.00  0.00    -0.302 N 
ATOM    123  CA  PHE C  16     -52.249  49.048 -45.673  0.00  0.00    +0.104 C 
ATOM    124  C   PHE C  16     -53.254  49.452 -46.770  0.00  0.00    +0.237 C 
ATOM    125  O   PHE C  16     -53.226  50.610 -47.191  0.00  0.00    -0.274 OA
ATOM    126  CB  PHE C  16     -51.714  50.256 -44.869  0.00  0.00    -0.001 C 
ATOM    127  CG  PHE C  16     -50.730  49.928 -43.758  0.00  0.00    -0.045 A 
ATOM    128  CD1 PHE C  16     -49.352  50.194 -43.906  0.00  0.00    -0.059 A 
ATOM    129  CD2 PHE C  16     -51.172  49.268 -42.595  0.00  0.00    -0.059 A 
ATOM    130  CE1 PHE C  16     -48.474  49.883 -42.875  0.00  0.00    -0.062 A 
ATOM    131  CE2 PHE C  16     -50.283  48.979 -41.572  0.00  0.00    -0.062 A 
ATOM    132  CZ  PHE C  16     -48.941  49.305 -41.702  0.00  0.00    -0.062 A 
ATOM    133  N   PRO C  17     -54.089  48.496 -47.258  0.00  0.00    -0.288 N 
ATOM    134  CA  PRO C  17     -55.039  48.751 -48.357  0.00  0.00    +0.102 C 
ATOM    135  C   PRO C  17     -56.060  49.864 -48.084  0.00  0.00    +0.234 C 
ATOM    136  O   PRO C  17     -56.618  49.953 -46.993  0.00  0.00    -0.274 OA
ATOM    137  CB  PRO C  17     -55.768  47.410 -48.558  0.00  0.00    -0.024 C 
ATOM    138  CG  PRO C  17     -54.826  46.365 -48.002  0.00  0.00    -0.035 C 
ATOM    139  CD  PRO C  17     -54.165  47.092 -46.841  0.00  0.00    +0.016 C 
ATOM    140  N   ASN C  18     -56.338  50.654 -49.123  0.00  0.00    -0.302 N 
ATOM    141  CA  ASN C  18     -57.561  51.452 -49.200  0.00  0.00    +0.108 C 
ATOM    142  C   ASN C  18     -58.686  50.505 -49.689  0.00  0.00    +0.237 C 
ATOM    143  O   ASN C  18     -58.401  49.633 -50.513  0.00  0.00    -0.274 OA
ATOM    144  CB  ASN C  18     -57.314  52.634 -50.167  0.00  0.00    +0.051 C 
ATOM    145  CG  ASN C  18     -56.230  53.638 -49.727  0.00  0.00    +0.213 C 
ATOM    146  ND2 ASN C  18     -55.777  53.606 -48.469  0.00  0.00    -0.329 N 
ATOM    147  OD1 ASN C  18     -55.796  54.452 -50.536  0.00  0.00    -0.276 OA
ATOM    148  N   PRO C  19     -59.928  50.637 -49.171  0.00  0.00    -0.288 N 
ATOM    149  CA  PRO C  19     -60.451  51.793 -48.421  0.00  0.00    +0.102 C 
ATOM    150  C   PRO C  19     -60.178  51.819 -46.905  0.00  0.00    +0.234 C 
ATOM    151  O   PRO C  19     -60.366  52.882 -46.314  0.00  0.00    -0.274 OA
ATOM    152  CB  PRO C  19     -61.964  51.703 -48.686  0.00  0.00    -0.024 C 
ATOM    153  CG  PRO C  19     -62.237  50.211 -48.796  0.00  0.00    -0.035 C 
ATOM    154  CD  PRO C  19     -61.001  49.708 -49.531  0.00  0.00    +0.016 C 
ATOM    155  N   GLU C  20     -59.787  50.686 -46.294  0.00  0.00    -0.302 N 
ATOM    156  CA  GLU C  20     -59.798  50.519 -44.835  0.00  0.00    +0.100 C 
ATOM    157  C   GLU C  20     -58.806  51.400 -44.061  0.00  0.00    +0.234 C 
ATOM    158  O   GLU C  20     -59.150  51.879 -42.981  0.00  0.00    -0.274 OA
ATOM    159  CB  GLU C  20     -59.654  49.042 -44.416  0.00  0.00    -0.016 C 
ATOM    160  CG  GLU C  20     -60.738  48.102 -44.989  0.00  0.00    +0.051 C 
ATOM    161  CD  GLU C  20     -60.480  47.582 -46.408  0.00  0.00    +0.356 C 
ATOM    162  OE1 GLU C  20     -59.310  47.624 -46.850  0.00  0.00    -0.246 OA
ATOM    163  OE2 GLU C  20     -61.472  47.143 -47.028  0.00  0.00    -0.246 OA
ATOM    164  N   TRP C  21     -57.610  51.600 -44.629  0.00  0.00    -0.302 N 
ATOM    165  CA  TRP C  21     -56.502  52.317 -44.000  0.00  0.00    +0.103 C 
ATOM    166  C   TRP C  21     -56.345  53.770 -44.483  0.00  0.00    +0.234 C 
ATOM    167  O   TRP C  21     -55.355  54.404 -44.118  0.00  0.00    -0.274 OA
ATOM    168  CB  TRP C  21     -55.221  51.508 -44.244  0.00  0.00    +0.001 C 
ATOM    169  CG  TRP C  21     -55.161  50.174 -43.565  0.00  0.00    -0.020 A 
ATOM    170  CD1 TRP C  21     -55.609  48.993 -44.050  0.00  0.00    +0.006 A 
ATOM    171  CD2 TRP C  21     -54.662  49.886 -42.229  0.00  0.00    +0.003 A 
ATOM    172  CE2 TRP C  21     -54.799  48.486 -41.988  0.00  0.00    +0.047 A 
ATOM    173  CE3 TRP C  21     -54.080  50.666 -41.204  0.00  0.00    -0.052 A 
ATOM    174  NE1 TRP C  21     -55.363  47.991 -43.142  0.00  0.00    -0.360 N 
ATOM    175  CZ2 TRP C  21     -54.394  47.892 -40.784  0.00  0.00    -0.038 A 
ATOM    176  CZ3 TRP C  21     -53.652  50.076 -39.999  0.00  0.00    -0.061 A 
ATOM    177  CH2 TRP C  21     -53.816  48.696 -39.789  0.00  0.00    -0.060 A 
ATOM    178  N   SER C  22     -57.307  54.276 -45.276  0.00  0.00    -0.301 N 
ATOM    179  CA  SER C  22     -57.297  55.599 -45.921  0.00  0.00    +0.123 C 
ATOM    180  C   SER C  22     -57.109  56.799 -44.974  0.00  0.00    +0.236 C 
ATOM    181  O   SER C  22     -56.594  57.828 -45.410  0.00  0.00    -0.274 OA
ATOM    182  CB  SER C  22     -58.616  55.787 -46.694  0.00  0.00    +0.071 C 
ATOM    183  OG  SER C  22     -58.708  54.880 -47.770  0.00  0.00    -0.393 OA
ATOM    184  N   GLU C  23     -57.545  56.645 -43.716  0.00  0.00    -0.302 N 
ATOM    185  CA  GLU C  23     -57.621  57.707 -42.715  0.00  0.00    +0.100 C 
ATOM    186  C   GLU C  23     -57.204  57.230 -41.316  0.00  0.00    +0.234 C 
ATOM    187  O   GLU C  23     -57.397  57.968 -40.351  0.00  0.00    -0.274 OA
ATOM    188  CB  GLU C  23     -59.023  58.338 -42.784  0.00  0.00    -0.016 C 
ATOM    189  CG  GLU C  23     -60.178  57.358 -42.480  0.00  0.00    +0.051 C 
ATOM    190  CD  GLU C  23     -61.513  57.888 -42.994  0.00  0.00    +0.356 C 
ATOM    191  OE1 GLU C  23     -62.439  58.014 -42.166  0.00  0.00    -0.246 OA
ATOM    192  OE2 GLU C  23     -61.586  58.141 -44.217  0.00  0.00    -0.246 OA
ATOM    193  N   VAL C  24     -56.560  56.051 -41.242  0.00  0.00    -0.302 N 
ATOM    194  CA  VAL C  24     -55.704  55.679 -40.121  0.00  0.00    +0.102 C 
ATOM    195  C   VAL C  24     -54.392  56.474 -40.268  0.00  0.00    +0.234 C 
ATOM    196  O   VAL C  24     -53.759  56.399 -41.326  0.00  0.00    -0.274 OA
ATOM    197  CB  VAL C  24     -55.386  54.157 -40.115  0.00  0.00    -0.020 C 
ATOM    198  CG1 VAL C  24     -54.354  53.752 -39.041  0.00  0.00    -0.061 C 
ATOM    199  CG2 VAL C  24     -56.666  53.320 -39.942  0.00  0.00    -0.061 C 
ATOM    200  N   SER C  25     -54.045  57.247 -39.226  0.00  0.00    -0.301 N 
ATOM    201  CA  SER C  25     -52.884  58.142 -39.198  0.00  0.00    +0.123 C 
ATOM    202  C   SER C  25     -51.545  57.413 -39.424  0.00  0.00    +0.236 C 
ATOM    203  O   SER C  25     -51.435  56.216 -39.148  0.00  0.00    -0.274 OA
ATOM    204  CB  SER C  25     -52.910  58.962 -37.891  0.00  0.00    +0.071 C 
ATOM    205  OG  SER C  25     -52.570  58.193 -36.756  0.00  0.00    -0.393 OA
ATOM    206  N   GLU C  26     -50.554  58.152 -39.947  0.00  0.00    -0.302 N 
ATOM    207  CA  GLU C  26     -49.263  57.593 -40.345  0.00  0.00    +0.100 C 
ATOM    208  C   GLU C  26     -48.415  57.057 -39.177  0.00  0.00    +0.234 C 
ATOM    209  O   GLU C  26     -47.680  56.094 -39.393  0.00  0.00    -0.274 OA
ATOM    210  CB  GLU C  26     -48.513  58.612 -41.232  0.00  0.00    -0.016 C 
ATOM    211  CG  GLU C  26     -47.178  58.135 -41.854  0.00  0.00    +0.051 C 
ATOM    212  CD  GLU C  26     -47.280  56.930 -42.800  0.00  0.00    +0.356 C 
ATOM    213  OE1 GLU C  26     -48.408  56.556 -43.193  0.00  0.00    -0.246 OA
ATOM    214  OE2 GLU C  26     -46.200  56.397 -43.128  0.00  0.00    -0.246 OA
ATOM    215  N   GLU C  27     -48.559  57.629 -37.963  0.00  0.00    -0.302 N 
ATOM    216  CA  GLU C  27     -47.863  57.143 -36.765  0.00  0.00    +0.100 C 
ATOM    217  C   GLU C  27     -48.331  55.749 -36.310  0.00  0.00    +0.234 C 
ATOM    218  O   GLU C  27     -47.523  55.017 -35.745  0.00  0.00    -0.274 OA
ATOM    219  CB  GLU C  27     -47.932  58.163 -35.604  0.00  0.00    -0.016 C 
ATOM    220  CG  GLU C  27     -49.281  58.271 -34.846  0.00  0.00    +0.051 C 
ATOM    221  CD  GLU C  27     -49.195  59.072 -33.542  0.00  0.00    +0.356 C 
ATOM    222  OE1 GLU C  27     -48.123  59.657 -33.269  0.00  0.00    -0.246 OA
ATOM    223  OE2 GLU C  27     -50.211  59.060 -32.814  0.00  0.00    -0.246 OA
ATOM    224  N   VAL C  28     -49.605  55.405 -36.566  0.00  0.00    -0.302 N 
ATOM    225  CA  VAL C  28     -50.182  54.102 -36.235  0.00  0.00    +0.102 C 
ATOM    226  C   VAL C  28     -49.652  53.000 -37.167  0.00  0.00    +0.234 C 
ATOM    227  O   VAL C  28     -49.333  51.913 -36.692  0.00  0.00    -0.274 OA
ATOM    228  CB  VAL C  28     -51.729  54.133 -36.311  0.00  0.00    -0.020 C 
ATOM    229  CG1 VAL C  28     -52.398  52.767 -36.090  0.00  0.00    -0.061 C 
ATOM    230  CG2 VAL C  28     -52.289  55.121 -35.289  0.00  0.00    -0.061 C 
ATOM    231  N   LYS C  29     -49.510  53.328 -38.462  0.00  0.00    -0.302 N 
ATOM    232  CA  LYS C  29     -48.860  52.486 -39.466  0.00  0.00    +0.099 C 
ATOM    233  C   LYS C  29     -47.358  52.290 -39.185  0.00  0.00    +0.234 C 
ATOM    234  O   LYS C  29     -46.836  51.215 -39.472  0.00  0.00    -0.274 OA
ATOM    235  CB  LYS C  29     -49.077  53.106 -40.857  0.00  0.00    -0.026 C 
ATOM    236  CG  LYS C  29     -50.544  53.096 -41.314  0.00  0.00    -0.053 C 
ATOM    237  CD  LYS C  29     -50.783  54.049 -42.490  0.00  0.00    -0.069 C 
ATOM    238  CE  LYS C  29     -52.198  53.930 -43.057  0.00  0.00    -0.096 C 
ATOM    239  NZ  LYS C  29     -52.516  55.062 -43.941  0.00  0.00    +0.378 N 
ATOM    240  N   MET C  30     -46.704  53.315 -38.606  0.00  0.00    -0.302 N 
ATOM    241  CA  MET C  30     -45.299  53.288 -38.203  0.00  0.00    +0.100 C 
ATOM    242  C   MET C  30     -45.056  52.486 -36.911  0.00  0.00    +0.234 C 
ATOM    243  O   MET C  30     -44.020  51.831 -36.798  0.00  0.00    -0.274 OA
ATOM    244  CB  MET C  30     -44.776  54.734 -38.082  0.00  0.00    -0.017 C 
ATOM    245  CG  MET C  30     -43.247  54.864 -38.200  0.00  0.00    -0.004 C 
ATOM    246  SD  MET C  30     -42.522  54.247 -39.751  0.00  0.00    -0.164 S 
ATOM    247  CE  MET C  30     -43.381  55.283 -40.968  0.00  0.00    -0.018 C 
ATOM    248  N   LEU C  31     -46.030  52.524 -35.984  0.00  0.00    -0.302 N 
ATOM    249  CA  LEU C  31     -46.084  51.717 -34.764  0.00  0.00    +0.100 C 
ATOM    250  C   LEU C  31     -46.256  50.224 -35.092  0.00  0.00    +0.234 C 
ATOM    251  O   LEU C  31     -45.546  49.404 -34.513  0.00  0.00    -0.274 OA
ATOM    252  CB  LEU C  31     -47.190  52.290 -33.842  0.00  0.00    -0.024 C 
ATOM    253  CG  LEU C  31     -47.538  51.505 -32.554  0.00  0.00    -0.045 C 
ATOM    254  CD1 LEU C  31     -46.304  51.209 -31.680  0.00  0.00    -0.063 C 
ATOM    255  CD2 LEU C  31     -48.639  52.245 -31.761  0.00  0.00    -0.063 C 
ATOM    256  N   ILE C  32     -47.119  49.913 -36.075  0.00  0.00    -0.302 N 
ATOM    257  CA  ILE C  32     -47.271  48.577 -36.653  0.00  0.00    +0.102 C 
ATOM    258  C   ILE C  32     -46.003  48.091 -37.384  0.00  0.00    +0.234 C 
ATOM    259  O   ILE C  32     -45.679  46.914 -37.256  0.00  0.00    -0.274 OA
ATOM    260  CB  ILE C  32     -48.501  48.498 -37.605  0.00  0.00    -0.017 C 
ATOM    261  CG1 ILE C  32     -49.803  48.616 -36.788  0.00  0.00    -0.051 C 
ATOM    262  CG2 ILE C  32     -48.569  47.236 -38.495  0.00  0.00    -0.060 C 
ATOM    263  CD1 ILE C  32     -51.038  48.904 -37.642  0.00  0.00    -0.065 C 
ATOM    264  N   ARG C  33     -45.293  48.990 -38.093  0.00  0.00    -0.302 N 
ATOM    265  CA  ARG C  33     -44.018  48.683 -38.753  0.00  0.00    +0.099 C 
ATOM    266  C   ARG C  33     -42.875  48.365 -37.774  0.00  0.00    +0.234 C 
ATOM    267  O   ARG C  33     -42.076  47.489 -38.097  0.00  0.00    -0.274 OA
ATOM    268  CB  ARG C  33     -43.633  49.792 -39.758  0.00  0.00    -0.024 C 
ATOM    269  CG  ARG C  33     -44.284  49.594 -41.142  0.00  0.00    -0.033 C 
ATOM    270  CD  ARG C  33     -43.889  50.651 -42.186  0.00  0.00    +0.018 C 
ATOM    271  NE  ARG C  33     -44.638  51.907 -42.043  0.00  0.00    -0.358 N 
ATOM    272  CZ  ARG C  33     -45.509  52.408 -42.937  0.00  0.00    +0.166 C 
ATOM    273  NH1 ARG C  33     -45.770  51.793 -44.099  0.00  0.00    -0.372 N 
ATOM    274  NH2 ARG C  33     -46.122  53.562 -42.663  0.00  0.00    -0.372 N 
ATOM    275  N   ASN C  34     -42.837  49.019 -36.598  0.00  0.00    -0.302 N 
ATOM    276  CA  ASN C  34     -41.921  48.680 -35.501  0.00  0.00    +0.108 C 
ATOM    277  C   ASN C  34     -42.261  47.342 -34.828  0.00  0.00    +0.234 C 
ATOM    278  O   ASN C  34     -41.336  46.690 -34.357  0.00  0.00    -0.274 OA
ATOM    279  CB  ASN C  34     -41.910  49.818 -34.457  0.00  0.00    +0.051 C 
ATOM    280  CG  ASN C  34     -40.773  50.812 -34.681  0.00  0.00    +0.213 C 
ATOM    281  ND2 ASN C  34     -41.016  51.848 -35.485  0.00  0.00    -0.329 N 
ATOM    282  OD1 ASN C  34     -39.688  50.642 -34.128  0.00  0.00    -0.276 OA
ATOM    283  N   LEU C  35     -43.540  46.943 -34.783  0.00  0.00    -0.302 N 
ATOM    284  CA  LEU C  35     -43.958  45.672 -34.187  0.00  0.00    +0.100 C 
ATOM    285  C   LEU C  35     -43.757  44.485 -35.147  0.00  0.00    +0.234 C 
ATOM    286  O   LEU C  35     -43.341  43.419 -34.694  0.00  0.00    -0.274 OA
ATOM    287  CB  LEU C  35     -45.428  45.778 -33.741  0.00  0.00    -0.024 C 
ATOM    288  CG  LEU C  35     -45.675  46.723 -32.542  0.00  0.00    -0.045 C 
ATOM    289  CD1 LEU C  35     -47.156  47.124 -32.446  0.00  0.00    -0.063 C 
ATOM    290  CD2 LEU C  35     -45.142  46.158 -31.212  0.00  0.00    -0.063 C 
ATOM    291  N   LEU C  36     -44.024  44.698 -36.447  0.00  0.00    -0.302 N 
ATOM    292  CA  LEU C  36     -43.922  43.697 -37.512  0.00  0.00    +0.100 C 
ATOM    293  C   LEU C  36     -42.558  43.723 -38.234  0.00  0.00    +0.234 C 
ATOM    294  O   LEU C  36     -42.487  43.314 -39.394  0.00  0.00    -0.274 OA
ATOM    295  CB  LEU C  36     -45.116  43.846 -38.493  0.00  0.00    -0.024 C 
ATOM    296  CG  LEU C  36     -46.505  43.551 -37.882  0.00  0.00    -0.045 C 
ATOM    297  CD1 LEU C  36     -47.626  43.800 -38.907  0.00  0.00    -0.063 C 
ATOM    298  CD2 LEU C  36     -46.615  42.129 -37.302  0.00  0.00    -0.063 C 
ATOM    299  N   LYS C  37     -41.482  44.134 -37.536  0.00  0.00    -0.302 N 
ATOM    300  CA  LYS C  37     -40.098  43.920 -37.976  0.00  0.00    +0.099 C 
ATOM    301  C   LYS C  37     -39.786  42.415 -37.998  0.00  0.00    +0.234 C 
ATOM    302  O   LYS C  37     -40.033  41.740 -37.000  0.00  0.00    -0.274 OA
ATOM    303  CB  LYS C  37     -39.117  44.633 -37.022  0.00  0.00    -0.026 C 
ATOM    304  CG  LYS C  37     -39.156  46.165 -37.046  0.00  0.00    -0.053 C 
ATOM    305  CD  LYS C  37     -38.651  46.769 -38.364  0.00  0.00    -0.069 C 
ATOM    306  CE  LYS C  37     -38.285  48.253 -38.226  0.00  0.00    -0.096 C 
ATOM    307  NZ  LYS C  37     -37.529  48.723 -39.398  0.00  0.00    +0.378 N 
ATOM    308  N   THR C  38     -39.263  41.910 -39.126  0.00  0.00    -0.300 N 
ATOM    309  CA  THR C  38     -38.931  40.490 -39.288  0.00  0.00    +0.125 C 
ATOM    310  C   THR C  38     -37.703  40.064 -38.465  0.00  0.00    +0.236 C 
ATOM    311  O   THR C  38     -37.680  38.920 -38.012  0.00  0.00    -0.274 OA
ATOM    312  CB  THR C  38     -38.671  40.123 -40.766  0.00  0.00    +0.079 C 
ATOM    313  CG2 THR C  38     -39.880  40.404 -41.653  0.00  0.00    -0.037 C 
ATOM    314  OG1 THR C  38     -37.546  40.795 -41.303  0.00  0.00    -0.390 OA
ATOM    315  N   GLU C  39     -36.755  40.990 -38.233  0.00  0.00    -0.302 N 
ATOM    316  CA  GLU C  39     -35.665  40.812 -37.279  0.00  0.00    +0.100 C 
ATOM    317  C   GLU C  39     -36.222  40.957 -35.848  0.00  0.00    +0.237 C 
ATOM    318  O   GLU C  39     -36.743  42.032 -35.541  0.00  0.00    -0.274 OA
ATOM    319  CB  GLU C  39     -34.555  41.859 -37.556  0.00  0.00    -0.016 C 
ATOM    320  CG  GLU C  39     -33.348  41.287 -38.331  0.00  0.00    +0.051 C 
ATOM    321  CD  GLU C  39     -32.636  40.136 -37.604  0.00  0.00    +0.356 C 
ATOM    322  OE1 GLU C  39     -32.164  39.224 -38.316  0.00  0.00    -0.246 OA
ATOM    323  OE2 GLU C  39     -32.597  40.174 -36.354  0.00  0.00    -0.246 OA
ATOM    324  N   PRO C  40     -36.128  39.896 -35.006  0.00  0.00    -0.288 N 
ATOM    325  CA  PRO C  40     -36.561  39.944 -33.592  0.00  0.00    +0.102 C 
ATOM    326  C   PRO C  40     -35.978  41.101 -32.758  0.00  0.00    +0.234 C 
ATOM    327  O   PRO C  40     -36.707  41.687 -31.959  0.00  0.00    -0.274 OA
ATOM    328  CB  PRO C  40     -36.128  38.577 -33.029  0.00  0.00    -0.024 C 
ATOM    329  CG  PRO C  40     -36.101  37.656 -34.231  0.00  0.00    -0.035 C 
ATOM    330  CD  PRO C  40     -35.604  38.567 -35.337  0.00  0.00    +0.016 C 
ATOM    331  N   THR C  41     -34.693  41.415 -32.990  0.00  0.00    -0.300 N 
ATOM    332  CA  THR C  41     -33.943  42.481 -32.324  0.00  0.00    +0.125 C 
ATOM    333  C   THR C  41     -34.275  43.900 -32.842  0.00  0.00    +0.236 C 
ATOM    334  O   THR C  41     -34.021  44.852 -32.104  0.00  0.00    -0.274 OA
ATOM    335  CB  THR C  41     -32.418  42.251 -32.488  0.00  0.00    +0.079 C 
ATOM    336  CG2 THR C  41     -31.936  40.929 -31.875  0.00  0.00    -0.037 C 
ATOM    337  OG1 THR C  41     -32.026  42.300 -33.848  0.00  0.00    -0.390 OA
ATOM    338  N   GLN C  42     -34.853  44.034 -34.052  0.00  0.00    -0.302 N 
ATOM    339  CA  GLN C  42     -35.353  45.314 -34.572  0.00  0.00    +0.100 C 
ATOM    340  C   GLN C  42     -36.680  45.767 -33.948  0.00  0.00    +0.234 C 
ATOM    341  O   GLN C  42     -36.933  46.973 -33.944  0.00  0.00    -0.274 OA
ATOM    342  CB  GLN C  42     -35.491  45.291 -36.109  0.00  0.00    -0.018 C 
ATOM    343  CG  GLN C  42     -34.186  45.579 -36.867  0.00  0.00    +0.026 C 
ATOM    344  CD  GLN C  42     -34.445  45.884 -38.346  0.00  0.00    +0.211 C 
ATOM    345  NE2 GLN C  42     -33.771  45.164 -39.243  0.00  0.00    -0.329 N 
ATOM    346  OE1 GLN C  42     -35.225  46.777 -38.680  0.00  0.00    -0.276 OA
ATOM    347  N   ARG C  43     -37.506  44.820 -33.463  0.00  0.00    -0.302 N 
ATOM    348  CA  ARG C  43     -38.814  45.116 -32.873  0.00  0.00    +0.099 C 
ATOM    349  C   ARG C  43     -38.698  45.990 -31.623  0.00  0.00    +0.234 C 
ATOM    350  O   ARG C  43     -37.790  45.767 -30.820  0.00  0.00    -0.274 OA
ATOM    351  CB  ARG C  43     -39.571  43.823 -32.511  0.00  0.00    -0.024 C 
ATOM    352  CG  ARG C  43     -39.899  42.942 -33.716  0.00  0.00    -0.033 C 
ATOM    353  CD  ARG C  43     -40.603  41.640 -33.327  0.00  0.00    +0.018 C 
ATOM    354  NE  ARG C  43     -40.540  40.710 -34.455  0.00  0.00    -0.358 N 
ATOM    355  CZ  ARG C  43     -40.409  39.378 -34.395  0.00  0.00    +0.166 C 
ATOM    356  NH1 ARG C  43     -40.412  38.724 -33.226  0.00  0.00    -0.372 N 
ATOM    357  NH2 ARG C  43     -40.253  38.696 -35.536  0.00  0.00    -0.372 N 
ATOM    358  N   MET C  44     -39.656  46.917 -31.450  0.00  0.00    -0.302 N 
ATOM    359  CA  MET C  44     -39.800  47.658 -30.197  0.00  0.00    +0.100 C 
ATOM    360  C   MET C  44     -40.250  46.719 -29.068  0.00  0.00    +0.234 C 
ATOM    361  O   MET C  44     -40.891  45.712 -29.347  0.00  0.00    -0.274 OA
ATOM    362  CB  MET C  44     -40.744  48.868 -30.374  0.00  0.00    -0.017 C 
ATOM    363  CG  MET C  44     -42.255  48.582 -30.502  0.00  0.00    -0.004 C 
ATOM    364  SD  MET C  44     -43.313  49.982 -30.041  0.00  0.00    -0.164 S 
ATOM    365  CE  MET C  44     -42.770  51.257 -31.205  0.00  0.00    -0.018 C 
ATOM    366  N   THR C  45     -39.900  47.077 -27.831  0.00  0.00    -0.300 N 
ATOM    367  CA  THR C  45     -40.274  46.384 -26.598  0.00  0.00    +0.125 C 
ATOM    368  C   THR C  45     -41.644  46.886 -26.087  0.00  0.00    +0.236 C 
ATOM    369  O   THR C  45     -42.126  47.917 -26.558  0.00  0.00    -0.274 OA
ATOM    370  CB  THR C  45     -39.198  46.676 -25.514  0.00  0.00    +0.079 C 
ATOM    371  CG2 THR C  45     -37.783  46.252 -25.947  0.00  0.00    -0.037 C 
ATOM    372  OG1 THR C  45     -39.165  48.043 -25.141  0.00  0.00    -0.390 OA
ATOM    373  N   ILE C  46     -42.239  46.175 -25.107  0.00  0.00    -0.302 N 
ATOM    374  CA  ILE C  46     -43.423  46.635 -24.365  0.00  0.00    +0.102 C 
ATOM    375  C   ILE C  46     -43.241  47.985 -23.662  0.00  0.00    +0.234 C 
ATOM    376  O   ILE C  46     -44.204  48.742 -23.618  0.00  0.00    -0.274 OA
ATOM    377  CB  ILE C  46     -44.051  45.688 -23.282  0.00  0.00    -0.017 C 
ATOM    378  CG1 ILE C  46     -43.171  44.667 -22.502  0.00  0.00    -0.051 C 
ATOM    379  CG2 ILE C  46     -45.400  45.117 -23.744  0.00  0.00    -0.060 C 
ATOM    380  CD1 ILE C  46     -41.693  44.478 -22.859  0.00  0.00    -0.065 C 
ATOM    381  N   THR C  47     -42.041  48.273 -23.135  0.00  0.00    -0.300 N 
ATOM    382  CA  THR C  47     -41.755  49.554 -22.490  0.00  0.00    +0.125 C 
ATOM    383  C   THR C  47     -41.876  50.729 -23.482  0.00  0.00    +0.236 C 
ATOM    384  O   THR C  47     -42.549  51.706 -23.169  0.00  0.00    -0.274 OA
ATOM    385  CB  THR C  47     -40.352  49.582 -21.836  0.00  0.00    +0.079 C 
ATOM    386  CG2 THR C  47     -40.046  50.861 -21.036  0.00  0.00    -0.037 C 
ATOM    387  OG1 THR C  47     -40.223  48.478 -20.959  0.00  0.00    -0.390 OA
ATOM    388  N   GLU C  48     -41.312  50.564 -24.689  0.00  0.00    -0.302 N 
ATOM    389  CA  GLU C  48     -41.424  51.505 -25.807  0.00  0.00    +0.100 C 
ATOM    390  C   GLU C  48     -42.852  51.621 -26.373  0.00  0.00    +0.234 C 
ATOM    391  O   GLU C  48     -43.259  52.725 -26.728  0.00  0.00    -0.274 OA
ATOM    392  CB  GLU C  48     -40.431  51.081 -26.902  0.00  0.00    -0.016 C 
ATOM    393  CG  GLU C  48     -38.959  51.233 -26.467  0.00  0.00    +0.051 C 
ATOM    394  CD  GLU C  48     -37.986  50.574 -27.441  0.00  0.00    +0.356 C 
ATOM    395  OE1 GLU C  48     -38.223  49.389 -27.761  0.00  0.00    -0.246 OA
ATOM    396  OE2 GLU C  48     -37.005  51.248 -27.819  0.00  0.00    -0.246 OA
ATOM    397  N   PHE C  49     -43.585  50.496 -26.421  0.00  0.00    -0.302 N 
ATOM    398  CA  PHE C  49     -44.984  50.401 -26.845  0.00  0.00    +0.103 C 
ATOM    399  C   PHE C  49     -45.934  51.150 -25.895  0.00  0.00    +0.234 C 
ATOM    400  O   PHE C  49     -46.762  51.929 -26.361  0.00  0.00    -0.274 OA
ATOM    401  CB  PHE C  49     -45.347  48.905 -26.972  0.00  0.00    -0.001 C 
ATOM    402  CG  PHE C  49     -46.770  48.548 -27.366  0.00  0.00    -0.045 A 
ATOM    403  CD1 PHE C  49     -47.074  48.247 -28.707  0.00  0.00    -0.059 A 
ATOM    404  CD2 PHE C  49     -47.816  48.599 -26.421  0.00  0.00    -0.059 A 
ATOM    405  CE1 PHE C  49     -48.375  47.919 -29.054  0.00  0.00    -0.062 A 
ATOM    406  CE2 PHE C  49     -49.120  48.310 -26.800  0.00  0.00    -0.062 A 
ATOM    407  CZ  PHE C  49     -49.395  47.957 -28.114  0.00  0.00    -0.062 A 
ATOM    408  N   MET C  50     -45.787  50.899 -24.584  0.00  0.00    -0.302 N 
ATOM    409  CA  MET C  50     -46.565  51.505 -23.501  0.00  0.00    +0.100 C 
ATOM    410  C   MET C  50     -46.332  53.015 -23.355  0.00  0.00    +0.234 C 
ATOM    411  O   MET C  50     -47.260  53.719 -22.962  0.00  0.00    -0.274 OA
ATOM    412  CB  MET C  50     -46.252  50.782 -22.178  0.00  0.00    -0.017 C 
ATOM    413  CG  MET C  50     -46.810  49.352 -22.098  0.00  0.00    -0.004 C 
ATOM    414  SD  MET C  50     -48.538  49.241 -21.570  0.00  0.00    -0.164 S 
ATOM    415  CE  MET C  50     -49.312  48.880 -23.156  0.00  0.00    -0.018 C 
ATOM    416  N   ASN C  51     -45.115  53.474 -23.694  0.00  0.00    -0.302 N 
ATOM    417  CA  ASN C  51     -44.711  54.881 -23.685  0.00  0.00    +0.108 C 
ATOM    418  C   ASN C  51     -44.849  55.548 -25.068  0.00  0.00    +0.234 C 
ATOM    419  O   ASN C  51     -44.484  56.718 -25.184  0.00  0.00    -0.274 OA
ATOM    420  CB  ASN C  51     -43.274  54.986 -23.121  0.00  0.00    +0.051 C 
ATOM    421  CG  ASN C  51     -43.207  54.722 -21.611  0.00  0.00    +0.213 C 
ATOM    422  ND2 ASN C  51     -42.410  53.743 -21.181  0.00  0.00    -0.329 N 
ATOM    423  OD1 ASN C  51     -43.855  55.413 -20.829  0.00  0.00    -0.276 OA
ATOM    424  N   HIS C  52     -45.409  54.850 -26.077  0.00  0.00    -0.302 N 
ATOM    425  CA  HIS C  52     -45.772  55.439 -27.369  0.00  0.00    +0.105 C 
ATOM    426  C   HIS C  52     -46.969  56.400 -27.178  0.00  0.00    +0.237 C 
ATOM    427  O   HIS C  52     -47.914  56.000 -26.500  0.00  0.00    -0.274 OA
ATOM    428  CB  HIS C  52     -46.138  54.313 -28.358  0.00  0.00    +0.018 C 
ATOM    429  CG  HIS C  52     -46.174  54.776 -29.793  0.00  0.00    +0.061 A 
ATOM    430  CD2 HIS C  52     -45.175  54.723 -30.743  0.00  0.00    +0.024 A 
ATOM    431  ND1 HIS C  52     -47.294  55.398 -30.356  0.00  0.00    -0.241 NA
ATOM    432  CE1 HIS C  52     -46.934  55.700 -31.596  0.00  0.00    +0.094 A 
ATOM    433  NE2 HIS C  52     -45.687  55.322 -31.880  0.00  0.00    -0.351 N 
ATOM    434  N   PRO C  53     -46.927  57.627 -27.756  0.00  0.00    -0.288 N 
ATOM    435  CA  PRO C  53     -48.030  58.610 -27.663  0.00  0.00    +0.102 C 
ATOM    436  C   PRO C  53     -49.443  58.113 -28.017  0.00  0.00    +0.234 C 
ATOM    437  O   PRO C  53     -50.390  58.525 -27.352  0.00  0.00    -0.274 OA
ATOM    438  CB  PRO C  53     -47.602  59.742 -28.609  0.00  0.00    -0.024 C 
ATOM    439  CG  PRO C  53     -46.088  59.682 -28.602  0.00  0.00    -0.035 C 
ATOM    440  CD  PRO C  53     -45.799  58.190 -28.504  0.00  0.00    +0.016 C 
ATOM    441  N   TRP C  54     -49.564  57.228 -29.022  0.00  0.00    -0.302 N 
ATOM    442  CA  TRP C  54     -50.845  56.653 -29.441  0.00  0.00    +0.103 C 
ATOM    443  C   TRP C  54     -51.453  55.693 -28.401  0.00  0.00    +0.234 C 
ATOM    444  O   TRP C  54     -52.671  55.559 -28.365  0.00  0.00    -0.274 OA
ATOM    445  CB  TRP C  54     -50.693  55.980 -30.818  0.00  0.00    +0.001 C 
ATOM    446  CG  TRP C  54     -51.966  55.501 -31.455  0.00  0.00    -0.020 A 
ATOM    447  CD1 TRP C  54     -52.852  56.289 -32.105  0.00  0.00    +0.006 A 
ATOM    448  CD2 TRP C  54     -52.548  54.160 -31.460  0.00  0.00    +0.003 A 
ATOM    449  CE2 TRP C  54     -53.787  54.206 -32.172  0.00  0.00    +0.047 A 
ATOM    450  CE3 TRP C  54     -52.154  52.905 -30.942  0.00  0.00    -0.052 A 
ATOM    451  NE1 TRP C  54     -53.926  55.533 -32.527  0.00  0.00    -0.360 N 
ATOM    452  CZ2 TRP C  54     -54.574  53.061 -32.386  0.00  0.00    -0.038 A 
ATOM    453  CZ3 TRP C  54     -52.937  51.750 -31.147  0.00  0.00    -0.061 A 
ATOM    454  CH2 TRP C  54     -54.141  51.824 -31.873  0.00  0.00    -0.060 A 
ATOM    455  N   ILE C  55     -50.613  55.064 -27.568  0.00  0.00    -0.302 N 
ATOM    456  CA  ILE C  55     -51.027  54.170 -26.489  0.00  0.00    +0.102 C 
ATOM    457  C   ILE C  55     -51.184  54.923 -25.154  0.00  0.00    +0.234 C 
ATOM    458  O   ILE C  55     -52.133  54.648 -24.421  0.00  0.00    -0.274 OA
ATOM    459  CB  ILE C  55     -49.986  53.024 -26.327  0.00  0.00    -0.017 C 
ATOM    460  CG1 ILE C  55     -49.967  52.083 -27.555  0.00  0.00    -0.051 C 
ATOM    461  CG2 ILE C  55     -50.074  52.199 -25.032  0.00  0.00    -0.060 C 
ATOM    462  CD1 ILE C  55     -51.230  51.228 -27.749  0.00  0.00    -0.065 C 
ATOM    463  N   MET C  56     -50.247  55.838 -24.857  0.00  0.00    -0.302 N 
ATOM    464  CA  MET C  56     -50.145  56.534 -23.579  0.00  0.00    +0.100 C 
ATOM    465  C   MET C  56     -51.140  57.699 -23.457  0.00  0.00    +0.234 C 
ATOM    466  O   MET C  56     -51.881  57.753 -22.476  0.00  0.00    -0.274 OA
ATOM    467  CB  MET C  56     -48.683  56.968 -23.367  0.00  0.00    -0.017 C 
ATOM    468  CG  MET C  56     -48.394  57.502 -21.956  0.00  0.00    -0.004 C 
ATOM    469  SD  MET C  56     -46.638  57.530 -21.508  0.00  0.00    -0.164 S 
ATOM    470  CE  MET C  56     -46.007  58.706 -22.732  0.00  0.00    -0.018 C 
ATOM    471  N   GLN C  57     -51.166  58.578 -24.473  0.00  0.00    -0.302 N 
ATOM    472  CA  GLN C  57     -52.133  59.666 -24.606  0.00  0.00    +0.100 C 
ATOM    473  C   GLN C  57     -53.323  59.159 -25.441  0.00  0.00    +0.234 C 
ATOM    474  O   GLN C  57     -53.527  59.633 -26.557  0.00  0.00    -0.274 OA
ATOM    475  CB  GLN C  57     -51.460  60.901 -25.258  0.00  0.00    -0.018 C 
ATOM    476  CG  GLN C  57     -50.243  61.469 -24.505  0.00  0.00    +0.026 C 
ATOM    477  CD  GLN C  57     -49.583  62.598 -25.302  0.00  0.00    +0.211 C 
ATOM    478  NE2 GLN C  57     -49.604  63.822 -24.771  0.00  0.00    -0.329 N 
ATOM    479  OE1 GLN C  57     -49.060  62.371 -26.391  0.00  0.00    -0.276 OA
ATOM    480  N   SER C  58     -54.084  58.188 -24.900  0.00  0.00    -0.301 N 
ATOM    481  CA  SER C  58     -55.260  57.605 -25.558  0.00  0.00    +0.123 C 
ATOM    482  C   SER C  58     -56.341  58.647 -25.892  0.00  0.00    +0.236 C 
ATOM    483  O   SER C  58     -56.855  58.626 -27.006  0.00  0.00    -0.274 OA
ATOM    484  CB  SER C  58     -55.856  56.463 -24.708  0.00  0.00    +0.071 C 
ATOM    485  OG  SER C  58     -55.132  55.267 -24.896  0.00  0.00    -0.393 OA
ATOM    486  N   THR C  59     -56.602  59.571 -24.949  0.00  0.00    -0.300 N 
ATOM    487  CA  THR C  59     -57.557  60.686 -25.050  0.00  0.00    +0.125 C 
ATOM    488  C   THR C  59     -57.269  61.709 -26.179  0.00  0.00    +0.236 C 
ATOM    489  O   THR C  59     -58.144  62.518 -26.488  0.00  0.00    -0.274 OA
ATOM    490  CB  THR C  59     -57.720  61.439 -23.686  0.00  0.00    +0.079 C 
ATOM    491  CG2 THR C  59     -57.462  60.585 -22.432  0.00  0.00    -0.037 C 
ATOM    492  OG1 THR C  59     -57.013  62.662 -23.568  0.00  0.00    -0.390 OA
ATOM    493  N   LYS C  60     -56.052  61.666 -26.743  0.00  0.00    -0.302 N 
ATOM    494  CA  LYS C  60     -55.529  62.593 -27.743  0.00  0.00    +0.099 C 
ATOM    495  C   LYS C  60     -55.647  62.034 -29.177  0.00  0.00    +0.234 C 
ATOM    496  O   LYS C  60     -55.587  62.824 -30.119  0.00  0.00    -0.274 OA
ATOM    497  CB  LYS C  60     -54.052  62.833 -27.373  0.00  0.00    -0.026 C 
ATOM    498  CG  LYS C  60     -53.301  63.955 -28.111  0.00  0.00    -0.053 C 
ATOM    499  CD  LYS C  60     -51.804  63.618 -28.200  0.00  0.00    -0.069 C 
ATOM    500  CE  LYS C  60     -50.891  64.797 -28.556  0.00  0.00    -0.096 C 
ATOM    501  NZ  LYS C  60     -51.222  65.372 -29.870  0.00  0.00    +0.378 N 
ATOM    502  N   VAL C  61     -55.805  60.706 -29.339  0.00  0.00    -0.302 N 
ATOM    503  CA  VAL C  61     -55.908  60.059 -30.653  0.00  0.00    +0.102 C 
ATOM    504  C   VAL C  61     -57.339  60.256 -31.213  0.00  0.00    +0.237 C 
ATOM    505  O   VAL C  61     -58.282  60.352 -30.424  0.00  0.00    -0.274 OA
ATOM    506  CB  VAL C  61     -55.535  58.542 -30.605  0.00  0.00    -0.020 C 
ATOM    507  CG1 VAL C  61     -54.358  58.254 -29.661  0.00  0.00    -0.061 C 
ATOM    508  CG2 VAL C  61     -56.672  57.539 -30.362  0.00  0.00    -0.061 C 
ATOM    509  N   PRO C  62     -57.484  60.361 -32.552  0.00  0.00    -0.288 N 
ATOM    510  CA  PRO C  62     -58.760  60.775 -33.155  0.00  0.00    +0.102 C 
ATOM    511  C   PRO C  62     -59.843  59.679 -33.095  0.00  0.00    +0.234 C 
ATOM    512  O   PRO C  62     -59.528  58.489 -33.084  0.00  0.00    -0.274 OA
ATOM    513  CB  PRO C  62     -58.348  61.145 -34.584  0.00  0.00    -0.024 C 
ATOM    514  CG  PRO C  62     -57.199  60.199 -34.901  0.00  0.00    -0.035 C 
ATOM    515  CD  PRO C  62     -56.454  60.143 -33.572  0.00  0.00    +0.016 C 
ATOM    516  N   GLN C  63     -61.107  60.123 -33.048  0.00  0.00    -0.302 N 
ATOM    517  CA  GLN C  63     -62.308  59.284 -32.989  0.00  0.00    +0.100 C 
ATOM    518  C   GLN C  63     -62.763  58.705 -34.349  0.00  0.00    +0.234 C 
ATOM    519  O   GLN C  63     -63.937  58.354 -34.471  0.00  0.00    -0.274 OA
ATOM    520  CB  GLN C  63     -63.429  60.086 -32.271  0.00  0.00    -0.018 C 
ATOM    521  CG  GLN C  63     -63.320  60.086 -30.730  0.00  0.00    +0.026 C 
ATOM    522  CD  GLN C  63     -63.752  58.787 -30.031  0.00  0.00    +0.211 C 
ATOM    523  NE2 GLN C  63     -64.132  57.753 -30.778  0.00  0.00    -0.329 N 
ATOM    524  OE1 GLN C  63     -63.749  58.715 -28.806  0.00  0.00    -0.276 OA
ATOM    525  N   THR C  64     -61.855  58.615 -35.342  0.00  0.00    -0.300 N 
ATOM    526  CA  THR C  64     -62.156  58.235 -36.729  0.00  0.00    +0.125 C 
ATOM    527  C   THR C  64     -62.836  56.844 -36.837  0.00  0.00    +0.239 C 
ATOM    528  O   THR C  64     -62.290  55.874 -36.304  0.00  0.00    -0.273 OA
ATOM    529  CB  THR C  64     -60.888  58.225 -37.639  0.00  0.00    +0.079 C 
ATOM    530  CG2 THR C  64     -60.024  59.482 -37.519  0.00  0.00    -0.037 C 
ATOM    531  OG1 THR C  64     -60.041  57.101 -37.490  0.00  0.00    -0.390 OA
ATOM    532  N   PRO C  65     -64.012  56.772 -37.509  0.00  0.00    -0.288 N 
ATOM    533  CA  PRO C  65     -64.644  55.500 -37.907  0.00  0.00    +0.102 C 
ATOM    534  C   PRO C  65     -63.720  54.552 -38.686  0.00  0.00    +0.234 C 
ATOM    535  O   PRO C  65     -62.878  54.994 -39.469  0.00  0.00    -0.274 OA
ATOM    536  CB  PRO C  65     -65.848  55.929 -38.759  0.00  0.00    -0.024 C 
ATOM    537  CG  PRO C  65     -66.202  57.306 -38.236  0.00  0.00    -0.035 C 
ATOM    538  CD  PRO C  65     -64.839  57.906 -37.929  0.00  0.00    +0.016 C 
ATOM    539  N   LEU C  66     -63.892  53.262 -38.392  0.00  0.00    -0.302 N 
ATOM    540  CA  LEU C  66     -63.014  52.173 -38.792  0.00  0.00    +0.100 C 
ATOM    541  C   LEU C  66     -63.893  51.051 -39.360  0.00  0.00    +0.234 C 
ATOM    542  O   LEU C  66     -64.992  50.809 -38.855  0.00  0.00    -0.274 OA
ATOM    543  CB  LEU C  66     -62.245  51.732 -37.520  0.00  0.00    -0.024 C 
ATOM    544  CG  LEU C  66     -60.710  51.772 -37.580  0.00  0.00    -0.045 C 
ATOM    545  CD1 LEU C  66     -60.154  53.147 -38.016  0.00  0.00    -0.063 C 
ATOM    546  CD2 LEU C  66     -60.169  51.365 -36.196  0.00  0.00    -0.063 C 
ATOM    547  N   HIS C  67     -63.380  50.374 -40.398  0.00  0.00    -0.302 N 
ATOM    548  CA  HIS C  67     -64.069  49.304 -41.131  0.00  0.00    +0.105 C 
ATOM    549  C   HIS C  67     -64.114  47.958 -40.378  0.00  0.00    +0.234 C 
ATOM    550  O   HIS C  67     -64.742  47.024 -40.870  0.00  0.00    -0.274 OA
ATOM    551  CB  HIS C  67     -63.406  49.149 -42.516  0.00  0.00    +0.018 C 
ATOM    552  CG  HIS C  67     -63.519  50.365 -43.408  0.00  0.00    +0.061 A 
ATOM    553  CD2 HIS C  67     -62.939  51.610 -43.260  0.00  0.00    +0.024 A 
ATOM    554  ND1 HIS C  67     -64.283  50.367 -44.579  0.00  0.00    -0.241 NA
ATOM    555  CE1 HIS C  67     -64.126  51.580 -45.091  0.00  0.00    +0.094 A 
ATOM    556  NE2 HIS C  67     -63.339  52.360 -44.350  0.00  0.00    -0.351 N 
ATOM    557  N   THR C  68     -63.448  47.891 -39.214  0.00  0.00    -0.300 N 
ATOM    558  CA  THR C  68     -63.169  46.712 -38.399  0.00  0.00    +0.125 C 
ATOM    559  C   THR C  68     -64.366  45.795 -38.101  0.00  0.00    +0.237 C 
ATOM    560  O   THR C  68     -64.302  44.624 -38.469  0.00  0.00    -0.274 OA
ATOM    561  CB  THR C  68     -62.507  47.117 -37.059  0.00  0.00    +0.079 C 
ATOM    562  CG2 THR C  68     -62.001  45.950 -36.195  0.00  0.00    -0.037 C 
ATOM    563  OG1 THR C  68     -61.427  47.982 -37.337  0.00  0.00    -0.390 OA
ATOM    564  N   SER C  69     -65.425  46.335 -37.468  0.00  0.00    -0.300 N 
ATOM    565  CA  SER C  69     -66.627  45.579 -37.100  0.00  0.00    +0.123 C 
ATOM    566  C   SER C  69     -67.393  45.043 -38.321  0.00  0.00    +0.236 C 
ATOM    567  O   SER C  69     -67.869  43.913 -38.261  0.00  0.00    -0.274 OA
ATOM    568  CB  SER C  69     -67.527  46.432 -36.181  0.00  0.00    +0.071 C 
ATOM    569  OG  SER C  69     -68.673  45.718 -35.756  0.00  0.00    -0.393 OA
ATOM    570  N   ARG C  70     -67.460  45.841 -39.401  0.00  0.00    -0.302 N 
ATOM    571  CA  ARG C  70     -68.095  45.490 -40.670  0.00  0.00    +0.099 C 
ATOM    572  C   ARG C  70     -67.365  44.363 -41.417  0.00  0.00    +0.234 C 
ATOM    573  O   ARG C  70     -68.045  43.472 -41.922  0.00  0.00    -0.274 OA
ATOM    574  CB  ARG C  70     -68.272  46.777 -41.503  0.00  0.00    -0.024 C 
ATOM    575  CG  ARG C  70     -68.857  46.630 -42.922  0.00  0.00    -0.033 C 
ATOM    576  CD  ARG C  70     -67.821  46.244 -43.997  0.00  0.00    +0.018 C 
ATOM    577  NE  ARG C  70     -67.985  47.055 -45.209  0.00  0.00    -0.358 N 
ATOM    578  CZ  ARG C  70     -67.619  48.346 -45.300  0.00  0.00    +0.166 C 
ATOM    579  NH1 ARG C  70     -67.853  49.024 -46.430  0.00  0.00    -0.372 N 
ATOM    580  NH2 ARG C  70     -67.020  48.969 -44.275  0.00  0.00    -0.372 N 
ATOM    581  N   VAL C  71     -66.022  44.400 -41.470  0.00  0.00    -0.302 N 
ATOM    582  CA  VAL C  71     -65.233  43.358 -42.134  0.00  0.00    +0.102 C 
ATOM    583  C   VAL C  71     -65.137  42.074 -41.282  0.00  0.00    +0.234 C 
ATOM    584  O   VAL C  71     -65.214  40.990 -41.859  0.00  0.00    -0.274 OA
ATOM    585  CB  VAL C  71     -63.813  43.825 -42.552  0.00  0.00    -0.020 C 
ATOM    586  CG1 VAL C  71     -62.991  42.698 -43.214  0.00  0.00    -0.061 C 
ATOM    587  CG2 VAL C  71     -63.874  45.018 -43.524  0.00  0.00    -0.061 C 
ATOM    588  N   LEU C  72     -65.096  42.204 -39.939  0.00  0.00    -0.302 N 
ATOM    589  CA  LEU C  72     -65.322  41.091 -39.006  0.00  0.00    +0.100 C 
ATOM    590  C   LEU C  72     -66.706  40.449 -39.180  0.00  0.00    +0.234 C 
ATOM    591  O   LEU C  72     -66.810  39.272 -38.867  0.00  0.00    -0.274 OA
ATOM    592  CB  LEU C  72     -65.176  41.538 -37.520  0.00  0.00    -0.024 C 
ATOM    593  CG  LEU C  72     -63.832  41.312 -36.768  0.00  0.00    -0.045 C 
ATOM    594  CD1 LEU C  72     -62.734  40.570 -37.541  0.00  0.00    -0.063 C 
ATOM    595  CD2 LEU C  72     -63.287  42.592 -36.113  0.00  0.00    -0.063 C 
ATOM    596  N   LYS C  73     -67.723  41.202 -39.637  0.00  0.00    -0.302 N 
ATOM    597  CA  LYS C  73     -69.082  40.712 -39.869  0.00  0.00    +0.099 C 
ATOM    598  C   LYS C  73     -69.211  40.018 -41.240  0.00  0.00    +0.234 C 
ATOM    599  O   LYS C  73     -69.853  38.971 -41.304  0.00  0.00    -0.274 OA
ATOM    600  CB  LYS C  73     -70.080  41.887 -39.774  0.00  0.00    -0.026 C 
ATOM    601  CG  LYS C  73     -71.518  41.493 -39.391  0.00  0.00    -0.053 C 
ATOM    602  CD  LYS C  73     -71.765  41.359 -37.872  0.00  0.00    -0.069 C 
ATOM    603  CE  LYS C  73     -71.477  42.625 -37.035  0.00  0.00    -0.096 C 
ATOM    604  NZ  LYS C  73     -72.092  43.837 -37.603  0.00  0.00    +0.378 N 
ATOM    605  N   GLU C  74     -68.612  40.611 -42.296  0.00  0.00    -0.302 N 
ATOM    606  CA  GLU C  74     -68.573  40.073 -43.665  0.00  0.00    +0.100 C 
ATOM    607  C   GLU C  74     -67.849  38.726 -43.727  0.00  0.00    +0.234 C 
ATOM    608  O   GLU C  74     -68.449  37.731 -44.133  0.00  0.00    -0.274 OA
ATOM    609  CB  GLU C  74     -67.896  41.051 -44.650  0.00  0.00    -0.016 C 
ATOM    610  CG  GLU C  74     -68.793  42.195 -45.144  0.00  0.00    +0.051 C 
ATOM    611  CD  GLU C  74     -68.110  42.984 -46.264  0.00  0.00    +0.356 C 
ATOM    612  OE1 GLU C  74     -66.998  43.496 -46.009  0.00  0.00    -0.246 OA
ATOM    613  OE2 GLU C  74     -68.713  43.062 -47.357  0.00  0.00    -0.246 OA
ATOM    614  N   ASP C  75     -66.584  38.729 -43.276  0.00  0.00    -0.302 N 
ATOM    615  CA  ASP C  75     -65.808  37.528 -42.983  0.00  0.00    +0.110 C 
ATOM    616  C   ASP C  75     -66.426  36.828 -41.766  0.00  0.00    +0.234 C 
ATOM    617  O   ASP C  75     -66.830  37.498 -40.829  0.00  0.00    -0.274 OA
ATOM    618  CB  ASP C  75     -64.306  37.816 -42.722  0.00  0.00    +0.076 C 
ATOM    619  CG  ASP C  75     -63.602  38.685 -43.774  0.00  0.00    +0.358 C 
ATOM    620  OD1 ASP C  75     -64.094  38.740 -44.924  0.00  0.00    -0.246 OA
ATOM    621  OD2 ASP C  75     -62.534  39.232 -43.422  0.00  0.00    -0.246 OA
ATOM    622  N   LYS C  76     -66.481  35.500 -41.811  0.00  0.00    -0.302 N 
ATOM    623  CA  LYS C  76     -66.895  34.583 -40.740  0.00  0.00    +0.099 C 
ATOM    624  C   LYS C  76     -66.361  33.173 -41.038  0.00  0.00    +0.234 C 
ATOM    625  O   LYS C  76     -66.386  32.320 -40.149  0.00  0.00    -0.274 OA
ATOM    626  CB  LYS C  76     -68.427  34.582 -40.482  0.00  0.00    -0.026 C 
ATOM    627  CG  LYS C  76     -68.953  35.790 -39.676  0.00  0.00    -0.053 C 
ATOM    628  CD  LYS C  76     -70.042  35.468 -38.642  0.00  0.00    -0.069 C 
ATOM    629  CE  LYS C  76     -69.467  34.806 -37.377  0.00  0.00    -0.096 C 
ATOM    630  NZ  LYS C  76     -70.469  34.730 -36.302  0.00  0.00    +0.378 N 
ATOM    631  N   GLU C  77     -65.798  32.996 -42.251  0.00  0.00    -0.302 N 
ATOM    632  CA  GLU C  77     -64.932  31.909 -42.703  0.00  0.00    +0.100 C 
ATOM    633  C   GLU C  77     -63.628  31.746 -41.886  0.00  0.00    +0.234 C 
ATOM    634  O   GLU C  77     -62.878  30.814 -42.158  0.00  0.00    -0.274 OA
ATOM    635  CB  GLU C  77     -64.778  32.017 -44.255  0.00  0.00    -0.016 C 
ATOM    636  CG  GLU C  77     -63.392  32.253 -44.911  0.00  0.00    +0.051 C 
ATOM    637  CD  GLU C  77     -62.806  33.663 -44.760  0.00  0.00    +0.356 C 
ATOM    638  OE1 GLU C  77     -62.822  34.197 -43.630  0.00  0.00    -0.246 OA
ATOM    639  OE2 GLU C  77     -62.334  34.184 -45.795  0.00  0.00    -0.246 OA
ATOM    640  N   ARG C  78     -63.422  32.589 -40.856  0.00  0.00    -0.302 N 
ATOM    641  CA  ARG C  78     -62.487  32.400 -39.747  0.00  0.00    +0.099 C 
ATOM    642  C   ARG C  78     -62.632  31.031 -39.054  0.00  0.00    +0.234 C 
ATOM    643  O   ARG C  78     -61.607  30.419 -38.756  0.00  0.00    -0.274 OA
ATOM    644  CB  ARG C  78     -62.686  33.533 -38.717  0.00  0.00    -0.024 C 
ATOM    645  CG  ARG C  78     -62.102  34.879 -39.168  0.00  0.00    -0.033 C 
ATOM    646  CD  ARG C  78     -62.312  35.990 -38.126  0.00  0.00    +0.018 C 
ATOM    647  NE  ARG C  78     -61.351  37.083 -38.319  0.00  0.00    -0.358 N 
ATOM    648  CZ  ARG C  78     -60.131  37.138 -37.753  0.00  0.00    +0.166 C 
ATOM    649  NH1 ARG C  78     -59.727  36.213 -36.868  0.00  0.00    -0.372 N 
ATOM    650  NH2 ARG C  78     -59.301  38.135 -38.085  0.00  0.00    -0.372 N 
ATOM    651  N   TRP C  79     -63.879  30.561 -38.849  0.00  0.00    -0.302 N 
ATOM    652  CA  TRP C  79     -64.154  29.207 -38.355  0.00  0.00    +0.103 C 
ATOM    653  C   TRP C  79     -63.943  28.109 -39.409  0.00  0.00    +0.234 C 
ATOM    654  O   TRP C  79     -63.555  27.003 -39.038  0.00  0.00    -0.274 OA
ATOM    655  CB  TRP C  79     -65.570  29.107 -37.754  0.00  0.00    +0.001 C 
ATOM    656  CG  TRP C  79     -65.802  29.897 -36.502  0.00  0.00    -0.020 A 
ATOM    657  CD1 TRP C  79     -66.782  30.810 -36.311  0.00  0.00    +0.006 A 
ATOM    658  CD2 TRP C  79     -65.053  29.844 -35.248  0.00  0.00    +0.003 A 
ATOM    659  CE2 TRP C  79     -65.633  30.775 -34.335  0.00  0.00    +0.047 A 
ATOM    660  CE3 TRP C  79     -63.932  29.109 -34.786  0.00  0.00    -0.052 A 
ATOM    661  NE1 TRP C  79     -66.690  31.324 -35.033  0.00  0.00    -0.360 N 
ATOM    662  CZ2 TRP C  79     -65.120  30.981 -33.041  0.00  0.00    -0.038 A 
ATOM    663  CZ3 TRP C  79     -63.402  29.314 -33.496  0.00  0.00    -0.061 A 
ATOM    664  CH2 TRP C  79     -63.991  30.251 -32.625  0.00  0.00    -0.060 A 
ATOM    665  N   GLU C  80     -64.173  28.433 -40.694  0.00  0.00    -0.301 N 
ATOM    666  CA  GLU C  80     -63.995  27.536 -41.846  0.00  0.00    +0.121 C 
ATOM    667  C   GLU C  80     -62.525  27.555 -42.264  0.00  0.00    +0.325 C 
ATOM    668  O   GLU C  80     -61.621  28.136 -41.659  0.00  0.00    -0.249 OA
ATOM    669  CB  GLU C  80     -64.977  27.975 -42.968  0.00  0.00    -0.014 C 
ATOM    670  CG  GLU C  80     -65.141  27.029 -44.181  0.00  0.00    +0.051 C 
ATOM    671  CD  GLU C  80     -64.001  27.085 -45.199  0.00  0.00    +0.356 C 
ATOM    672  OE1 GLU C  80     -63.726  28.204 -45.686  0.00  0.00    -0.246 OA
ATOM    673  OE2 GLU C  80     -63.423  26.010 -45.468  0.00  0.00    -0.246 OA
ATOM    674  OXT GLU C  80     -62.865  26.833 -43.160  0.00  0.00    -0.479 OA
ATOM    675  H   ILE C   1     -49.884  28.271 -51.229  0.00  0.00    +0.000 HD
ATOM    676  H   ILE C   1     -50.337  28.933 -52.688  0.00  0.00    +0.000 HD
ATOM    677  H   ILE C   1     -51.474  28.688 -51.496  0.00  0.00    +0.000 HD
ATOM    678  H   SER C   2     -50.679  28.345 -49.429  0.00  0.00    +0.000 HD
ATOM    679  H   SER C   2     -49.171  26.476 -46.570  0.00  0.00    +0.000 HD
ATOM    680  H   GLY C   4     -47.699  30.073 -49.910  0.00  0.00    +0.000 HD
ATOM    681  H   MET C   5     -48.412  31.661 -47.902  0.00  0.00    +0.000 HD
ATOM    682  H   LYS C   6     -46.625  31.041 -45.949  0.00  0.00    +0.000 HD
ATOM    683  H   LYS C   6     -43.895  25.149 -44.147  0.00  0.00    +0.000 HD
ATOM    684  H   LYS C   6     -42.295  25.542 -44.391  0.00  0.00    +0.000 HD
ATOM    685  H   LYS C   6     -43.396  25.729 -45.627  0.00  0.00    +0.000 HD
ATOM    686  H   THR C   7     -44.299  32.036 -47.267  0.00  0.00    +0.000 HD
ATOM    687  H   THR C   7     -41.355  32.054 -48.973  0.00  0.00    +0.000 HD
ATOM    688  H   ARG C   8     -45.103  34.714 -47.414  0.00  0.00    +0.000 HD
ATOM    689  H   ARG C   8     -47.888  37.276 -50.602  0.00  0.00    +0.000 HD
ATOM    690  H   ARG C   8     -49.868  36.024 -47.955  0.00  0.00    +0.000 HD
ATOM    691  H   ARG C   8     -50.494  34.766 -48.921  0.00  0.00    +0.000 HD
ATOM    692  H   ARG C   8     -48.730  35.692 -51.797  0.00  0.00    +0.000 HD
ATOM    693  H   ARG C   8     -49.837  34.576 -51.137  0.00  0.00    +0.000 HD
ATOM    694  H   ILE C   9     -44.939  35.393 -44.720  0.00  0.00    +0.000 HD
ATOM    695  H   ARG C  10     -42.255  35.131 -44.062  0.00  0.00    +0.000 HD
ATOM    696  H   ARG C  10     -39.097  30.666 -42.606  0.00  0.00    +0.000 HD
ATOM    697  H   ARG C  10     -39.819  31.748 -45.881  0.00  0.00    +0.000 HD
ATOM    698  H   ARG C  10     -40.459  30.243 -46.364  0.00  0.00    +0.000 HD
ATOM    699  H   ARG C  10     -39.948  28.668 -43.294  0.00  0.00    +0.000 HD
ATOM    700  H   ARG C  10     -40.532  28.484 -44.886  0.00  0.00    +0.000 HD
ATOM    701  H   MET C  11     -41.303  37.077 -45.683  0.00  0.00    +0.000 HD
ATOM    702  H   GLY C  12     -41.995  39.128 -44.142  0.00  0.00    +0.000 HD
ATOM    703  H   GLN C  13     -43.803  40.216 -45.552  0.00  0.00    +0.000 HD
ATOM    704  H   GLN C  13     -46.311  40.659 -51.394  0.00  0.00    +0.000 HD
ATOM    705  H   GLN C  13     -45.271  39.599 -52.231  0.00  0.00    +0.000 HD
ATOM    706  H   TYR C  14     -45.891  43.714 -46.349  0.00  0.00    +0.000 HD
ATOM    707  H   TYR C  14     -44.624  46.252 -40.770  0.00  0.00    +0.000 HD
ATOM    708  H   GLU C  15     -50.005  44.694 -46.689  0.00  0.00    +0.000 HD
ATOM    709  H   PHE C  16     -50.662  48.926 -47.039  0.00  0.00    +0.000 HD
ATOM    710  H   ASN C  18     -55.695  50.701 -49.867  0.00  0.00    +0.000 HD
ATOM    711  H   ASN C  18     -56.136  52.946 -47.833  0.00  0.00    +0.000 HD
ATOM    712  H   ASN C  18     -55.084  54.242 -48.179  0.00  0.00    +0.000 HD
ATOM    713  H   GLU C  20     -59.479  49.934 -46.850  0.00  0.00    +0.000 HD
ATOM    714  H   TRP C  21     -57.467  51.239 -45.534  0.00  0.00    +0.000 HD
ATOM    715  H   TRP C  21     -55.565  47.040 -43.297  0.00  0.00    +0.000 HD
ATOM    716  H   SER C  22     -58.093  53.707 -45.441  0.00  0.00    +0.000 HD
ATOM    717  H   SER C  22     -57.975  55.034 -48.386  0.00  0.00    +0.000 HD
ATOM    718  H   GLU C  23     -57.837  55.745 -43.445  0.00  0.00    +0.000 HD
ATOM    719  H   VAL C  24     -56.672  55.409 -41.980  0.00  0.00    +0.000 HD
ATOM    720  H   SER C  25     -54.612  57.210 -38.422  0.00  0.00    +0.000 HD
ATOM    721  H   SER C  25     -53.215  57.477 -36.645  0.00  0.00    +0.000 HD
ATOM    722  H   GLU C  26     -50.704  59.117 -40.069  0.00  0.00    +0.000 HD
ATOM    723  H   GLU C  27     -49.157  58.406 -37.877  0.00  0.00    +0.000 HD
ATOM    724  H   VAL C  28     -50.185  56.070 -37.003  0.00  0.00    +0.000 HD
ATOM    725  H   LYS C  29     -49.869  54.196 -38.756  0.00  0.00    +0.000 HD
ATOM    726  H   LYS C  29     -52.463  55.932 -43.411  0.00  0.00    +0.000 HD
ATOM    727  H   LYS C  29     -53.458  54.948 -44.314  0.00  0.00    +0.000 HD
ATOM    728  H   LYS C  29     -51.847  55.091 -44.710  0.00  0.00    +0.000 HD
ATOM    729  H   MET C  30     -47.209  54.144 -38.442  0.00  0.00    +0.000 HD
ATOM    730  H   LEU C  31     -46.773  53.151 -36.140  0.00  0.00    +0.000 HD
ATOM    731  H   ILE C  32     -47.688  50.634 -36.430  0.00  0.00    +0.000 HD
ATOM    732  H   ARG C  33     -45.649  49.904 -38.173  0.00  0.00    +0.000 HD
ATOM    733  H   ARG C  33     -44.489  52.427 -41.221  0.00  0.00    +0.000 HD
ATOM    734  H   ARG C  33     -45.326  50.941 -44.316  0.00  0.00    +0.000 HD
ATOM    735  H   ARG C  33     -46.406  52.193 -44.736  0.00  0.00    +0.000 HD
ATOM    736  H   ARG C  33     -45.941  54.026 -41.814  0.00  0.00    +0.000 HD
ATOM    737  H   ARG C  33     -46.755  53.949 -43.310  0.00  0.00    +0.000 HD
ATOM    738  H   ASN C  34     -43.460  49.769 -36.465  0.00  0.00    +0.000 HD
ATOM    739  H   ASN C  34     -41.900  51.946 -35.908  0.00  0.00    +0.000 HD
ATOM    740  H   ASN C  34     -40.312  52.515 -35.656  0.00  0.00    +0.000 HD
ATOM    741  H   LEU C  35     -44.230  47.531 -35.168  0.00  0.00    +0.000 HD
ATOM    742  H   LEU C  36     -44.312  45.603 -36.705  0.00  0.00    +0.000 HD
ATOM    743  H   LYS C  37     -41.632  44.604 -36.684  0.00  0.00    +0.000 HD
ATOM    744  H   LYS C  37     -36.663  48.190 -39.480  0.00  0.00    +0.000 HD
ATOM    745  H   LYS C  37     -37.310  49.713 -39.287  0.00  0.00    +0.000 HD
ATOM    746  H   LYS C  37     -38.090  48.591 -40.240  0.00  0.00    +0.000 HD
ATOM    747  H   THR C  38     -39.094  42.521 -39.880  0.00  0.00    +0.000 HD
ATOM    748  H   THR C  38     -37.714  41.750 -41.311  0.00  0.00    +0.000 HD
ATOM    749  H   GLU C  39     -36.799  41.836 -38.735  0.00  0.00    +0.000 HD
ATOM    750  H   THR C  41     -34.215  40.883 -33.666  0.00  0.00    +0.000 HD
ATOM    751  H   THR C  41     -32.447  41.573 -34.332  0.00  0.00    +0.000 HD
ATOM    752  H   GLN C  42     -34.945  43.233 -34.617  0.00  0.00    +0.000 HD
ATOM    753  H   GLN C  42     -33.155  44.457 -38.944  0.00  0.00    +0.000 HD
ATOM    754  H   GLN C  42     -33.890  45.339 -40.204  0.00  0.00    +0.000 HD
ATOM    755  H   ARG C  43     -37.216  43.880 -33.507  0.00  0.00    +0.000 HD
ATOM    756  H   ARG C  43     -40.600  41.106 -35.355  0.00  0.00    +0.000 HD
ATOM    757  H   ARG C  43     -40.526  39.221 -32.384  0.00  0.00    +0.000 HD
ATOM    758  H   ARG C  43     -40.300  37.746 -33.209  0.00  0.00    +0.000 HD
ATOM    759  H   ARG C  43     -40.250  39.172 -36.398  0.00  0.00    +0.000 HD
ATOM    760  H   ARG C  43     -40.141  37.718 -35.514  0.00  0.00    +0.000 HD
ATOM    761  H   MET C  44     -40.280  47.103 -32.189  0.00  0.00    +0.000 HD
ATOM    762  H   THR C  45     -39.339  47.881 -27.740  0.00  0.00    +0.000 HD
ATOM    763  H   THR C  45     -38.898  48.580 -25.903  0.00  0.00    +0.000 HD
ATOM    764  H   ILE C  46     -41.859  45.297 -24.875  0.00  0.00    +0.000 HD
ATOM    765  H   THR C  47     -41.327  47.597 -23.184  0.00  0.00    +0.000 HD
ATOM    766  H   THR C  47     -40.873  48.556 -20.243  0.00  0.00    +0.000 HD
ATOM    767  H   GLU C  48     -40.782  49.747 -24.834  0.00  0.00    +0.000 HD
ATOM    768  H   PHE C  49     -43.142  49.661 -26.147  0.00  0.00    +0.000 HD
ATOM    769  H   MET C  50     -45.094  50.249 -24.328  0.00  0.00    +0.000 HD
ATOM    770  H   ASN C  51     -44.442  52.811 -23.970  0.00  0.00    +0.000 HD
ATOM    771  H   ASN C  51     -41.901  53.203 -21.828  0.00  0.00    +0.000 HD
ATOM    772  H   ASN C  51     -42.331  53.560 -20.217  0.00  0.00    +0.000 HD
ATOM    773  H   HIS C  52     -45.584  53.891 -25.938  0.00  0.00    +0.000 HD
ATOM    774  H   HIS C  52     -45.219  55.446 -32.737  0.00  0.00    +0.000 HD
ATOM    775  H   TRP C  54     -48.750  56.952 -29.501  0.00  0.00    +0.000 HD
ATOM    776  H   TRP C  54     -54.697  55.895 -33.021  0.00  0.00    +0.000 HD
ATOM    777  H   ILE C  55     -49.648  55.215 -27.692  0.00  0.00    +0.000 HD
ATOM    778  H   MET C  56     -49.582  56.054 -25.550  0.00  0.00    +0.000 HD
ATOM    779  H   GLN C  57     -50.485  58.482 -25.178  0.00  0.00    +0.000 HD
ATOM    780  H   GLN C  57     -50.031  63.972 -23.897  0.00  0.00    +0.000 HD
ATOM    781  H   GLN C  57     -49.193  64.575 -25.254  0.00  0.00    +0.000 HD
ATOM    782  H   SER C  58     -53.837  57.849 -24.010  0.00  0.00    +0.000 HD
ATOM    783  H   SER C  58     -55.176  55.006 -25.829  0.00  0.00    +0.000 HD
ATOM    784  H   THR C  59     -56.102  59.493 -24.104  0.00  0.00    +0.000 HD
ATOM    785  H   THR C  59     -56.060  62.483 -23.532  0.00  0.00    +0.000 HD
ATOM    786  H   LYS C  60     -55.454  60.939 -26.455  0.00  0.00    +0.000 HD
ATOM    787  H   LYS C  60     -51.097  64.663 -30.593  0.00  0.00    +0.000 HD
ATOM    788  H   LYS C  60     -50.607  66.163 -30.060  0.00  0.00    +0.000 HD
ATOM    789  H   LYS C  60     -52.192  65.688 -29.868  0.00  0.00    +0.000 HD
ATOM    790  H   VAL C  61     -55.854  60.140 -28.535  0.00  0.00    +0.000 HD
ATOM    791  H   GLN C  63     -61.241  61.098 -33.054  0.00  0.00    +0.000 HD
ATOM    792  H   GLN C  63     -64.129  57.827 -31.760  0.00  0.00    +0.000 HD
ATOM    793  H   GLN C  63     -64.416  56.914 -30.349  0.00  0.00    +0.000 HD
ATOM    794  H   THR C  64     -60.918  58.820 -35.120  0.00  0.00    +0.000 HD
ATOM    795  H   THR C  64     -59.627  57.122 -36.613  0.00  0.00    +0.000 HD
ATOM    796  H   LEU C  66     -64.684  53.026 -37.857  0.00  0.00    +0.000 HD
ATOM    797  H   HIS C  67     -62.471  50.613 -40.691  0.00  0.00    +0.000 HD
ATOM    798  H   HIS C  67     -63.090  53.293 -44.542  0.00  0.00    +0.000 HD
ATOM    799  H   THR C  68     -63.104  48.745 -38.866  0.00  0.00    +0.000 HD
ATOM    800  H   THR C  68     -60.761  47.509 -37.860  0.00  0.00    +0.000 HD
ATOM    801  H   SER C  69     -65.390  47.292 -37.239  0.00  0.00    +0.000 HD
ATOM    802  H   SER C  69     -69.203  45.468 -36.529  0.00  0.00    +0.000 HD
ATOM    803  H   ARG C  70     -67.049  46.733 -39.332  0.00  0.00    +0.000 HD
ATOM    804  H   ARG C  70     -68.386  46.630 -46.001  0.00  0.00    +0.000 HD
ATOM    805  H   ARG C  70     -68.292  48.578 -47.190  0.00  0.00    +0.000 HD
ATOM    806  H   ARG C  70     -67.586  49.969 -46.501  0.00  0.00    +0.000 HD
ATOM    807  H   ARG C  70     -66.842  48.481 -43.438  0.00  0.00    +0.000 HD
ATOM    808  H   ARG C  70     -66.758  49.914 -44.359  0.00  0.00    +0.000 HD
ATOM    809  H   VAL C  71     -65.551  45.154 -41.047  0.00  0.00    +0.000 HD
ATOM    810  H   LEU C  72     -64.904  43.094 -39.564  0.00  0.00    +0.000 HD
ATOM    811  H   LYS C  73     -67.540  42.150 -39.829  0.00  0.00    +0.000 HD
ATOM    812  H   LYS C  73     -71.707  44.010 -38.532  0.00  0.00    +0.000 HD
ATOM    813  H   LYS C  73     -71.893  44.634 -36.999  0.00  0.00    +0.000 HD
ATOM    814  H   LYS C  73     -73.101  43.706 -37.672  0.00  0.00    +0.000 HD
ATOM    815  H   GLU C  74     -68.165  41.474 -42.136  0.00  0.00    +0.000 HD
ATOM    816  H   ASP C  75     -66.150  39.601 -43.133  0.00  0.00    +0.000 HD
ATOM    817  H   LYS C  76     -66.213  35.082 -42.661  0.00  0.00    +0.000 HD
ATOM    818  H   LYS C  76     -70.767  35.672 -36.048  0.00  0.00    +0.000 HD
ATOM    819  H   LYS C  76     -70.060  34.272 -35.488  0.00  0.00    +0.000 HD
ATOM    820  H   LYS C  76     -71.274  34.194 -36.625  0.00  0.00    +0.000 HD
ATOM    821  H   GLU C  77     -65.997  33.691 -42.920  0.00  0.00    +0.000 HD
ATOM    822  H   ARG C  78     -63.955  33.417 -40.849  0.00  0.00    +0.000 HD
ATOM    823  H   ARG C  78     -61.618  37.829 -38.904  0.00  0.00    +0.000 HD
ATOM    824  H   ARG C  78     -60.329  35.476 -36.617  0.00  0.00    +0.000 HD
ATOM    825  H   ARG C  78     -58.828  36.272 -36.470  0.00  0.00    +0.000 HD
ATOM    826  H   ARG C  78     -59.587  38.819 -38.733  0.00  0.00    +0.000 HD
ATOM    827  H   ARG C  78     -58.405  38.184 -37.681  0.00  0.00    +0.000 HD
ATOM    828  H   TRP C  79     -64.641  31.154 -39.040  0.00  0.00    +0.000 HD
ATOM    829  H   TRP C  79     -67.304  32.000 -34.664  0.00  0.00    +0.000 HD
ATOM    830  H   GLU C  80     -64.487  29.348 -40.879  0.00  0.00    +0.000 HD
TER 
