# Supplementary material for: DockStream: a docking wrapper to enhance de novo molecular design
Source: J Cheminform. 2021 Nov 17;13:89. doi: 10.1186/s13321-021-00563-7 (PMC8596819; doi:10.1186/s13321-021-00563-7)
Supplement: Supplementary file 1 — Additional file 1. Zipped archive of the JSON files used to generate the study. [file 13321_2021_563_MOESM1_ESM.zip › DockStream_JSONs/AutoDockVina/ADV_RDkit_TE_MK2_DockStream.json]

{
  "docking": {
    "header": {
      "environment": {
      },
      "logging": {
        "logfile": "<path>/docking.log"
      }
    },
    "ligand_preparation": {
      "embedding_pools": [
        {
          "pool_id": "RDkit",
          "type": "RDkit",
          "parameters": {
	    "protonate": true, "coordinate_generation": {"method": "UFF", "maximum_iterations": 600}
          },
          "input": {
            "standardize_smiles": false,
            "type": "console"
          }
        }
      ]
    },
    "docking_runs": [
      {
        "backend": "AutoDockVina",
        "run_id": "AutoDockVina",
        "input_pools": ["RDkit"],
	"parameters": {
          "prefix_execution": "module load AutoDock_Vina",
          "parallelization": {
            "number_cores": 31,
            "max_compounds_per_subjob": 0
          },
          "seed": 42,
          "receptor_pdbqt_path": [
            "<path>/3kc3_ADV_Grid.pdbqt"
          ],
          "number_poses": 2,
          "search_space": {
            "--center_x": -61.62,
            "--center_y": 30.31,
            "--center_z": -21.9,
            "--size_x": 15,
            "--size_y": 15,
            "--size_z": 15
          }
        },
        "output": {
          "poses": {
            "poses_path": "<path>/docked_poses/AutoDockVina_CTE_docked_poses.sdf",
            "mode": "best_per_ligand",
            "overwrite": false
          },
          "scores": {
            "scores_path": "<path>/docking_scores/AutoDockVina_CTE_docked_scores.csv",
            "mode": "best_per_ligand",
            "overwrite": false
          }
        }
      }
    ]
  }
}
