# Supplementary material for: DockStream: a docking wrapper to enhance de novo molecular design
Source: J Cheminform. 2021 Nov 17;13:89. doi: 10.1186/s13321-021-00563-7 (PMC8596819; doi:10.1186/s13321-021-00563-7)
Supplement: Supplementary file 1 — Additional file 1. Zipped archive of the JSON files used to generate the study. [file 13321_2021_563_MOESM1_ESM.zip › DockStream_JSONs/GOLD/GOLD_RDkit_TE_HDAC2_REINVENT.json]

{
    "version": 2,
    "run_type": "reinforcement_learning",
    "parameters": {
        "scoring_function": {
            "name": "custom_product",
            "parameters": [{
                    "component_type": "qed_score",
                    "name": "QED Score",
                    "weight": 1,
                    "model_path": null,
                    "smiles": []
                }, {
                    "component_type": "num_hbd_lipinski",
                    "name": "HB-donors (Lipinski)",
                    "weight": 1,
                    "model_path": null,
                    "smiles": [],
                    "specific_parameters": {
                        "transformation_type": "step",
                        "high": 7,
                        "low": 0,
                        "transformation": true
                    }
                }, {
                    "component_type": "molecular_weight",
                    "name": "Molecular weight",
                    "weight": 1,
                    "model_path": null,
                    "smiles": [],
                    "specific_parameters": {
                        "transformation_type": "double_sigmoid",
                        "high": 550,
                        "low": 200,
                        "coef_div": 550,
                        "coef_si": 20,
                        "coef_se": 20,
                        "transformation": true
                    }
                }, {
                    "component_type": "dockstream",
                    "name": "DockStream-HDAC2",
                    "weight": 1,
                    "model_path": null,
                    "smiles": [],
                    "specific_parameters": {
                        "transformation": true,
                        "transformation_type": "sigmoid",
                        "low": 80,
                        "high": 100,
                        "k": 0.15,
                        "configuration_path": "<path>/GOLD_RDkit_TE_HDAC2_DockStream.json",
                        "docker_script_path": "<path>/DockStream/docker.py",
                        "environment_path": "<path>/miniconda3/envs/DockStreamFull/bin/python"
                    }
                }
            ]
        },
        "diversity_filter": {
            "name": "IdenticalTopologicalScaffold",
            "bucket_size": 100,
            "minscore": 0.75,
            "minsimilarity": 0.5
        },
        "reinforcement_learning": {
            "prior": "<path>/chembl.random.prior",
            "agent": "<path>/chembl.random.prior",
            "n_steps": 1000,
            "sigma": 128,
            "learning_rate": 0.0001,
            "batch_size": 128,
            "reset": 0,
            "reset_score_cutoff": 0.5,
            "margin_threshold": 50
        },
        "inception": {
            "smiles": [],
            "memory_size": 100,
            "sample_size": 10
        }
    },
    "logging": {
        "sender": "http:/10.80.75.175",
        "recipient": "local",
        "logging_frequency": 100,
        "logging_path": "<path>/progress_log",
        "resultdir": "<path>/results",
        "job_name": "GOLD_RDkit_TE_HDAC2",
        "job_id": "GOLD_RDkit_TE_HDAC2"
    }
}
