# Supplementary material for: DockStream: a docking wrapper to enhance de novo molecular design
Source: J Cheminform. 2021 Nov 17;13:89. doi: 10.1186/s13321-021-00563-7 (PMC8596819; doi:10.1186/s13321-021-00563-7)
Supplement: Supplementary file 1 — Additional file 1. Zipped archive of the JSON files used to generate the study. [file 13321_2021_563_MOESM1_ESM.zip › DockStream_JSONs/Hybrid/Hybrid_RDkit_TE_TP_DockStream.json]

{
  "docking": {
    "header": {
      "environment": {
        "export": [
          {
            "key": "OE_LICENSE",
            "value": "/opt/scp/software/oelicense/1.0/oe_license.seq1"
          }
        ]
      },
      "logging": {
        "logfile": "<path>/docking.log"
      }
    },
    "ligand_preparation": {
      "embedding_pools": [
        {
          "pool_id": "RDkit",
          "type": "RDkit",
          "parameters": {
	    "protonate": true, "coordinate_generation": {"method": "UFF", "maximum_iterations": 600}
          },
          "input": {
            "standardize_smiles": false,
            "type": "console",
            "use_taut_enum": {
              "prefix_execution": "module load taut_enum",
              "enumerate_protonation": true
            }
          }
        }
      ]
    },
    "docking_runs": [
      {
        "backend": "Hybrid",
        "run_id": "Hybrid",
        "input_pools": ["RDkit"],
        "parameters": {
	  "prefix_execution": "module load oedocking",
          "receptor_paths": ["<path>/1uou_OpenEye_Grid.oeb"],
          "parallelization": {
            "number_cores": 8,
            "max_compounds_per_subjob": 0
          },
          "number_poses": 1
        },
        "output": {
          "poses": {
            "poses_path": "<path>/docked_poses/Hybrid_RDkit_TE_docked_poses.sdf",
            "mode": "best_per_ligand",
            "overwrite": false
          },
          "scores": {
            "scores_path": "<path>/docking_scores/Hybrid_RDkit_TE_docked_scores.csv",
            "mode": "best_per_ligand",
            "overwrite": false
          }
        }
      }
    ]
  }
}
