# Supplementary material for: DockStream: a docking wrapper to enhance de novo molecular design
Source: J Cheminform. 2021 Nov 17;13:89. doi: 10.1186/s13321-021-00563-7 (PMC8596819; doi:10.1186/s13321-021-00563-7)
Supplement: Supplementary file 1 — Additional file 1. Zipped archive of the JSON files used to generate the study. [file 13321_2021_563_MOESM1_ESM.zip › DockStream_JSONs/rDock/rDock_LigPrep_PNP_DockStream.json]

{
  "docking": {
    "header": {
      "environment": {
        "export": []
      },
      "logging": {
        "logfile": "<path>/docking.log"
      }
    },
    "ligand_preparation": {
          "embedding_pools": [
        {
          "pool_id": "Ligprep",
          "type": "Ligprep",
          "parameters": {
            "prefix_execution": "module load schrodinger/2019-4",
            "token_guard": {
              "prefix_execution": "module load schrodinger/2019-4",
              "token_pools": {
                "LIGPREP_MAIN": 24,
                "SUITE_11DEC2020": 24
              },
              "wait_interval_seconds": 30,
              "wait_limit_seconds": 0
            },
            "parallelization": {
              "number_cores": 6
            },
            "use_epik": {
              "target_pH": 7.0,
              "pH_tolerance": 2.0
            },
            "force_field": "OPLS3e"
          },
          "input": {
            "standardize_smiles": false,
            "type": "console"
          }
        }
      ]
    },
    "docking_runs": [
      {
        "backend": "rDock",
        "run_id": "rDock",
        "input_pools": [
          "Ligprep"
        ],
        "parameters": {
          "prefix_execution": "module load rDock",
          "number_poses": 12,
          "rbdock_prm_paths": [
            "<path to prm grid>"
          ],
          "parallelization": {
            "number_cores": 21,
            "max_compounds_per_subjob": 0
          }
        },
        "output": {
          "poses": {
            "poses_path": "<path>/docked_poses/rDock_LigPrep_docked_poses.sdf",
            "mode": "best_per_ligand",
            "overwrite": false
          },
          "scores": {
            "scores_path": "<path>/docking_scores/rDock_LigPrep_docked_scores.csv",
            "mode": "best_per_ligand",
            "overwrite": false
          }
        }
      }
    ]
  }
}
